# Supplementary material for: Alterations in oral bacterial communities are associated with risk factors for oral and oropharyngeal cancer
Source: Sci Rep. 2017 Dec 15;7:17686. doi: 10.1038/s41598-017-17795-z (PMC5732161; doi:10.1038/s41598-017-17795-z)
Supplement: Supplementary file 3 — Dataset 2 [file 41598_2017_17795_MOESM3_ESM.txt]

#OTU ID	GS2041	GS2052	GS2055	GS2057	GS2064	GS2067	GS2040	GS2042	GS2051	GS2056	GS2053	GS2050	GS2068	GS2072	GS2073	GS2074	GS2082	GS2087	GS2091	GS2094	GS2097	GS2071	GS2081	GS2076	GS2079	GS2092	GS2061	GS2093	GS2078	GS2045	GS2085	GS2080	GS2106	GS2110	GS2102	GS2105	GS2117	GS2125	GS2130	GS2133	GS2135	GS2145	GS2151	GS2153	GS2140	GS2142	GS2154	GS2141	GS2152
K01365	0.0	0.0	0.0	0.0	0.0	0.0	0.0	0.0	0.0	0.0	0.0	0.0	0.0	0.0	0.0	0.0	0.0	0.0	0.0	0.0	0.0	0.0	0.0	0.0	0.0	0.0	0.0	0.0	0.0	0.0	0.0	0.0	0.0	0.0	0.0	0.0	0.0	0.0	0.0	0.0	0.0	0.0	0.0	0.0	0.0	0.0	0.0	0.0	0.0
K01364	22.0	33.0	50.0	7.0	30.0	23.0	6.0	14.0	13.0	15.0	21.0	24.0	35.0	29.0	21.0	0.0	0.0	0.0	2.0	35.0	2.0	3.0	15.0	2.0	6.0	1.0	1.0	26.0	1.0	34.0	16.0	1.0	18.0	3.0	111.0	1.0	9.0	7.0	8.0	17.0	32.0	11.0	0.0	19.0	30.0	12.0	34.0	1.0	25.0
K01361	1216.0	1253.0	1784.0	1063.0	1049.0	1343.0	1152.0	955.0	913.0	745.0	1126.0	1111.0	1334.0	922.0	1051.0	1006.0	290.0	224.0	292.0	1215.0	1508.0	575.0	738.0	463.0	562.0	712.0	125.0	1055.0	521.0	1156.0	887.0	226.0	1134.0	731.0	5962.0	1501.0	485.0	506.0	957.0	1089.0	1328.0	411.0	476.0	835.0	1167.0	998.0	1679.0	399.0	1328.0
K01360	24.0	41.0	3.0	15.0	40.0	20.0	0.0	0.0	8.0	0.0	0.0	8.0	14.0	0.0	38.0	220.0	12.0	1.0	3.0	0.0	4.0	16.0	0.0	28.0	0.0	125.0	0.0	0.0	0.0	0.0	0.0	11.0	0.0	1.0	0.0	0.0	0.0	6.0	12.0	0.0	0.0	0.0	4.0	36.0	0.0	13.0	2.0	19.0	18.0
K01362	8237.0	9281.0	3790.0	8159.0	6157.0	9949.0	3866.0	6303.0	2968.0	2667.0	3845.0	4566.0	7208.0	2930.0	2879.0	5185.0	2804.0	3124.0	2917.0	4811.0	19621.0	3582.0	4794.0	3816.0	1818.0	5693.0	1327.0	2753.0	2638.0	2740.0	1286.0	1341.0	5782.0	7832.0	19628.0	7084.0	4346.0	2696.0	7265.0	4126.0	5027.0	1879.0	4883.0	3653.0	4100.0	3943.0	6147.0	5387.0	6462.0
K02249	0.0	0.0	0.0	0.0	0.0	0.0	0.0	0.0	0.0	0.0	0.0	0.0	0.0	0.0	0.0	0.0	0.0	0.0	0.0	0.0	0.0	0.0	0.0	0.0	0.0	0.0	0.0	0.0	0.0	0.0	0.0	0.0	0.0	0.0	0.0	0.0	0.0	0.0	0.0	0.0	0.0	0.0	0.0	0.0	0.0	0.0	0.0	0.0	0.0
K05841	9.0	17.0	2.0	2.0	13.0	6.0	4.0	0.0	20.0	30.0	52.0	2.0	4.0	20.0	15.0	31.0	0.0	0.0	11.0	1.0	13.0	12.0	2.0	0.0	0.0	1.0	2.0	0.0	1.0	16.0	0.0	12.0	16.0	6.0	6.0	2.0	2.0	3.0	4.0	1.0	4.0	40.0	26.0	2.0	0.0	3.0	7.0	2.0	0.0
K05844	814.0	549.0	136.0	437.0	473.0	439.0	57.0	420.0	151.0	86.0	17.0	672.0	561.0	5.0	551.0	176.0	416.0	281.0	175.0	401.0	574.0	363.0	303.0	229.0	42.0	1462.0	26.0	300.0	45.0	1.0	52.0	54.0	594.0	544.0	5.0	2.0	772.0	193.0	363.0	405.0	148.0	25.0	561.0	185.0	176.0	390.0	75.0	681.0	419.0
K05845	2539.0	2656.0	2339.0	1129.0	1198.0	2089.0	1373.0	1651.0	1332.0	1697.0	1304.0	2242.0	2884.0	1038.0	1640.0	1119.0	863.0	727.0	1302.0	1393.0	2551.0	1760.0	1854.0	1730.0	1384.0	2221.0	700.0	2805.0	1835.0	2205.0	1027.0	1015.0	2428.0	1785.0	8396.0	2388.0	800.0	958.0	1650.0	1618.0	1725.0	1132.0	1277.0	1670.0	1690.0	2447.0	2634.0	638.0	2687.0
K05846	10512.0	9759.0	7397.0	7863.0	4993.0	9152.0	5818.0	8669.0	4250.0	5422.0	4309.0	7276.0	9898.0	2977.0	4102.0	5470.0	3543.0	4360.0	4235.0	4411.0	19768.0	6516.0	7914.0	5750.0	3673.0	8468.0	2532.0	8208.0	5922.0	5664.0	1964.0	3952.0	8389.0	8654.0	26329.0	9415.0	3734.0	3489.0	7501.0	5807.0	6110.0	3837.0	7207.0	5763.0	5615.0	8365.0	8467.0	5549.0	9243.0
K05847	7185.0	6808.0	5594.0	4978.0	3647.0	6447.0	4083.0	5887.0	2657.0	3575.0	2863.0	4898.0	6350.0	1936.0	2740.0	3663.0	2471.0	3043.0	2756.0	2932.0	13683.0	4459.0	5515.0	3683.0	2276.0	5819.0	1665.0	5577.0	3829.0	4022.0	1404.0	2760.0	5465.0	5436.0	18617.0	5454.0	2701.0	2341.0	5209.0	3974.0	4235.0	2461.0	5106.0	3753.0	3747.0	5437.0	5459.0	4195.0	5868.0
K00508	77.0	137.0	16.0	32.0	85.0	153.0	5.0	22.0	8.0	4.0	2.0	49.0	33.0	1.0	43.0	239.0	26.0	21.0	20.0	0.0	72.0	26.0	40.0	45.0	1.0	194.0	5.0	0.0	1.0	7.0	2.0	14.0	7.0	18.0	2.0	1.0	3.0	10.0	37.0	9.0	22.0	2.0	43.0	75.0	2.0	28.0	7.0	116.0	22.0
K00500	7.0	30.0	0.0	0.0	0.0	0.0	0.0	0.0	0.0	0.0	0.0	0.0	0.0	0.0	0.0	0.0	0.0	0.0	0.0	0.0	1.0	0.0	0.0	0.0	0.0	1.0	0.0	0.0	0.0	0.0	2.0	0.0	0.0	0.0	0.0	0.0	0.0	6.0	1.0	0.0	1.0	0.0	1.0	0.0	0.0	0.0	0.0	0.0	0.0
K00507	40.0	110.0	5.0	15.0	46.0	25.0	0.0	0.0	8.0	68.0	11.0	8.0	19.0	18.0	38.0	313.0	12.0	1.0	5.0	4.0	6.0	52.0	8.0	28.0	0.0	126.0	8.0	0.0	3.0	45.0	4.0	46.0	0.0	1.0	8.0	4.0	6.0	12.0	14.0	2.0	12.0	117.0	4.0	36.0	0.0	16.0	16.0	27.0	20.0
K00504	0.0	0.0	0.0	0.0	0.0	0.0	0.0	0.0	0.0	0.0	0.0	0.0	0.0	0.0	0.0	0.0	0.0	0.0	0.0	0.0	0.0	0.0	0.0	0.0	0.0	0.0	0.0	0.0	0.0	0.0	0.0	0.0	0.0	0.0	0.0	0.0	0.0	0.0	0.0	0.0	0.0	0.0	0.0	0.0	0.0	0.0	0.0	0.0	0.0
K00505	0.0	0.0	0.0	0.0	0.0	0.0	0.0	0.0	0.0	0.0	0.0	0.0	0.0	0.0	0.0	0.0	0.0	0.0	0.0	0.0	0.0	0.0	0.0	0.0	0.0	0.0	0.0	0.0	0.0	0.0	0.0	0.0	0.0	0.0	0.0	0.0	0.0	0.0	0.0	0.0	0.0	0.0	0.0	0.0	0.0	0.0	0.0	0.0	0.0
K12521	0.0	0.0	0.0	0.0	0.0	0.0	0.0	0.0	0.0	0.0	0.0	0.0	0.0	0.0	0.0	0.0	0.0	0.0	0.0	0.0	0.0	0.0	0.0	0.0	0.0	0.0	0.0	0.0	0.0	0.0	0.0	0.0	0.0	0.0	0.0	0.0	0.0	0.0	0.0	0.0	0.0	0.0	0.0	0.0	0.0	0.0	0.0	0.0	0.0
K01101	4422.0	4306.0	3931.0	3333.0	2497.0	3944.0	2709.0	3859.0	1245.0	2092.0	1797.0	3190.0	3532.0	1278.0	1512.0	2092.0	1770.0	2335.0	1460.0	1702.0	9973.0	2783.0	3980.0	2112.0	1063.0	3855.0	1027.0	3524.0	1942.0	2500.0	1046.0	1930.0	3238.0	3144.0	13151.0	2877.0	2093.0	1462.0	3430.0	2723.0	2751.0	1448.0	3795.0	2162.0	2450.0	3186.0	3151.0	3586.0	3445.0
K01103	1.0	4.0	0.0	0.0	0.0	24.0	0.0	0.0	0.0	0.0	7.0	0.0	0.0	0.0	0.0	0.0	0.0	0.0	0.0	0.0	4.0	0.0	0.0	0.0	0.0	0.0	0.0	0.0	0.0	0.0	0.0	0.0	0.0	2.0	0.0	0.0	0.0	0.0	0.0	0.0	0.0	0.0	8.0	0.0	0.0	0.0	0.0	0.0	0.0
K12520	0.0	0.0	0.0	0.0	0.0	0.0	0.0	0.0	0.0	0.0	0.0	0.0	0.0	0.0	0.0	0.0	0.0	0.0	0.0	0.0	0.0	0.0	0.0	0.0	0.0	0.0	0.0	0.0	0.0	0.0	0.0	0.0	0.0	0.0	0.0	0.0	0.0	0.0	0.0	0.0	0.0	0.0	0.0	0.0	0.0	0.0	0.0	0.0	0.0
K01104	18915.0	19988.0	12114.0	16416.0	12139.0	18657.0	9530.0	18179.0	10677.0	8145.0	9278.0	13027.0	20699.0	7763.0	7242.0	11893.0	7832.0	8466.0	7719.0	12095.0	34616.0	10928.0	12399.0	8966.0	5065.0	14899.0	3939.0	10680.0	8868.0	7141.0	3325.0	5738.0	15475.0	22034.0	44433.0	14581.0	9848.0	6252.0	14910.0	10214.0	11970.0	5110.0	12654.0	9365.0	10148.0	14042.0	16109.0	12125.0	14515.0
K05592	10401.0	9347.0	6422.0	9053.0	6746.0	10162.0	5296.0	9224.0	4948.0	4224.0	4487.0	7020.0	9325.0	3511.0	4041.0	4883.0	3871.0	4415.0	3639.0	6365.0	24211.0	5759.0	6795.0	4952.0	2770.0	7878.0	2257.0	6157.0	4732.0	4074.0	1655.0	3175.0	8180.0	9374.0	21951.0	8171.0	4858.0	3559.0	7202.0	5821.0	5908.0	2646.0	7593.0	4996.0	5215.0	7215.0	7525.0	6653.0	7367.0
K05593	2887.0	2833.0	3343.0	1585.0	1630.0	2627.0	1980.0	2662.0	1062.0	1532.0	1419.0	2578.0	2000.0	1022.0	1293.0	1326.0	1308.0	1502.0	1003.0	1461.0	4662.0	2137.0	2582.0	1131.0	708.0	2720.0	751.0	2848.0	1425.0	1974.0	849.0	1468.0	2362.0	1847.0	9199.0	1515.0	1458.0	1075.0	2013.0	1992.0	1907.0	908.0	2377.0	1446.0	1953.0	2548.0	2075.0	2296.0	2002.0
K05590	813.0	791.0	134.0	435.0	474.0	420.0	55.0	419.0	150.0	84.0	10.0	672.0	559.0	4.0	551.0	176.0	353.0	279.0	180.0	400.0	607.0	369.0	301.0	237.0	42.0	1274.0	28.0	300.0	44.0	0.0	50.0	53.0	593.0	541.0	2.0	0.0	771.0	192.0	357.0	402.0	147.0	22.0	498.0	184.0	176.0	400.0	74.0	672.0	417.0
K05591	59.0	68.0	13.0	12.0	44.0	66.0	5.0	21.0	1.0	4.0	2.0	38.0	16.0	0.0	4.0	16.0	13.0	17.0	5.0	0.0	65.0	10.0	37.0	16.0	1.0	66.0	2.0	0.0	0.0	6.0	2.0	3.0	7.0	16.0	1.0	1.0	0.0	10.0	23.0	8.0	21.0	2.0	37.0	6.0	2.0	15.0	4.0	96.0	3.0
K05596	1570.0	1763.0	1118.0	535.0	288.0	1103.0	761.0	807.0	575.0	1174.0	715.0	1333.0	1530.0	478.0	765.0	944.0	620.0	537.0	1094.0	583.0	1767.0	1370.0	1332.0	1439.0	944.0	1568.0	514.0	1799.0	1249.0	1295.0	287.0	652.0	1516.0	1231.0	3680.0	2263.0	443.0	670.0	1048.0	935.0	824.0	734.0	823.0	1087.0	1118.0	1810.0	1540.0	241.0	1714.0
K05597	0.0	0.0	0.0	0.0	0.0	0.0	0.0	0.0	0.0	0.0	0.0	0.0	0.0	0.0	0.0	0.0	0.0	0.0	0.0	0.0	0.0	0.0	0.0	0.0	0.0	0.0	0.0	0.0	0.0	0.0	0.0	0.0	0.0	0.0	0.0	0.0	0.0	0.0	0.0	0.0	0.0	0.0	0.0	0.0	0.0	0.0	0.0	0.0	0.0
K05594	0.0	0.0	0.0	0.0	0.0	0.0	0.0	0.0	0.0	0.0	0.0	0.0	0.0	0.0	0.0	0.0	0.0	0.0	0.0	0.0	0.0	0.0	0.0	0.0	0.0	0.0	0.0	0.0	0.0	0.0	0.0	0.0	0.0	0.0	0.0	0.0	0.0	0.0	0.0	0.0	0.0	0.0	0.0	0.0	0.0	0.0	0.0	0.0	0.0
K05595	2552.0	4416.0	722.0	2868.0	1705.0	4058.0	919.0	1657.0	911.0	588.0	718.0	1431.0	2850.0	314.0	784.0	1600.0	1456.0	1496.0	1524.0	919.0	5797.0	1172.0	1130.0	1406.0	571.0	2264.0	694.0	326.0	1119.0	354.0	27.0	361.0	1231.0	2481.0	2292.0	191.0	1394.0	602.0	2619.0	721.0	1204.0	288.0	1598.0	716.0	400.0	1044.0	1261.0	2732.0	1054.0
K05599	0.0	0.0	0.0	0.0	0.0	0.0	0.0	0.0	0.0	0.0	0.0	0.0	0.0	0.0	0.0	0.0	0.0	0.0	0.0	0.0	0.0	0.0	0.0	0.0	0.0	0.0	0.0	0.0	0.0	0.0	0.0	0.0	0.0	0.0	0.0	0.0	0.0	0.0	0.0	0.0	0.0	0.0	0.0	0.0	0.0	0.0	0.0	0.0	0.0
K11964	0.0	0.0	0.0	0.0	0.0	0.0	0.0	0.0	0.0	0.0	0.0	0.0	0.0	0.0	0.0	0.0	0.0	0.0	0.0	0.0	0.0	0.0	0.0	0.0	0.0	0.0	0.0	0.0	0.0	0.0	0.0	0.0	0.0	0.0	0.0	0.0	0.0	0.0	0.0	0.0	0.0	0.0	0.0	0.0	0.0	0.0	0.0	0.0	0.0
K11962	3.0	12.0	0.0	0.0	2.0	0.0	0.0	0.0	0.0	22.0	4.0	0.0	2.0	6.0	0.0	31.0	0.0	0.0	0.0	1.0	0.0	12.0	2.0	0.0	0.0	0.0	2.0	0.0	1.0	14.0	0.0	12.0	0.0	0.0	2.0	1.0	2.0	0.0	0.0	0.0	4.0	39.0	0.0	0.0	0.0	1.0	4.0	2.0	0.0
K14540	6783.0	7673.0	4468.0	5998.0	4374.0	7240.0	3687.0	6195.0	2993.0	2628.0	2853.0	4432.0	6693.0	1955.0	2391.0	4257.0	2843.0	3206.0	2541.0	3119.0	14647.0	3780.0	4599.0	2629.0	1234.0	5526.0	1265.0	3868.0	2787.0	2577.0	1271.0	2074.0	4402.0	6543.0	15720.0	3623.0	3793.0	1932.0	5651.0	3560.0	4244.0	1753.0	4629.0	2994.0	3239.0	4263.0	4465.0	4896.0	4616.0
K12529	1.0	5.0	3.0	3.0	24.0	84.0	9.0	1.0	10.0	0.0	6.0	1.0	6.0	0.0	0.0	1.0	0.0	3.0	4.0	0.0	10.0	1.0	0.0	1.0	0.0	0.0	0.0	0.0	0.0	0.0	0.0	0.0	0.0	2.0	161.0	1.0	9.0	0.0	8.0	0.0	0.0	0.0	32.0	8.0	0.0	0.0	0.0	0.0	0.0
K12528	0.0	5.0	3.0	3.0	24.0	83.0	9.0	1.0	10.0	0.0	5.0	1.0	6.0	0.0	0.0	1.0	0.0	3.0	4.0	0.0	9.0	1.0	0.0	1.0	0.0	0.0	0.0	0.0	0.0	0.0	0.0	0.0	0.0	2.0	161.0	0.0	9.0	0.0	7.0	0.0	0.0	0.0	32.0	8.0	0.0	0.0	0.0	0.0	0.0
K06353	0.0	0.0	0.0	0.0	0.0	0.0	0.0	0.0	0.0	0.0	0.0	0.0	0.0	0.0	0.0	0.0	0.0	0.0	0.0	0.0	0.0	0.0	0.0	0.0	0.0	0.0	0.0	0.0	0.0	0.0	0.0	0.0	0.0	0.0	0.0	0.0	0.0	0.0	0.0	0.0	0.0	0.0	0.0	0.0	0.0	0.0	0.0	0.0	0.0
K02456	589.0	725.0	100.0	775.0	814.0	1176.0	364.0	319.0	92.0	76.0	234.0	175.0	415.0	100.0	157.0	233.0	14.0	141.0	147.0	75.0	2322.0	153.0	127.0	120.0	29.0	302.0	69.0	28.0	134.0	35.0	28.0	48.0	117.0	614.0	366.0	264.0	159.0	68.0	335.0	134.0	71.0	16.0	357.0	261.0	110.0	57.0	134.0	270.0	135.0
K02457	32.0	76.0	3.0	15.0	40.0	22.0	0.0	0.0	8.0	0.0	7.0	8.0	14.0	0.0	38.0	220.0	12.0	1.0	3.0	0.0	6.0	16.0	0.0	28.0	0.0	126.0	0.0	0.0	0.0	1.0	2.0	12.0	0.0	1.0	0.0	2.0	0.0	12.0	13.0	1.0	1.0	0.0	9.0	37.0	0.0	14.0	4.0	20.0	18.0
K02454	1027.0	1012.0	474.0	1490.0	952.0	975.0	627.0	1092.0	1021.0	265.0	570.0	711.0	1334.0	555.0	538.0	1132.0	343.0	276.0	129.0	759.0	2837.0	374.0	263.0	236.0	161.0	629.0	100.0	328.0	424.0	50.0	235.0	203.0	905.0	1520.0	1473.0	524.0	459.0	271.0	575.0	512.0	551.0	246.0	398.0	707.0	568.0	653.0	909.0	467.0	737.0
K02455	405.0	490.0	39.0	691.0	487.0	564.0	208.0	222.0	56.0	43.0	127.0	107.0	335.0	60.0	101.0	226.0	13.0	116.0	73.0	38.0	1855.0	107.0	106.0	104.0	14.0	231.0	36.0	10.0	91.0	22.0	16.0	36.0	66.0	411.0	216.0	174.0	82.0	37.0	262.0	101.0	53.0	9.0	191.0	188.0	56.0	38.0	72.0	252.0	102.0
K02452	7.0	31.0	0.0	0.0	0.0	0.0	0.0	0.0	0.0	0.0	0.0	0.0	1.0	0.0	0.0	0.0	0.0	0.0	0.0	0.0	1.0	0.0	0.0	0.0	0.0	1.0	0.0	0.0	0.0	0.0	0.0	0.0	0.0	0.0	0.0	1.0	0.0	6.0	1.0	1.0	1.0	0.0	0.0	0.0	0.0	1.0	0.0	0.0	0.0
K02453	1411.0	1388.0	547.0	1617.0	1327.0	1476.0	782.0	1610.0	1257.0	388.0	523.0	770.0	1521.0	537.0	594.0	1240.0	332.0	339.0	173.0	707.0	4545.0	466.0	309.0	232.0	169.0	582.0	110.0	389.0	552.0	71.0	245.0	204.0	929.0	1945.0	1848.0	741.0	485.0	310.0	827.0	573.0	845.0	254.0	598.0	743.0	621.0	619.0	950.0	569.0	826.0
K02450	8.0	34.0	0.0	0.0	0.0	18.0	0.0	0.0	0.0	0.0	6.0	0.0	0.0	0.0	0.0	0.0	0.0	0.0	0.0	0.0	4.0	0.0	0.0	0.0	0.0	1.0	0.0	0.0	0.0	0.0	0.0	0.0	0.0	0.0	0.0	2.0	0.0	6.0	0.0	0.0	0.0	0.0	5.0	0.0	0.0	0.0	0.0	0.0	0.0
K02103	107.0	157.0	32.0	325.0	138.0	300.0	108.0	243.0	279.0	33.0	268.0	58.0	151.0	75.0	44.0	34.0	9.0	33.0	21.0	476.0	448.0	99.0	47.0	34.0	29.0	27.0	6.0	8.0	113.0	27.0	7.0	12.0	168.0	195.0	391.0	112.0	72.0	41.0	110.0	162.0	208.0	44.0	61.0	41.0	61.0	173.0	278.0	96.0	159.0
K08138	15.0	134.0	12.0	19.0	45.0	258.0	32.0	0.0	1.0	5.0	31.0	1.0	17.0	4.0	1.0	0.0	1.0	2.0	10.0	0.0	92.0	21.0	5.0	4.0	2.0	1.0	4.0	1.0	1.0	1.0	0.0	0.0	1.0	17.0	10.0	1.0	0.0	1.0	26.0	3.0	0.0	0.0	32.0	6.0	0.0	0.0	0.0	13.0	0.0
K02108	12623.0	12773.0	7450.0	10427.0	9093.0	12381.0	5919.0	11453.0	7028.0	4797.0	5873.0	8563.0	12684.0	5227.0	5185.0	6304.0	4804.0	4589.0	4573.0	8625.0	23386.0	6673.0	7261.0	5159.0	3251.0	9385.0	2197.0	6863.0	5488.0	4666.0	2430.0	3348.0	9991.0	14746.0	26397.0	8821.0	6522.0	3845.0	8910.0	6701.0	7407.0	2807.0	7861.0	5911.0	6006.0	8228.0	10906.0	7303.0	8927.0
K02109	12144.0	11993.0	6690.0	10246.0	8501.0	12089.0	5738.0	11069.0	6578.0	4564.0	5466.0	8106.0	11475.0	4786.0	4829.0	6130.0	4584.0	4487.0	4464.0	7997.0	22688.0	6441.0	6722.0	4794.0	2878.0	9234.0	2182.0	6084.0	5346.0	3991.0	1617.0	3285.0	9382.0	14308.0	23889.0	8879.0	6138.0	3662.0	8611.0	6271.0	6656.0	2708.0	7542.0	5518.0	5485.0	7901.0	9887.0	7169.0	8217.0
K02458	32.0	77.0	3.0	15.0	40.0	22.0	0.0	0.0	8.0	0.0	7.0	8.0	14.0	0.0	38.0	220.0	12.0	1.0	3.0	0.0	6.0	16.0	0.0	28.0	0.0	126.0	0.0	0.0	0.0	1.0	2.0	12.0	0.0	1.0	0.0	2.0	0.0	12.0	13.0	1.0	1.0	0.0	9.0	37.0	0.0	14.0	4.0	20.0	18.0
K02459	32.0	77.0	3.0	15.0	40.0	22.0	0.0	0.0	8.0	0.0	7.0	8.0	14.0	0.0	38.0	220.0	12.0	1.0	3.0	0.0	6.0	16.0	0.0	28.0	0.0	126.0	0.0	0.0	0.0	1.0	2.0	12.0	0.0	1.0	0.0	2.0	0.0	12.0	13.0	1.0	1.0	0.0	9.0	37.0	0.0	14.0	4.0	20.0	18.0
K08137	0.0	0.0	0.0	0.0	0.0	0.0	0.0	0.0	0.0	0.0	0.0	0.0	0.0	0.0	0.0	0.0	0.0	0.0	0.0	0.0	0.0	0.0	0.0	0.0	0.0	0.0	0.0	0.0	0.0	0.0	0.0	0.0	0.0	0.0	0.0	0.0	0.0	0.0	0.0	0.0	0.0	0.0	0.0	0.0	0.0	1.0	0.0	0.0	0.0
K03851	2.0	6.0	0.0	22.0	3.0	50.0	0.0	0.0	0.0	0.0	0.0	0.0	2.0	0.0	0.0	0.0	0.0	2.0	9.0	0.0	0.0	0.0	0.0	0.0	0.0	0.0	3.0	0.0	0.0	0.0	0.0	0.0	0.0	3.0	0.0	2.0	0.0	0.0	4.0	0.0	0.0	0.0	6.0	3.0	0.0	0.0	0.0	2.0	0.0
K03850	0.0	0.0	0.0	0.0	0.0	0.0	0.0	0.0	0.0	0.0	0.0	0.0	0.0	0.0	0.0	0.0	0.0	0.0	0.0	0.0	0.0	0.0	0.0	0.0	0.0	0.0	0.0	0.0	0.0	0.0	0.0	0.0	0.0	0.0	0.0	0.0	0.0	0.0	0.0	0.0	0.0	0.0	0.0	0.0	0.0	0.0	0.0	0.0	0.0
K03852	26.0	47.0	3.0	38.0	43.0	70.0	0.0	0.0	8.0	0.0	0.0	9.0	16.0	0.0	38.0	220.0	12.0	3.0	12.0	0.0	4.0	16.0	0.0	28.0	0.0	125.0	3.0	0.0	0.0	0.0	0.0	11.0	0.0	2.0	0.0	2.0	0.0	6.0	16.0	0.0	0.0	0.0	8.0	39.0	0.0	13.0	2.0	21.0	18.0
K03855	570.0	435.0	413.0	763.0	396.0	440.0	426.0	793.0	818.0	234.0	366.0	606.0	982.0	459.0	403.0	700.0	320.0	161.0	56.0	649.0	1046.0	263.0	182.0	116.0	219.0	271.0	55.0	324.0	262.0	38.0	218.0	157.0	857.0	1104.0	1317.0	354.0	371.0	246.0	318.0	417.0	497.0	258.0	208.0	446.0	480.0	575.0	865.0	198.0	660.0
K03856	1916.0	1777.0	616.0	2606.0	1525.0	2928.0	859.0	2238.0	1746.0	473.0	924.0	986.0	1976.0	606.0	671.0	1101.0	350.0	441.0	290.0	1379.0	6355.0	594.0	396.0	232.0	164.0	531.0	190.0	403.0	788.0	138.0	228.0	226.0	1183.0	2422.0	2382.0	850.0	529.0	384.0	1176.0	657.0	925.0	339.0	809.0	933.0	620.0	864.0	1245.0	703.0	880.0
K13018	366.0	128.0	10.0	15.0	78.0	54.0	7.0	18.0	10.0	10.0	3.0	183.0	30.0	0.0	40.0	238.0	26.0	16.0	46.0	0.0	38.0	29.0	11.0	30.0	0.0	187.0	2.0	0.0	4.0	34.0	0.0	11.0	1.0	21.0	1.0	1.0	0.0	11.0	102.0	3.0	4.0	1.0	5.0	79.0	0.0	95.0	3.0	69.0	21.0
K13019	145.0	146.0	11.0	32.0	200.0	139.0	14.0	91.0	42.0	11.0	40.0	55.0	80.0	8.0	51.0	224.0	13.0	9.0	17.0	19.0	14.0	52.0	12.0	39.0	11.0	139.0	6.0	10.0	34.0	1.0	11.0	14.0	33.0	91.0	80.0	58.0	15.0	14.0	41.0	24.0	18.0	1.0	23.0	53.0	54.0	30.0	47.0	28.0	51.0
K13010	11.0	26.0	2.0	3.0	28.0	27.0	4.0	18.0	54.0	3.0	9.0	6.0	1.0	0.0	11.0	4.0	1.0	1.0	0.0	36.0	168.0	5.0	0.0	0.0	0.0	7.0	7.0	0.0	6.0	0.0	0.0	0.0	5.0	3.0	28.0	1.0	0.0	3.0	10.0	1.0	0.0	0.0	5.0	5.0	3.0	3.0	7.0	2.0	1.0
K13011	0.0	0.0	0.0	0.0	0.0	0.0	0.0	0.0	0.0	0.0	0.0	0.0	0.0	0.0	0.0	0.0	0.0	0.0	0.0	0.0	0.0	0.0	0.0	0.0	0.0	0.0	0.0	0.0	0.0	0.0	0.0	0.0	0.0	0.0	0.0	0.0	0.0	0.0	0.0	0.0	0.0	0.0	0.0	0.0	0.0	0.0	0.0	0.0	0.0
K13012	232.0	179.0	168.0	185.0	269.0	313.0	55.0	163.0	95.0	58.0	101.0	174.0	508.0	100.0	289.0	36.0	72.0	20.0	46.0	141.0	130.0	89.0	63.0	122.0	23.0	321.0	9.0	66.0	96.0	184.0	22.0	50.0	58.0	222.0	2318.0	34.0	83.0	68.0	208.0	236.0	78.0	18.0	102.0	61.0	57.0	67.0	139.0	37.0	100.0
K13013	0.0	0.0	0.0	0.0	0.0	0.0	0.0	0.0	0.0	0.0	0.0	0.0	0.0	0.0	0.0	0.0	0.0	0.0	0.0	0.0	0.0	0.0	0.0	0.0	0.0	0.0	0.0	0.0	0.0	0.0	0.0	0.0	0.0	0.0	0.0	0.0	0.0	0.0	0.0	0.0	0.0	0.0	0.0	0.0	0.0	0.0	0.0	0.0	0.0
K13014	2.0	1.0	0.0	0.0	1.0	0.0	0.0	0.0	1.0	0.0	0.0	2.0	1.0	0.0	0.0	0.0	1.0	0.0	0.0	0.0	0.0	0.0	0.0	1.0	0.0	0.0	0.0	0.0	0.0	0.0	0.0	0.0	0.0	0.0	0.0	0.0	1.0	0.0	1.0	1.0	0.0	0.0	0.0	1.0	0.0	2.0	0.0	0.0	0.0
K13015	932.0	2109.0	40.0	349.0	354.0	1047.0	7.0	251.0	28.0	130.0	10.0	407.0	1025.0	0.0	268.0	1110.0	803.0	582.0	916.0	0.0	45.0	485.0	389.0	380.0	0.0	1317.0	113.0	0.0	167.0	34.0	0.0	0.0	140.0	1101.0	364.0	3.0	1207.0	132.0	1362.0	104.0	525.0	14.0	118.0	88.0	169.0	321.0	1.0	919.0	314.0
K13016	508.0	396.0	119.0	1358.0	318.0	686.0	57.0	581.0	34.0	57.0	115.0	53.0	154.0	20.0	13.0	4.0	4.0	557.0	240.0	19.0	2456.0	116.0	330.0	435.0	21.0	203.0	267.0	10.0	52.0	12.0	11.0	7.0	33.0	316.0	71.0	65.0	15.0	144.0	487.0	40.0	23.0	1.0	531.0	42.0	54.0	86.0	47.0	734.0	53.0
K13017	485.0	154.0	16.0	33.0	205.0	60.0	15.0	109.0	44.0	16.0	23.0	228.0	88.0	4.0	53.0	242.0	27.0	24.0	54.0	19.0	45.0	52.0	18.0	37.0	11.0	201.0	7.0	10.0	37.0	35.0	11.0	15.0	34.0	104.0	71.0	58.0	22.0	19.0	114.0	25.0	21.0	2.0	23.0	96.0	55.0	113.0	47.0	73.0	54.0
K08566	0.0	0.0	0.0	0.0	0.0	0.0	0.0	0.0	0.0	0.0	0.0	0.0	0.0	0.0	0.0	0.0	0.0	0.0	0.0	0.0	0.0	0.0	0.0	0.0	0.0	0.0	0.0	0.0	0.0	0.0	0.0	0.0	0.0	0.0	0.0	0.0	0.0	0.0	0.0	0.0	0.0	0.0	0.0	0.0	0.0	0.0	0.0	0.0	0.0
K08567	1420.0	1008.0	558.0	1235.0	926.0	897.0	474.0	1302.0	1185.0	321.0	508.0	1266.0	1547.0	512.0	980.0	865.0	729.0	440.0	236.0	1156.0	1789.0	618.0	459.0	330.0	188.0	1732.0	94.0	617.0	383.0	29.0	268.0	209.0	1450.0	1620.0	1296.0	353.0	1136.0	422.0	693.0	814.0	645.0	258.0	781.0	670.0	691.0	991.0	912.0	869.0	1034.0
K13274	0.0	0.0	0.0	0.0	0.0	0.0	0.0	0.0	0.0	0.0	0.0	0.0	0.0	0.0	0.0	0.0	0.0	0.0	0.0	0.0	0.0	0.0	0.0	0.0	0.0	0.0	0.0	0.0	0.0	0.0	0.0	0.0	0.0	0.0	0.0	0.0	0.0	0.0	0.0	0.0	0.0	0.0	0.0	0.0	0.0	0.0	0.0	0.0	0.0
K13275	2.0	3.0	1.0	2.0	1.0	2.0	0.0	3.0	1.0	1.0	0.0	2.0	2.0	0.0	0.0	1.0	2.0	2.0	1.0	0.0	8.0	1.0	2.0	1.0	0.0	3.0	0.0	0.0	1.0	0.0	0.0	1.0	2.0	3.0	3.0	0.0	2.0	1.0	3.0	1.0	1.0	3.0	3.0	1.0	1.0	2.0	1.0	3.0	2.0
K13276	0.0	0.0	0.0	0.0	0.0	0.0	0.0	0.0	0.0	0.0	0.0	0.0	0.0	0.0	0.0	0.0	0.0	0.0	0.0	0.0	0.0	0.0	0.0	0.0	0.0	0.0	0.0	0.0	0.0	0.0	0.0	0.0	0.0	0.0	0.0	0.0	0.0	0.0	0.0	0.0	0.0	0.0	0.0	0.0	0.0	0.0	0.0	0.0	0.0
K13277	0.0	0.0	0.0	0.0	0.0	0.0	0.0	0.0	0.0	0.0	0.0	0.0	0.0	0.0	0.0	0.0	0.0	0.0	0.0	0.0	0.0	0.0	0.0	0.0	0.0	0.0	0.0	0.0	0.0	0.0	0.0	0.0	0.0	0.0	0.0	0.0	0.0	0.0	0.0	0.0	0.0	0.0	0.0	0.0	0.0	0.0	0.0	0.0	0.0
K03275	0.0	0.0	0.0	0.0	0.0	0.0	0.0	0.0	0.0	0.0	0.0	0.0	0.0	0.0	0.0	0.0	0.0	0.0	0.0	0.0	0.0	0.0	0.0	0.0	0.0	0.0	0.0	0.0	0.0	0.0	0.0	0.0	0.0	0.0	0.0	0.0	0.0	0.0	0.0	0.0	0.0	0.0	0.0	0.0	0.0	0.0	0.0	0.0	0.0
K03274	2811.0	3825.0	652.0	2512.0	1819.0	2478.0	788.0	1840.0	1261.0	505.0	610.0	1934.0	3006.0	564.0	1339.0	2004.0	1563.0	1145.0	1225.0	1192.0	4034.0	1228.0	972.0	800.0	205.0	3180.0	256.0	654.0	724.0	86.0	288.0	235.0	1683.0	3233.0	1867.0	541.0	2433.0	587.0	2333.0	1039.0	1232.0	285.0	1128.0	913.0	930.0	1358.0	995.0	2060.0	1466.0
K03277	0.0	0.0	0.0	0.0	0.0	0.0	0.0	0.0	0.0	0.0	0.0	0.0	0.0	0.0	0.0	0.0	0.0	0.0	0.0	0.0	0.0	0.0	0.0	0.0	0.0	0.0	0.0	0.0	0.0	0.0	0.0	0.0	0.0	0.0	0.0	0.0	0.0	0.0	0.0	0.0	0.0	0.0	0.0	0.0	0.0	0.0	0.0	0.0	0.0
K03276	0.0	0.0	0.0	0.0	0.0	0.0	0.0	0.0	0.0	0.0	0.0	0.0	0.0	0.0	0.0	0.0	0.0	0.0	0.0	0.0	0.0	0.0	0.0	0.0	0.0	0.0	0.0	0.0	0.0	0.0	0.0	0.0	0.0	0.0	0.0	0.0	0.0	0.0	0.0	0.0	0.0	0.0	0.0	0.0	0.0	0.0	0.0	0.0	0.0
K03271	4444.0	5084.0	1014.0	3501.0	2898.0	3907.0	1180.0	3150.0	2091.0	812.0	832.0	2778.0	3872.0	610.0	2018.0	2509.0	2021.0	1556.0	1592.0	2345.0	7501.0	1864.0	1405.0	1080.0	259.0	5055.0	328.0	1029.0	1179.0	120.0	340.0	325.0	2526.0	4452.0	2518.0	930.0	3432.0	891.0	3146.0	1562.0	1777.0	370.0	2049.0	1306.0	1218.0	1978.0	1400.0	3075.0	2128.0
K03270	5318.0	5667.0	1259.0	5415.0	4065.0	5303.0	1539.0	4584.0	2874.0	986.0	1651.0	2916.0	4578.0	1629.0	1967.0	3131.0	2237.0	2130.0	1965.0	3796.0	13015.0	2004.0	1810.0	1738.0	497.0	3877.0	767.0	768.0	1522.0	218.0	336.0	490.0	3158.0	5898.0	4924.0	3124.0	3558.0	1477.0	4099.0	2008.0	2532.0	382.0	2865.0	1765.0	1770.0	2302.0	2246.0	3708.0	2279.0
K03273	3094.0	4110.0	747.0	2159.0	2030.0	2982.0	950.0	2245.0	1629.0	642.0	676.0	2117.0	3015.0	582.0	1408.0	2359.0	1576.0	1121.0	1268.0	1205.0	5401.0	1330.0	927.0	796.0	213.0	3227.0	266.0	715.0	868.0	125.0	287.0	260.0	1684.0	3438.0	2161.0	626.0	2469.0	643.0	2445.0	1093.0	1498.0	329.0	1327.0	969.0	972.0	1398.0	1081.0	2026.0	1515.0
K03272	3316.0	2467.0	1187.0	3161.0	2414.0	2163.0	1220.0	2879.0	2314.0	667.0	1079.0	2838.0	3545.0	1060.0	2001.0	1762.0	1494.0	927.0	538.0	2289.0	3890.0	1382.0	971.0	727.0	406.0	3599.0	214.0	1269.0	856.0	88.0	570.0	432.0	2986.0	3772.0	2763.0	890.0	2424.0	880.0	1462.0	1717.0	1358.0	523.0	1808.0	1414.0	1513.0	2052.0	1943.0	1871.0	2214.0
K03279	10.0	26.0	2.0	3.0	28.0	26.0	4.0	18.0	54.0	3.0	9.0	6.0	1.0	0.0	11.0	4.0	1.0	1.0	0.0	36.0	168.0	5.0	0.0	0.0	0.0	7.0	7.0	0.0	6.0	0.0	0.0	0.0	5.0	3.0	28.0	0.0	0.0	3.0	9.0	1.0	0.0	0.0	5.0	5.0	3.0	4.0	7.0	2.0	1.0
K03278	0.0	0.0	0.0	0.0	0.0	0.0	0.0	0.0	0.0	0.0	0.0	0.0	0.0	0.0	0.0	0.0	0.0	0.0	0.0	0.0	0.0	0.0	0.0	0.0	0.0	0.0	0.0	0.0	0.0	0.0	0.0	0.0	0.0	0.0	0.0	0.0	0.0	0.0	0.0	0.0	0.0	0.0	0.0	0.0	0.0	0.0	0.0	0.0	0.0
K11022	0.0	0.0	0.0	0.0	0.0	0.0	0.0	0.0	0.0	0.0	0.0	0.0	0.0	0.0	0.0	0.0	0.0	0.0	0.0	0.0	0.0	0.0	0.0	0.0	0.0	0.0	0.0	0.0	0.0	0.0	0.0	0.0	0.0	0.0	0.0	0.0	0.0	0.0	0.0	0.0	0.0	0.0	0.0	0.0	0.0	0.0	0.0	0.0	0.0
K12277	0.0	0.0	0.0	0.0	0.0	0.0	0.0	0.0	0.0	0.0	0.0	0.0	0.0	0.0	0.0	0.0	0.0	0.0	0.0	0.0	0.0	0.0	0.0	0.0	0.0	0.0	0.0	0.0	0.0	0.0	0.0	0.0	0.0	0.0	0.0	0.0	0.0	0.0	0.0	0.0	0.0	0.0	0.0	0.0	0.0	0.0	0.0	0.0	0.0
K12276	0.0	2.0	3.0	0.0	0.0	0.0	7.0	0.0	0.0	0.0	0.0	106.0	0.0	0.0	0.0	0.0	0.0	0.0	0.0	0.0	0.0	0.0	0.0	0.0	0.0	0.0	0.0	0.0	4.0	0.0	0.0	0.0	0.0	0.0	0.0	1.0	0.0	0.0	0.0	0.0	0.0	0.0	0.0	0.0	0.0	0.0	0.0	0.0	0.0
K12270	2248.0	1882.0	2533.0	1255.0	891.0	1573.0	1707.0	2244.0	600.0	1248.0	1082.0	2056.0	1275.0	639.0	913.0	1266.0	1277.0	1406.0	880.0	904.0	4124.0	1836.0	2157.0	961.0	567.0	2407.0	711.0	2209.0	1366.0	1443.0	160.0	1412.0	1762.0	1202.0	7553.0	1469.0	1105.0	894.0	1554.0	1600.0	1308.0	819.0	2156.0	1008.0	1326.0	2277.0	1557.0	2123.0	1137.0
K11058	0.0	0.0	0.0	0.0	0.0	0.0	0.0	0.0	0.0	0.0	0.0	0.0	0.0	0.0	0.0	0.0	0.0	0.0	0.0	0.0	0.0	0.0	0.0	0.0	0.0	0.0	0.0	0.0	0.0	0.0	0.0	0.0	0.0	0.0	0.0	0.0	0.0	0.0	0.0	0.0	0.0	0.0	0.0	0.0	0.0	0.0	0.0	0.0	0.0
K12279	1.0	6.0	0.0	0.0	0.0	2.0	0.0	0.0	0.0	0.0	6.0	0.0	0.0	0.0	0.0	0.0	0.0	0.0	0.0	0.0	0.0	0.0	0.0	0.0	0.0	0.0	0.0	0.0	0.0	0.0	0.0	0.0	0.0	0.0	0.0	2.0	0.0	0.0	0.0	0.0	0.0	0.0	5.0	0.0	0.0	0.0	0.0	0.0	0.0
K12278	0.0	3.0	0.0	0.0	0.0	15.0	0.0	0.0	0.0	0.0	0.0	0.0	0.0	0.0	0.0	0.0	0.0	0.0	0.0	0.0	11.0	0.0	0.0	0.0	0.0	0.0	0.0	0.0	0.0	0.0	0.0	0.0	0.0	0.0	0.0	1.0	0.0	0.0	0.0	0.0	0.0	0.0	0.0	0.0	0.0	0.0	0.0	0.0	0.0
K07557	0.0	0.0	0.0	0.0	0.0	0.0	0.0	0.0	0.0	0.0	0.0	0.0	0.0	0.0	0.0	0.0	0.0	0.0	0.0	0.0	0.0	0.0	0.0	0.0	0.0	0.0	0.0	0.0	0.0	0.0	0.0	0.0	0.0	0.0	0.0	0.0	0.0	0.0	0.0	0.0	0.0	0.0	0.0	0.0	0.0	0.0	0.0	0.0	0.0
K07550	0.0	0.0	0.0	0.0	0.0	0.0	0.0	0.0	0.0	0.0	0.0	0.0	0.0	0.0	0.0	0.0	0.0	0.0	0.0	0.0	0.0	0.0	0.0	0.0	0.0	0.0	0.0	0.0	0.0	0.0	0.0	0.0	0.0	0.0	0.0	0.0	0.0	0.0	0.0	0.0	0.0	0.0	0.0	0.0	0.0	0.0	0.0	0.0	0.0
K07552	5092.0	6113.0	2108.0	3445.0	2774.0	3941.0	2066.0	3824.0	2982.0	2054.0	1774.0	4492.0	6205.0	1496.0	3151.0	3895.0	2815.0	1910.0	2454.0	2924.0	4513.0	3107.0	2640.0	2564.0	1588.0	6300.0	878.0	3142.0	2531.0	1439.0	836.0	1173.0	4903.0	5822.0	7381.0	3095.0	3854.0	1760.0	3674.0	2860.0	2965.0	1303.0	2408.0	2735.0	2747.0	4206.0	3842.0	2799.0	4344.0
K06319	0.0	0.0	0.0	0.0	0.0	0.0	0.0	0.0	0.0	0.0	0.0	0.0	0.0	0.0	0.0	0.0	0.0	0.0	0.0	0.0	0.0	0.0	0.0	0.0	0.0	0.0	0.0	0.0	0.0	0.0	0.0	0.0	0.0	0.0	0.0	0.0	0.0	0.0	0.0	0.0	0.0	0.0	0.0	0.0	0.0	0.0	0.0	0.0	0.0
K09909	812.0	543.0	134.0	435.0	471.0	420.0	55.0	417.0	150.0	86.0	10.0	670.0	559.0	4.0	551.0	175.0	414.0	279.0	173.0	400.0	564.0	362.0	301.0	228.0	42.0	1455.0	26.0	300.0	44.0	0.0	50.0	53.0	592.0	540.0	2.0	0.0	770.0	192.0	357.0	405.0	147.0	22.0	552.0	183.0	176.0	388.0	74.0	678.0	417.0
K09908	814.0	542.0	134.0	435.0	473.0	420.0	55.0	418.0	150.0	86.0	11.0	673.0	560.0	4.0	551.0	179.0	415.0	279.0	173.0	400.0	565.0	362.0	301.0	229.0	42.0	1456.0	26.0	300.0	44.0	0.0	50.0	53.0	592.0	541.0	2.0	1.0	771.0	192.0	360.0	405.0	147.0	22.0	553.0	184.0	176.0	390.0	74.0	679.0	417.0
K12051	0.0	0.0	0.0	0.0	0.0	0.0	0.0	0.0	0.0	0.0	0.0	0.0	0.0	0.0	0.0	0.0	0.0	0.0	0.0	0.0	0.0	0.0	0.0	0.0	0.0	0.0	0.0	0.0	0.0	0.0	0.0	0.0	0.0	0.0	0.0	0.0	0.0	0.0	0.0	0.0	0.0	0.0	0.0	0.0	0.0	0.0	0.0	0.0	0.0
K12050	0.0	0.0	0.0	0.0	0.0	0.0	0.0	0.0	0.0	0.0	0.0	0.0	0.0	0.0	0.0	0.0	0.0	0.0	0.0	0.0	0.0	0.0	0.0	0.0	0.0	0.0	0.0	0.0	0.0	0.0	0.0	0.0	0.0	0.0	0.0	0.0	0.0	0.0	0.0	0.0	0.0	0.0	0.0	0.0	0.0	0.0	0.0	0.0	0.0
K12057	2.0	16.0	3.0	0.0	2.0	0.0	9.0	0.0	2.0	28.0	26.0	106.0	10.0	0.0	0.0	16.0	0.0	0.0	2.0	0.0	0.0	38.0	2.0	0.0	0.0	6.0	0.0	0.0	4.0	4.0	0.0	32.0	0.0	0.0	58.0	0.0	4.0	0.0	0.0	0.0	13.0	34.0	0.0	0.0	0.0	8.0	4.0	2.0	6.0
K12056	0.0	0.0	0.0	0.0	0.0	0.0	0.0	0.0	0.0	0.0	0.0	0.0	0.0	0.0	0.0	0.0	0.0	0.0	0.0	0.0	0.0	0.0	0.0	0.0	0.0	0.0	0.0	0.0	0.0	0.0	0.0	0.0	0.0	0.0	0.0	0.0	0.0	0.0	0.0	0.0	1.0	0.0	0.0	0.0	0.0	0.0	0.0	0.0	0.0
K06221	154.0	177.0	383.0	22.0	80.0	112.0	286.0	113.0	26.0	113.0	123.0	271.0	47.0	66.0	411.0	13.0	216.0	44.0	236.0	138.0	296.0	521.0	310.0	198.0	167.0	268.0	186.0	951.0	402.0	587.0	1.0	355.0	51.0	31.0	129.0	52.0	164.0	92.0	125.0	504.0	2.0	229.0	98.0	120.0	0.0	230.0	648.0	55.0	107.0
K09900	1257.0	911.0	198.0	869.0	912.0	628.0	110.0	822.0	298.0	148.0	21.0	1281.0	1076.0	8.0	1081.0	345.0	697.0	490.0	282.0	799.0	721.0	601.0	573.0	449.0	84.0	2457.0	45.0	598.0	88.0	0.0	100.0	102.0	1181.0	1036.0	3.0	1.0	1539.0	384.0	505.0	803.0	293.0	34.0	846.0	365.0	351.0	773.0	140.0	1181.0	822.0
K09903	12710.0	12911.0	6922.0	11448.0	8814.0	13410.0	6050.0	11689.0	6591.0	4652.0	5733.0	8189.0	12316.0	4924.0	4858.0	6284.0	4813.0	5169.0	4819.0	8095.0	26254.0	6708.0	7411.0	5563.0	3124.0	9601.0	2477.0	6263.0	5475.0	4214.0	1738.0	3340.0	9813.0	14864.0	25174.0	8860.0	6374.0	3942.0	9338.0	6512.0	6920.0	2758.0	8544.0	5687.0	5636.0	8107.0	10498.0	8020.0	8604.0
K09902	813.0	805.0	135.0	435.0	474.0	420.0	55.0	420.0	150.0	86.0	10.0	672.0	559.0	4.0	551.0	176.0	435.0	279.0	181.0	401.0	607.0	369.0	301.0	237.0	42.0	1455.0	28.0	300.0	44.0	1.0	52.0	53.0	593.0	541.0	2.0	1.0	771.0	192.0	358.0	406.0	147.0	22.0	552.0	184.0	176.0	400.0	74.0	685.0	417.0
K09904	813.0	530.0	134.0	435.0	472.0	420.0	55.0	417.0	150.0	84.0	10.0	672.0	559.0	4.0	551.0	176.0	333.0	279.0	172.0	400.0	564.0	361.0	301.0	229.0	42.0	1274.0	26.0	300.0	44.0	0.0	50.0	53.0	592.0	541.0	2.0	0.0	771.0	192.0	357.0	402.0	147.0	22.0	498.0	184.0	176.0	389.0	74.0	664.0	417.0
K09907	813.0	804.0	134.0	435.0	474.0	420.0	55.0	420.0	150.0	86.0	10.0	672.0	559.0	4.0	551.0	176.0	435.0	279.0	181.0	400.0	607.0	369.0	301.0	237.0	42.0	1455.0	28.0	300.0	44.0	0.0	50.0	53.0	593.0	541.0	2.0	0.0	771.0	192.0	357.0	406.0	147.0	22.0	552.0	184.0	176.0	400.0	74.0	685.0	417.0
K09906	813.0	543.0	134.0	435.0	472.0	420.0	55.0	417.0	150.0	86.0	10.0	672.0	559.0	4.0	551.0	176.0	414.0	279.0	173.0	400.0	564.0	362.0	301.0	229.0	42.0	1455.0	26.0	300.0	44.0	0.0	50.0	53.0	592.0	541.0	2.0	0.0	771.0	192.0	357.0	405.0	147.0	22.0	552.0	184.0	176.0	389.0	74.0	677.0	417.0
K11501	0.0	0.0	0.0	0.0	0.0	0.0	0.0	0.0	0.0	0.0	0.0	0.0	0.0	0.0	0.0	0.0	0.0	0.0	0.0	0.0	0.0	0.0	0.0	0.0	0.0	0.0	0.0	0.0	0.0	0.0	0.0	0.0	0.0	0.0	0.0	0.0	0.0	0.0	0.0	0.0	0.0	0.0	0.0	0.0	0.0	0.0	0.0	0.0	0.0
K03234	0.0	0.0	0.0	0.0	0.0	0.0	0.0	0.0	0.0	0.0	0.0	0.0	0.0	0.0	0.0	0.0	0.0	0.0	0.0	0.0	0.0	0.0	0.0	0.0	0.0	0.0	0.0	0.0	0.0	0.0	0.0	0.0	0.0	0.0	0.0	0.0	0.0	0.0	0.0	0.0	0.0	0.0	0.0	0.0	0.0	0.0	0.0	0.0	0.0
K00773	12224.0	12490.0	6765.0	11211.0	8683.0	13126.0	5640.0	11538.0	6494.0	4543.0	5690.0	8010.0	12113.0	4892.0	4707.0	6263.0	4774.0	5140.0	4749.0	7975.0	26049.0	6646.0	7369.0	5466.0	2991.0	9436.0	2414.0	6166.0	5166.0	4098.0	1728.0	3256.0	9482.0	14809.0	24844.0	8837.0	6355.0	3873.0	9203.0	6427.0	6891.0	2712.0	8472.0	5586.0	5632.0	7886.0	10332.0	7920.0	8427.0
K00772	1610.0	2680.0	486.0	1210.0	1230.0	1796.0	532.0	1136.0	1007.0	388.0	507.0	1029.0	2048.0	525.0	735.0	2050.0	1133.0	761.0	1009.0	728.0	1436.0	789.0	554.0	516.0	148.0	1768.0	201.0	325.0	505.0	87.0	220.0	187.0	1005.0	2268.0	1632.0	364.0	1626.0	371.0	1725.0	526.0	1027.0	292.0	449.0	624.0	689.0	941.0	852.0	1276.0	957.0
K00777	0.0	0.0	0.0	0.0	0.0	0.0	0.0	0.0	0.0	0.0	0.0	0.0	0.0	0.0	0.0	0.0	0.0	0.0	0.0	0.0	0.0	0.0	0.0	0.0	0.0	0.0	0.0	0.0	0.0	0.0	0.0	0.0	0.0	0.0	0.0	0.0	0.0	0.0	0.0	0.0	0.0	0.0	0.0	0.0	0.0	0.0	0.0	0.0	0.0
K00776	0.0	0.0	0.0	0.0	0.0	0.0	0.0	0.0	0.0	0.0	0.0	0.0	0.0	0.0	0.0	0.0	0.0	0.0	0.0	0.0	0.0	0.0	0.0	0.0	0.0	0.0	0.0	0.0	0.0	0.0	0.0	0.0	0.0	0.0	0.0	0.0	0.0	0.0	0.0	0.0	0.0	0.0	0.0	0.0	0.0	0.0	0.0	0.0	0.0
K06313	2.0	6.0	0.0	23.0	3.0	48.0	0.0	0.0	0.0	0.0	0.0	0.0	2.0	0.0	0.0	0.0	0.0	2.0	9.0	0.0	1.0	0.0	0.0	0.0	0.0	0.0	3.0	0.0	0.0	0.0	0.0	0.0	0.0	2.0	0.0	2.0	0.0	0.0	5.0	0.0	0.0	0.0	5.0	3.0	0.0	0.0	0.0	2.0	0.0
K06315	0.0	0.0	0.0	0.0	0.0	0.0	0.0	0.0	0.0	0.0	0.0	0.0	0.0	0.0	0.0	0.0	0.0	0.0	0.0	0.0	0.0	0.0	0.0	0.0	0.0	0.0	0.0	0.0	0.0	0.0	0.0	0.0	0.0	0.0	0.0	0.0	0.0	0.0	0.0	0.0	0.0	0.0	0.0	0.0	0.0	0.0	0.0	0.0	0.0
K05574	3.0	12.0	0.0	0.0	2.0	0.0	0.0	0.0	0.0	22.0	4.0	0.0	2.0	6.0	0.0	31.0	0.0	0.0	0.0	1.0	0.0	12.0	2.0	0.0	0.0	0.0	2.0	0.0	1.0	14.0	0.0	12.0	0.0	0.0	2.0	1.0	2.0	0.0	0.0	0.0	4.0	39.0	0.0	0.0	0.0	1.0	4.0	2.0	0.0
K10201	3.0	0.0	0.0	4.0	4.0	11.0	1.0	0.0	0.0	2.0	6.0	0.0	2.0	0.0	1.0	0.0	0.0	0.0	2.0	1.0	33.0	7.0	1.0	1.0	0.0	2.0	0.0	0.0	0.0	0.0	0.0	0.0	1.0	2.0	4.0	4.0	0.0	1.0	3.0	0.0	0.0	0.0	2.0	10.0	0.0	0.0	0.0	0.0	0.0
K07176	0.0	0.0	0.0	0.0	0.0	0.0	0.0	0.0	0.0	0.0	0.0	0.0	0.0	0.0	0.0	0.0	0.0	0.0	0.0	0.0	0.0	0.0	0.0	0.0	0.0	0.0	0.0	0.0	0.0	0.0	0.0	0.0	0.0	0.0	0.0	0.0	0.0	0.0	0.0	0.0	0.0	0.0	0.0	0.0	0.0	0.0	0.0	0.0	0.0
K07177	5255.0	5221.0	5352.0	2624.0	2287.0	4077.0	3445.0	4231.0	2020.0	3108.0	2576.0	4601.0	4793.0	1799.0	2746.0	2624.0	2394.0	2302.0	2371.0	2394.0	7655.0	3987.0	4625.0	3223.0	2205.0	5099.0	1458.0	5302.0	3401.0	3945.0	1393.0	2528.0	5193.0	3779.0	17957.0	3835.0	2327.0	2149.0	3711.0	3659.0	3442.0	2091.0	3798.0	3031.0	3505.0	4985.0	4974.0	2982.0	4940.0
K07174	0.0	0.0	0.0	0.0	0.0	0.0	0.0	0.0	0.0	0.0	0.0	0.0	0.0	0.0	0.0	0.0	0.0	0.0	0.0	0.0	0.0	0.0	0.0	0.0	0.0	0.0	0.0	0.0	0.0	0.0	0.0	0.0	0.0	0.0	0.0	0.0	0.0	0.0	0.0	0.0	0.0	0.0	0.0	0.0	0.0	0.0	0.0	0.0	0.0
K07175	496.0	671.0	133.0	1519.0	321.0	1224.0	87.0	522.0	76.0	77.0	134.0	78.0	199.0	27.0	68.0	233.0	23.0	562.0	274.0	85.0	3685.0	156.0	376.0	539.0	12.0	338.0	277.0	22.0	25.0	26.0	3.0	18.0	11.0	306.0	172.0	29.0	8.0	162.0	558.0	57.0	8.0	5.0	570.0	95.0	0.0	101.0	24.0	808.0	40.0
K07172	66.0	137.0	41.0	276.0	106.0	344.0	89.0	62.0	14.0	33.0	46.0	122.0	124.0	38.0	36.0	51.0	1.0	13.0	31.0	7.0	197.0	36.0	30.0	5.0	2.0	51.0	21.0	79.0	19.0	40.0	7.0	16.0	22.0	107.0	341.0	55.0	6.0	10.0	30.0	6.0	13.0	187.0	59.0	15.0	14.0	5.0	20.0	29.0	215.0
K07173	10882.0	11194.0	6025.0	8732.0	6521.0	9895.0	4802.0	8898.0	4251.0	4131.0	4190.0	7139.0	9765.0	3065.0	3971.0	5274.0	4364.0	4816.0	4497.0	6053.0	21153.0	6023.0	7018.0	5280.0	2653.0	8831.0	2242.0	5859.0	4775.0	4023.0	1454.0	2997.0	7674.0	9579.0	21752.0	8017.0	5806.0	3477.0	8200.0	5595.0	6025.0	2461.0	7350.0	4615.0	4988.0	7089.0	6924.0	7226.0	7260.0
K07170	6492.0	5228.0	4327.0	5243.0	5004.0	6173.0	3501.0	6827.0	3521.0	2478.0	3423.0	4561.0	5837.0	3563.0	2173.0	2453.0	2042.0	2526.0	1858.0	5094.0	13314.0	3385.0	4178.0	2189.0	1439.0	4091.0	1158.0	3459.0	2623.0	2417.0	958.0	2159.0	5289.0	8387.0	16491.0	5528.0	3078.0	2139.0	4506.0	3883.0	3869.0	1455.0	4985.0	2960.0	3214.0	4319.0	6314.0	4081.0	4368.0
K07171	3270.0	2798.0	2292.0	2895.0	1597.0	3323.0	1693.0	2912.0	424.0	1245.0	1021.0	1962.0	2448.0	416.0	530.0	1365.0	1476.0	2104.0	1184.0	625.0	8631.0	2083.0	2966.0	1523.0	513.0	3175.0	890.0	2220.0	1321.0	1324.0	244.0	1604.0	1737.0	2322.0	6838.0	1385.0	1378.0	823.0	2131.0	1560.0	1444.0	999.0	3486.0	1174.0	991.0	2055.0	1551.0	3058.0	1756.0
K07178	7.0	30.0	0.0	0.0	0.0	19.0	0.0	0.0	0.0	0.0	0.0	0.0	0.0	0.0	0.0	0.0	0.0	0.0	0.0	1.0	5.0	0.0	0.0	0.0	0.0	1.0	0.0	0.0	0.0	0.0	2.0	0.0	0.0	0.0	0.0	1.0	0.0	6.0	0.0	0.0	0.0	0.0	0.0	0.0	0.0	1.0	0.0	0.0	0.0
K07179	0.0	0.0	0.0	0.0	0.0	0.0	0.0	0.0	0.0	0.0	0.0	0.0	0.0	0.0	0.0	0.0	0.0	0.0	0.0	0.0	0.0	0.0	0.0	0.0	0.0	0.0	0.0	0.0	0.0	0.0	0.0	0.0	0.0	0.0	0.0	0.0	0.0	0.0	0.0	0.0	0.0	0.0	0.0	0.0	0.0	0.0	0.0	0.0	0.0
K00195	0.0	0.0	0.0	0.0	0.0	0.0	0.0	0.0	0.0	0.0	0.0	0.0	0.0	0.0	0.0	0.0	0.0	0.0	0.0	0.0	0.0	0.0	0.0	0.0	0.0	0.0	0.0	0.0	0.0	0.0	0.0	0.0	0.0	0.0	0.0	0.0	0.0	0.0	0.0	0.0	0.0	0.0	0.0	0.0	0.0	0.0	0.0	0.0	0.0
K00194	71.0	23.0	5.0	47.0	43.0	153.0	13.0	96.0	40.0	2.0	8.0	12.0	114.0	7.0	17.0	1.0	0.0	7.0	11.0	66.0	103.0	16.0	5.0	1.0	1.0	4.0	4.0	0.0	10.0	2.0	0.0	0.0	44.0	85.0	41.0	27.0	0.0	9.0	14.0	27.0	9.0	1.0	60.0	26.0	7.0	8.0	53.0	3.0	5.0
K00197	73.0	32.0	5.0	47.0	43.0	157.0	13.0	96.0	40.0	2.0	21.0	12.0	114.0	7.0	17.0	1.0	0.0	7.0	11.0	66.0	104.0	16.0	5.0	1.0	1.0	4.0	4.0	0.0	10.0	2.0	0.0	0.0	44.0	85.0	41.0	28.0	0.0	9.0	14.0	27.0	9.0	1.0	70.0	26.0	7.0	8.0	53.0	4.0	5.0
K00196	0.0	0.0	0.0	0.0	0.0	0.0	0.0	0.0	0.0	0.0	0.0	0.0	0.0	0.0	0.0	0.0	0.0	0.0	0.0	0.0	0.0	0.0	0.0	0.0	0.0	0.0	0.0	0.0	0.0	0.0	0.0	0.0	0.0	0.0	0.0	0.0	0.0	0.0	0.0	0.0	0.0	0.0	0.0	0.0	0.0	0.0	0.0	0.0	0.0
K00191	0.0	0.0	0.0	0.0	0.0	0.0	0.0	0.0	0.0	0.0	0.0	0.0	0.0	0.0	0.0	0.0	0.0	0.0	0.0	0.0	0.0	0.0	0.0	0.0	0.0	0.0	0.0	0.0	0.0	0.0	0.0	0.0	0.0	0.0	0.0	0.0	0.0	0.0	0.0	0.0	0.0	0.0	0.0	0.0	0.0	0.0	0.0	0.0	0.0
K00190	2.0	6.0	0.0	22.0	3.0	48.0	0.0	0.0	0.0	0.0	0.0	0.0	2.0	0.0	0.0	0.0	0.0	2.0	9.0	0.0	0.0	0.0	0.0	0.0	0.0	0.0	3.0	0.0	0.0	0.0	0.0	0.0	0.0	2.0	0.0	2.0	0.0	0.0	4.0	0.0	0.0	0.0	5.0	3.0	0.0	0.0	0.0	2.0	0.0
K00193	0.0	0.0	0.0	0.0	0.0	0.0	0.0	0.0	0.0	0.0	0.0	0.0	0.0	0.0	0.0	0.0	0.0	0.0	0.0	0.0	0.0	0.0	0.0	0.0	0.0	0.0	0.0	0.0	0.0	0.0	0.0	0.0	0.0	0.0	0.0	0.0	0.0	0.0	0.0	0.0	0.0	0.0	0.0	0.0	0.0	0.0	0.0	0.0	0.0
K00192	0.0	0.0	0.0	0.0	0.0	0.0	0.0	0.0	0.0	0.0	0.0	0.0	0.0	0.0	0.0	0.0	0.0	0.0	0.0	0.0	0.0	0.0	0.0	0.0	0.0	0.0	0.0	0.0	0.0	0.0	0.0	0.0	0.0	0.0	0.0	0.0	0.0	0.0	0.0	0.0	0.0	0.0	0.0	0.0	0.0	0.0	0.0	0.0	0.0
K00198	854.0	672.0	460.0	1046.0	737.0	860.0	468.0	1235.0	1192.0	258.0	506.0	696.0	1234.0	512.0	471.0	693.0	319.0	199.0	101.0	1199.0	1348.0	346.0	194.0	127.0	161.0	313.0	79.0	337.0	481.0	37.0	229.0	163.0	1055.0	1412.0	1558.0	537.0	459.0	262.0	397.0	466.0	586.0	267.0	309.0	565.0	609.0	733.0	1064.0	283.0	733.0
K06405	63.0	82.0	9.0	281.0	36.0	189.0	0.0	181.0	8.0	4.0	186.0	3.0	56.0	6.0	6.0	5.0	0.0	38.0	13.0	28.0	83.0	33.0	0.0	1.0	1.0	2.0	22.0	4.0	1.0	4.0	1.0	1.0	7.0	112.0	144.0	59.0	10.0	12.0	45.0	4.0	13.0	2.0	6.0	6.0	5.0	9.0	28.0	15.0	15.0
K10109	3613.0	3413.0	4044.0	2467.0	2275.0	3427.0	2698.0	3584.0	1742.0	1849.0	2085.0	3079.0	3442.0	1365.0	1711.0	1426.0	1479.0	1712.0	1221.0	2353.0	5857.0	2567.0	2966.0	1402.0	1044.0	3047.0	945.0	3273.0	2015.0	2275.0	954.0	1772.0	3278.0	2704.0	11744.0	1745.0	1776.0	1344.0	2465.0	2593.0	2477.0	1250.0	2894.0	1853.0	2256.0	3222.0	3066.0	2715.0	2819.0
K10108	3643.0	3495.0	4060.0	2604.0	2429.0	3581.0	2714.0	3989.0	1814.0	1865.0	2091.0	3083.0	3521.0	1369.0	1731.0	1428.0	1479.0	1713.0	1228.0	2411.0	6886.0	2591.0	2968.0	1405.0	1045.0	3049.0	948.0	3277.0	2018.0	2278.0	955.0	1772.0	3288.0	2756.0	11920.0	1757.0	1785.0	1348.0	2506.0	2605.0	2585.0	1250.0	2909.0	1900.0	2256.0	3225.0	3082.0	2740.0	2865.0
K10107	31.0	44.0	4.0	0.0	28.0	15.0	7.0	11.0	0.0	0.0	1.0	107.0	1.0	0.0	0.0	3.0	9.0	11.0	18.0	0.0	1.0	0.0	0.0	0.0	0.0	1.0	0.0	0.0	4.0	0.0	0.0	1.0	0.0	17.0	0.0	0.0	0.0	0.0	2.0	1.0	1.0	0.0	2.0	39.0	0.0	1.0	0.0	2.0	0.0
K01828	97.0	111.0	29.0	6.0	8.0	27.0	0.0	5.0	21.0	47.0	19.0	128.0	6.0	0.0	26.0	2.0	8.0	21.0	54.0	0.0	183.0	75.0	87.0	148.0	2.0	21.0	77.0	48.0	7.0	23.0	0.0	14.0	5.0	4.0	157.0	0.0	4.0	26.0	57.0	46.0	0.0	10.0	21.0	39.0	0.0	50.0	1.0	20.0	0.0
K01829	52.0	37.0	12.0	12.0	44.0	65.0	5.0	21.0	0.0	4.0	2.0	38.0	16.0	0.0	4.0	16.0	13.0	17.0	5.0	0.0	64.0	10.0	37.0	16.0	1.0	65.0	2.0	0.0	0.0	6.0	0.0	3.0	7.0	16.0	1.0	0.0	0.0	4.0	22.0	8.0	20.0	2.0	37.0	6.0	2.0	14.0	4.0	96.0	4.0
K01826	86.0	110.0	19.0	28.0	87.0	96.0	88.0	23.0	9.0	10.0	4.0	50.0	32.0	16.0	52.0	239.0	24.0	19.0	10.0	1.0	77.0	27.0	39.0	44.0	1.0	196.0	2.0	1.0	2.0	37.0	3.0	17.0	75.0	18.0	20.0	3.0	5.0	18.0	41.0	9.0	21.0	17.0	57.0	43.0	2.0	28.0	7.0	118.0	97.0
K01825	2.0	5.0	0.0	0.0	1.0	0.0	0.0	0.0	1.0	0.0	0.0	2.0	3.0	0.0	0.0	0.0	1.0	0.0	0.0	0.0	0.0	0.0	0.0	1.0	0.0	0.0	0.0	0.0	0.0	0.0	0.0	0.0	0.0	0.0	0.0	1.0	1.0	0.0	2.0	1.0	1.0	0.0	1.0	1.0	0.0	4.0	0.0	1.0	1.0
K01822	3.0	13.0	0.0	0.0	3.0	106.0	0.0	0.0	0.0	28.0	4.0	0.0	3.0	6.0	0.0	34.0	0.0	0.0	12.0	1.0	3.0	13.0	3.0	1.0	0.0	1.0	3.0	0.0	1.0	16.0	0.0	12.0	8.0	8.0	8.0	1.0	3.0	2.0	8.0	1.0	5.0	40.0	1.0	0.0	0.0	1.0	7.0	3.0	1.0
K01823	4931.0	4639.0	4387.0	2936.0	2906.0	4146.0	2822.0	4320.0	1601.0	2323.0	1846.0	3580.0	3614.0	1278.0	1741.0	2616.0	1819.0	2401.0	1540.0	1731.0	10224.0	3022.0	4044.0	2237.0	1072.0	4011.0	1117.0	3713.0	2083.0	2651.0	1100.0	1999.0	3289.0	3248.0	13871.0	2913.0	2068.0	1545.0	3656.0	2926.0	3081.0	1528.0	3889.0	2215.0	2496.0	3306.0	3248.0	3858.0	3591.0
K01820	1.0	0.0	0.0	0.0	0.0	2.0	0.0	0.0	0.0	0.0	1.0	0.0	0.0	0.0	0.0	0.0	0.0	0.0	0.0	0.0	0.0	0.0	0.0	0.0	0.0	0.0	0.0	0.0	0.0	0.0	0.0	0.0	0.0	1.0	0.0	1.0	0.0	0.0	1.0	0.0	0.0	0.0	2.0	0.0	0.0	0.0	0.0	0.0	0.0
K01821	6210.0	7026.0	4453.0	4472.0	3700.0	5239.0	2898.0	5428.0	2430.0	2458.0	2213.0	4842.0	6027.0	1728.0	2709.0	4059.0	3176.0	3253.0	2497.0	2882.0	9454.0	3765.0	4706.0	2795.0	1267.0	6304.0	1210.0	4138.0	2483.0	2520.0	1332.0	2109.0	4817.0	5760.0	14848.0	3247.0	4409.0	2013.0	4955.0	3642.0	3938.0	1701.0	4367.0	2826.0	3415.0	4464.0	4131.0	5060.0	4818.0
K00999	0.0	0.0	0.0	0.0	0.0	0.0	0.0	0.0	0.0	0.0	0.0	0.0	0.0	0.0	0.0	0.0	0.0	0.0	0.0	0.0	0.0	0.0	0.0	0.0	0.0	0.0	0.0	0.0	0.0	0.0	0.0	0.0	0.0	0.0	0.0	0.0	0.0	0.0	0.0	0.0	0.0	0.0	0.0	0.0	0.0	0.0	0.0	0.0	0.0
K00998	5469.0	5864.0	1474.0	6074.0	4473.0	6206.0	1727.0	4623.0	2774.0	1063.0	1985.0	3170.0	4771.0	1669.0	2295.0	2905.0	2343.0	2176.0	2071.0	4236.0	12550.0	2317.0	1932.0	1897.0	539.0	4281.0	811.0	804.0	1589.0	464.0	354.0	543.0	3420.0	5918.0	7396.0	3178.0	3648.0	1644.0	4377.0	2469.0	2395.0	548.0	2929.0	1781.0	1850.0	2547.0	2492.0	3912.0	2433.0
K00995	13589.0	13008.0	7156.0	11050.0	9358.0	13186.0	6383.0	11878.0	6415.0	4805.0	5827.0	8741.0	13558.0	4887.0	5496.0	5796.0	4520.0	4783.0	4740.0	7613.0	21139.0	6881.0	7466.0	5460.0	3607.0	10737.0	2254.0	6484.0	5702.0	4495.0	1675.0	3431.0	11228.0	17644.0	26076.0	8890.0	6934.0	3946.0	9597.0	6940.0	6818.0	2723.0	8494.0	5876.0	5413.0	7978.0	12525.0	7904.0	9098.0
K00997	9529.0	10215.0	6277.0	7554.0	5757.0	9855.0	4983.0	8842.0	5096.0	4235.0	4706.0	6530.0	9884.0	3835.0	3731.0	5262.0	3682.0	3908.0	3879.0	5019.0	17415.0	5543.0	6226.0	4313.0	2785.0	7546.0	1931.0	5962.0	4791.0	4069.0	1625.0	3065.0	7694.0	11713.0	22424.0	6372.0	4527.0	2889.0	7306.0	5200.0	5729.0	2646.0	6179.0	4708.0	4613.0	6766.0	9192.0	5604.0	7360.0
K00996	458.0	474.0	140.0	445.0	487.0	610.0	480.0	682.0	786.0	216.0	351.0	522.0	726.0	433.0	385.0	515.0	302.0	69.0	63.0	623.0	824.0	236.0	98.0	54.0	141.0	500.0	51.0	315.0	242.0	34.0	218.0	104.0	730.0	956.0	1237.0	347.0	253.0	212.0	336.0	374.0	488.0	194.0	297.0	434.0	469.0	528.0	778.0	100.0	523.0
K00991	12641.0	11998.0	5556.0	11919.0	8786.0	12950.0	5826.0	12046.0	6911.0	4175.0	5439.0	7961.0	12840.0	5207.0	4754.0	5740.0	5093.0	5121.0	4822.0	9451.0	26642.0	6497.0	7017.0	5409.0	2932.0	9361.0	2420.0	5389.0	5371.0	3251.0	1123.0	3236.0	10630.0	16256.0	23687.0	9915.0	7022.0	4181.0	9338.0	6541.0	6618.0	2450.0	8890.0	5646.0	5559.0	8061.0	10409.0	7494.0	8184.0
K00990	1973.0	2824.0	193.0	889.0	1025.0	1607.0	103.0	769.0	226.0	247.0	54.0	1338.0	1705.0	31.0	899.0	1518.0	1156.0	884.0	1136.0	422.0	838.0	899.0	742.0	723.0	55.0	2758.0	156.0	352.0	315.0	46.0	66.0	72.0	836.0	1744.0	527.0	74.0	2006.0	355.0	1761.0	559.0	711.0	51.0	665.0	376.0	399.0	769.0	141.0	1637.0	825.0
K00992	2.0	3.0	1.0	2.0	1.0	4.0	0.0	3.0	1.0	1.0	1.0	2.0	2.0	0.0	0.0	1.0	2.0	2.0	1.0	1.0	7.0	1.0	2.0	1.0	0.0	3.0	0.0	0.0	1.0	0.0	0.0	1.0	2.0	3.0	3.0	0.0	2.0	1.0	2.0	1.0	1.0	3.0	3.0	1.0	1.0	2.0	1.0	3.0	2.0
K11028	0.0	0.0	0.0	0.0	0.0	0.0	0.0	0.0	0.0	0.0	0.0	0.0	0.0	0.0	0.0	0.0	0.0	0.0	0.0	0.0	0.0	0.0	0.0	0.0	0.0	0.0	0.0	0.0	0.0	0.0	0.0	0.0	0.0	0.0	0.0	0.0	0.0	0.0	0.0	0.0	0.0	0.0	0.0	0.0	0.0	0.0	0.0	0.0	0.0
K02622	8223.0	9228.0	5334.0	6476.0	5749.0	8286.0	3464.0	6948.0	3011.0	2803.0	3065.0	5573.0	7162.0	2685.0	3194.0	4139.0	3696.0	4036.0	3226.0	5213.0	16594.0	4365.0	5587.0	3617.0	1532.0	7087.0	1654.0	4491.0	2801.0	3075.0	1836.0	2196.0	5544.0	6990.0	17306.0	5278.0	5277.0	2648.0	6501.0	4300.0	4875.0	1612.0	6067.0	3277.0	3985.0	4974.0	4804.0	6495.0	5198.0
K02625	0.0	0.0	0.0	0.0	0.0	0.0	0.0	0.0	0.0	0.0	0.0	0.0	0.0	0.0	0.0	0.0	0.0	0.0	0.0	0.0	0.0	0.0	0.0	0.0	0.0	0.0	0.0	0.0	0.0	0.0	0.0	0.0	0.0	0.0	0.0	0.0	0.0	0.0	0.0	0.0	0.0	0.0	0.0	0.0	0.0	0.0	0.0	0.0	0.0
K03564	6705.0	7572.0	2148.0	6310.0	4663.0	7882.0	2371.0	4935.0	3138.0	2136.0	2642.0	3970.0	6658.0	1834.0	2502.0	3397.0	2547.0	2582.0	3144.0	4469.0	13162.0	3464.0	3126.0	3210.0	1593.0	5066.0	1336.0	2358.0	2866.0	1626.0	409.0	1147.0	4393.0	6940.0	8649.0	5259.0	3767.0	2078.0	4984.0	2921.0	3174.0	1110.0	3832.0	2589.0	2553.0	3966.0	3864.0	3878.0	3788.0
K13489	0.0	0.0	0.0	0.0	0.0	0.0	0.0	0.0	0.0	0.0	0.0	0.0	0.0	0.0	0.0	0.0	0.0	0.0	0.0	0.0	0.0	0.0	0.0	0.0	0.0	0.0	0.0	0.0	0.0	0.0	0.0	0.0	0.0	0.0	0.0	1.0	0.0	0.0	0.0	0.0	0.0	0.0	0.0	0.0	0.0	0.0	0.0	0.0	0.0
K13488	0.0	0.0	0.0	0.0	0.0	0.0	0.0	0.0	0.0	0.0	0.0	0.0	0.0	0.0	0.0	0.0	0.0	0.0	0.0	0.0	0.0	0.0	0.0	0.0	0.0	0.0	0.0	0.0	0.0	0.0	0.0	0.0	0.0	0.0	0.0	1.0	0.0	0.0	0.0	0.0	0.0	0.0	0.0	0.0	0.0	0.0	0.0	0.0	0.0
K13483	0.0	0.0	0.0	0.0	0.0	0.0	0.0	0.0	0.0	0.0	0.0	0.0	0.0	0.0	0.0	0.0	0.0	0.0	0.0	0.0	0.0	0.0	0.0	0.0	0.0	0.0	0.0	0.0	0.0	0.0	2.0	0.0	0.0	0.0	0.0	1.0	0.0	0.0	0.0	0.0	1.0	0.0	1.0	0.0	0.0	0.0	1.0	0.0	0.0
K13482	17.0	34.0	4.0	5.0	2.0	76.0	0.0	5.0	1.0	0.0	2.0	3.0	4.0	1.0	1.0	10.0	1.0	3.0	5.0	43.0	6.0	1.0	3.0	1.0	0.0	4.0	0.0	0.0	1.0	3.0	0.0	0.0	0.0	1.0	1.0	3.0	3.0	7.0	4.0	12.0	1.0	1.0	2.0	0.0	0.0	2.0	1.0	3.0	1.0
K13481	17.0	34.0	4.0	5.0	2.0	76.0	0.0	5.0	1.0	0.0	2.0	3.0	4.0	1.0	1.0	10.0	1.0	3.0	5.0	43.0	6.0	1.0	3.0	1.0	0.0	4.0	0.0	0.0	1.0	3.0	0.0	0.0	0.0	1.0	1.0	3.0	3.0	7.0	4.0	12.0	1.0	1.0	2.0	0.0	0.0	2.0	1.0	3.0	1.0
K13480	0.0	0.0	0.0	0.0	0.0	0.0	0.0	0.0	0.0	0.0	0.0	0.0	0.0	0.0	0.0	0.0	0.0	0.0	0.0	0.0	0.0	0.0	0.0	0.0	0.0	0.0	0.0	0.0	0.0	0.0	0.0	0.0	0.0	1.0	0.0	0.0	0.0	0.0	0.0	0.0	0.0	0.0	2.0	0.0	0.0	0.0	0.0	0.0	0.0
K13487	0.0	0.0	0.0	0.0	0.0	0.0	0.0	0.0	0.0	0.0	0.0	0.0	0.0	0.0	0.0	0.0	0.0	0.0	0.0	0.0	0.0	0.0	0.0	0.0	0.0	0.0	0.0	0.0	0.0	0.0	0.0	0.0	0.0	0.0	0.0	0.0	0.0	0.0	0.0	0.0	0.0	0.0	0.0	0.0	0.0	0.0	0.0	0.0	0.0
K13486	0.0	0.0	0.0	0.0	0.0	0.0	0.0	0.0	0.0	0.0	0.0	0.0	0.0	0.0	0.0	0.0	0.0	0.0	0.0	0.0	0.0	0.0	0.0	0.0	0.0	0.0	0.0	0.0	0.0	0.0	0.0	0.0	0.0	0.0	0.0	1.0	0.0	0.0	0.0	0.0	0.0	0.0	0.0	0.0	0.0	0.0	0.0	0.0	0.0
K14680	0.0	0.0	0.0	0.0	0.0	0.0	0.0	0.0	0.0	0.0	0.0	0.0	0.0	0.0	0.0	0.0	0.0	0.0	0.0	0.0	0.0	0.0	0.0	0.0	0.0	0.0	0.0	0.0	0.0	0.0	0.0	0.0	0.0	0.0	0.0	0.0	0.0	0.0	0.0	0.0	0.0	0.0	0.0	0.0	0.0	0.0	0.0	0.0	0.0
K14681	0.0	0.0	0.0	0.0	0.0	0.0	0.0	0.0	0.0	0.0	0.0	0.0	1.0	0.0	0.0	0.0	0.0	0.0	0.0	0.0	0.0	0.0	0.0	0.0	0.0	0.0	0.0	0.0	0.0	0.0	0.0	0.0	0.0	0.0	0.0	0.0	0.0	0.0	0.0	0.0	0.0	0.0	0.0	0.0	0.0	0.0	0.0	0.0	0.0
K14682	970.0	2517.0	64.0	372.0	416.0	1229.0	43.0	258.0	36.0	133.0	27.0	419.0	1046.0	7.0	316.0	1334.0	836.0	590.0	943.0	1.0	197.0	513.0	396.0	419.0	0.0	1444.0	130.0	1.0	167.0	35.0	1.0	14.0	142.0	1117.0	368.0	21.0	1210.0	146.0	1380.0	109.0	525.0	14.0	148.0	130.0	169.0	346.0	4.0	949.0	332.0
K08358	155.0	71.0	9.0	83.0	138.0	112.0	11.0	93.0	34.0	8.0	45.0	64.0	101.0	6.0	18.0	4.0	1.0	15.0	15.0	19.0	90.0	29.0	8.0	10.0	10.0	18.0	10.0	10.0	33.0	1.0	11.0	4.0	33.0	98.0	91.0	72.0	15.0	10.0	22.0	24.0	25.0	1.0	43.0	20.0	54.0	21.0	45.0	26.0	34.0
K08357	154.0	62.0	9.0	83.0	138.0	100.0	11.0	93.0	34.0	8.0	32.0	64.0	101.0	6.0	18.0	4.0	1.0	15.0	15.0	19.0	86.0	29.0	8.0	10.0	10.0	18.0	10.0	10.0	33.0	1.0	11.0	4.0	33.0	98.0	91.0	72.0	15.0	10.0	23.0	24.0	25.0	1.0	34.0	20.0	54.0	21.0	45.0	25.0	34.0
K08356	0.0	0.0	0.0	0.0	0.0	0.0	0.0	0.0	0.0	0.0	0.0	0.0	0.0	0.0	0.0	0.0	0.0	0.0	0.0	0.0	0.0	0.0	0.0	0.0	0.0	0.0	0.0	0.0	0.0	0.0	0.0	0.0	0.0	0.0	0.0	0.0	0.0	0.0	0.0	0.0	0.0	0.0	0.0	0.0	0.0	0.0	0.0	0.0	0.0
K08355	0.0	0.0	0.0	0.0	0.0	0.0	0.0	0.0	0.0	0.0	0.0	0.0	0.0	0.0	0.0	0.0	0.0	0.0	0.0	0.0	0.0	0.0	0.0	0.0	0.0	0.0	0.0	0.0	0.0	0.0	0.0	0.0	0.0	0.0	0.0	0.0	0.0	0.0	0.0	0.0	0.0	0.0	0.0	0.0	0.0	0.0	0.0	0.0	0.0
K03469	9700.0	9535.0	3284.0	9834.0	6828.0	10320.0	3726.0	8552.0	5471.0	2933.0	4080.0	5294.0	9680.0	3754.0	3463.0	4926.0	3417.0	3533.0	3669.0	6409.0	21670.0	4336.0	4582.0	4239.0	2289.0	6953.0	1541.0	3087.0	3904.0	2041.0	865.0	1676.0	7226.0	12639.0	14646.0	7331.0	4737.0	2719.0	7262.0	4249.0	4897.0	1662.0	5872.0	4076.0	3502.0	5190.0	8104.0	5615.0	6318.0
K03462	0.0	0.0	0.0	0.0	0.0	0.0	0.0	0.0	0.0	0.0	0.0	0.0	0.0	0.0	0.0	0.0	0.0	0.0	0.0	0.0	0.0	0.0	0.0	0.0	0.0	0.0	0.0	0.0	0.0	0.0	0.0	0.0	0.0	0.0	0.0	0.0	0.0	0.0	0.0	0.0	0.0	0.0	0.0	0.0	0.0	0.0	0.0	0.0	0.0
K03464	8.0	2.0	4.0	0.0	0.0	71.0	0.0	4.0	0.0	0.0	1.0	0.0	0.0	0.0	0.0	7.0	0.0	0.0	0.0	42.0	0.0	1.0	0.0	0.0	0.0	0.0	1.0	0.0	0.0	3.0	0.0	0.0	0.0	1.0	0.0	0.0	0.0	0.0	1.0	12.0	0.0	1.0	0.0	0.0	0.0	0.0	1.0	2.0	0.0
K03465	405.0	473.0	75.0	177.0	594.0	1137.0	58.0	231.0	185.0	119.0	222.0	177.0	259.0	37.0	118.0	60.0	8.0	59.0	115.0	177.0	892.0	174.0	69.0	91.0	17.0	67.0	123.0	42.0	63.0	45.0	12.0	54.0	123.0	245.0	330.0	147.0	35.0	61.0	167.0	106.0	44.0	69.0	236.0	132.0	73.0	82.0	132.0	187.0	51.0
K03466	17729.0	18594.0	11333.0	13467.0	10075.0	16147.0	9158.0	15455.0	8263.0	7429.0	7964.0	12352.0	17500.0	6285.0	7380.0	9578.0	8010.0	7761.0	8016.0	9921.0	31184.0	10962.0	11924.0	8863.0	5405.0	15305.0	4085.0	11479.0	9116.0	7759.0	2383.0	5937.0	14446.0	19029.0	39139.0	12585.0	9519.0	5890.0	13482.0	9850.0	10234.0	4678.0	12052.0	8257.0	8532.0	13019.0	15712.0	11248.0	12920.0
K01648	0.0	0.0	0.0	0.0	0.0	6.0	0.0	0.0	0.0	0.0	0.0	0.0	0.0	0.0	0.0	0.0	0.0	0.0	0.0	0.0	0.0	0.0	0.0	0.0	0.0	0.0	0.0	0.0	0.0	0.0	0.0	0.0	0.0	0.0	0.0	0.0	0.0	0.0	0.0	0.0	0.0	0.0	0.0	0.0	0.0	0.0	0.0	0.0	0.0
K01649	8387.0	9484.0	5653.0	5810.0	4688.0	8263.0	3977.0	6460.0	3890.0	3678.0	3590.0	6480.0	7821.0	2260.0	3826.0	5000.0	3581.0	3523.0	3616.0	4056.0	10817.0	5295.0	5280.0	3678.0	2184.0	7806.0	1780.0	5541.0	4186.0	3577.0	1442.0	2699.0	6451.0	7552.0	17107.0	4776.0	4566.0	2623.0	5983.0	4597.0	4658.0	2266.0	4845.0	3966.0	4309.0	6420.0	5669.0	5292.0	5946.0
K01643	3621.0	3598.0	1765.0	4998.0	2625.0	3231.0	2003.0	3618.0	2484.0	1178.0	1698.0	2247.0	4721.0	1454.0	1247.0	2413.0	1665.0	1485.0	809.0	2332.0	12345.0	1585.0	2306.0	1783.0	937.0	2050.0	541.0	1572.0	1446.0	959.0	848.0	853.0	3224.0	4705.0	8466.0	2227.0	1635.0	1072.0	2636.0	2141.0	2374.0	1094.0	2545.0	2110.0	1827.0	2064.0	3867.0	2407.0	3334.0
K01640	84.0	147.0	31.0	27.0	52.0	182.0	16.0	31.0	2.0	6.0	15.0	44.0	19.0	2.0	4.0	24.0	15.0	20.0	16.0	44.0	82.0	14.0	40.0	17.0	1.0	72.0	12.0	0.0	2.0	10.0	2.0	5.0	9.0	22.0	5.0	3.0	13.0	26.0	27.0	22.0	22.0	5.0	56.0	16.0	3.0	17.0	7.0	102.0	6.0
K01641	4595.0	4281.0	4230.0	2800.0	2443.0	3557.0	2633.0	4274.0	1547.0	2184.0	1754.0	3365.0	3441.0	1238.0	1647.0	2431.0	1788.0	2314.0	1447.0	1662.0	9506.0	2828.0	3960.0	2101.0	1064.0	3858.0	1018.0	3594.0	2059.0	2544.0	1099.0	1944.0	3261.0	3171.0	13411.0	2896.0	2045.0	1496.0	3413.0	2761.0	3027.0	1460.0	3726.0	2137.0	2487.0	3229.0	3179.0	3585.0	3541.0
K01646	1401.0	1407.0	704.0	2203.0	1195.0	1497.0	927.0	1500.0	1344.0	393.0	759.0	1005.0	2031.0	716.0	584.0	944.0	859.0	470.0	292.0	1325.0	5719.0	623.0	713.0	681.0	417.0	632.0	189.0	645.0	685.0	413.0	419.0	258.0	1526.0	2189.0	3412.0	496.0	662.0	457.0	889.0	845.0	915.0	446.0	869.0	908.0	806.0	817.0	1817.0	821.0	1411.0
K01647	2553.0	4190.0	1407.0	1818.0	2143.0	3768.0	823.0	1671.0	1138.0	807.0	1157.0	1773.0	2272.0	562.0	1327.0	1652.0	1133.0	940.0	1308.0	1678.0	2357.0	1236.0	990.0	894.0	347.0	2469.0	451.0	1078.0	1035.0	942.0	729.0	393.0	1267.0	1987.0	5679.0	463.0	1713.0	494.0	2274.0	980.0	1468.0	415.0	885.0	787.0	789.0	1269.0	1197.0	1829.0	1392.0
K01644	6627.0	7082.0	3777.0	6043.0	3501.0	5704.0	3412.0	5041.0	3614.0	3399.0	3071.0	4861.0	7765.0	2386.0	2812.0	4707.0	2822.0	2474.0	2926.0	3500.0	15436.0	4204.0	4722.0	4503.0	2795.0	5276.0	1427.0	4949.0	3836.0	3426.0	1410.0	2007.0	6118.0	7099.0	15173.0	6742.0	2425.0	2342.0	4768.0	3872.0	3959.0	2503.0	4041.0	4280.0	3969.0	5457.0	6878.0	2828.0	6737.0
K02597	0.0	1.0	0.0	0.0	0.0	0.0	0.0	0.0	0.0	0.0	0.0	0.0	0.0	0.0	0.0	0.0	0.0	0.0	0.0	0.0	0.0	0.0	0.0	0.0	0.0	0.0	0.0	0.0	0.0	0.0	0.0	0.0	0.0	0.0	0.0	0.0	0.0	0.0	0.0	0.0	0.0	0.0	0.0	0.0	0.0	0.0	0.0	0.0	0.0
K02626	399.0	396.0	114.0	1382.0	199.0	771.0	49.0	491.0	0.0	51.0	105.0	9.0	103.0	16.0	1.0	0.0	4.0	554.0	245.0	0.0	2492.0	101.0	323.0	429.0	12.0	189.0	266.0	0.0	19.0	12.0	0.0	5.0	0.0	242.0	1.0	12.0	0.0	136.0	488.0	18.0	5.0	1.0	530.0	33.0	0.0	69.0	3.0	737.0	20.0
K02595	0.0	1.0	0.0	0.0	0.0	0.0	0.0	0.0	0.0	0.0	0.0	0.0	0.0	0.0	0.0	0.0	0.0	0.0	0.0	0.0	0.0	0.0	0.0	0.0	0.0	0.0	0.0	0.0	0.0	0.0	0.0	0.0	0.0	0.0	0.0	0.0	0.0	0.0	0.0	0.0	0.0	0.0	0.0	0.0	0.0	0.0	0.0	0.0	0.0
K02594	34.0	119.0	3.0	385.0	175.0	598.0	7.0	32.0	1.0	5.0	28.0	1.0	136.0	4.0	2.0	0.0	0.0	9.0	27.0	1.0	852.0	22.0	24.0	3.0	1.0	18.0	8.0	0.0	1.0	0.0	0.0	0.0	1.0	153.0	10.0	7.0	0.0	16.0	42.0	2.0	0.0	0.0	64.0	43.0	0.0	0.0	8.0	19.0	0.0
K02593	0.0	0.0	0.0	0.0	0.0	0.0	0.0	0.0	0.0	0.0	0.0	0.0	0.0	0.0	0.0	0.0	0.0	0.0	0.0	0.0	0.0	0.0	0.0	0.0	0.0	0.0	0.0	0.0	0.0	0.0	0.0	0.0	0.0	0.0	0.0	0.0	0.0	0.0	0.0	0.0	0.0	0.0	0.0	0.0	0.0	0.0	0.0	0.0	0.0
K02592	2.0	86.0	2.0	2.0	34.0	131.0	15.0	0.0	1.0	4.0	64.0	1.0	10.0	4.0	0.0	0.0	0.0	0.0	7.0	0.0	6.0	14.0	4.0	3.0	3.0	0.0	2.0	0.0	1.0	0.0	0.0	0.0	1.0	9.0	10.0	1.0	0.0	0.0	19.0	2.0	0.0	0.0	14.0	3.0	0.0	0.0	0.0	7.0	0.0
K02591	4.0	89.0	3.0	0.0	34.0	137.0	7.0	0.0	1.0	4.0	34.0	1.0	9.0	4.0	0.0	0.0	0.0	0.0	7.0	0.0	11.0	14.0	4.0	3.0	1.0	0.0	2.0	0.0	1.0	0.0	0.0	0.0	1.0	8.0	10.0	2.0	0.0	0.0	17.0	2.0	0.0	0.0	12.0	0.0	0.0	0.0	0.0	6.0	0.0
K02590	3.0	86.0	4.0	1.0	34.0	142.0	7.0	0.0	1.0	5.0	28.0	1.0	10.0	4.0	0.0	0.0	0.0	0.0	8.0	0.0	13.0	14.0	4.0	3.0	1.0	0.0	2.0	0.0	1.0	0.0	0.0	0.0	1.0	8.0	10.0	1.0	3.0	0.0	17.0	2.0	0.0	0.0	7.0	0.0	0.0	0.0	0.0	6.0	0.0
K02598	206.0	246.0	26.0	666.0	277.0	1216.0	40.0	187.0	60.0	59.0	37.0	26.0	369.0	19.0	94.0	23.0	5.0	27.0	43.0	75.0	1073.0	56.0	45.0	6.0	5.0	38.0	18.0	5.0	28.0	6.0	7.0	5.0	87.0	329.0	116.0	91.0	14.0	45.0	193.0	33.0	18.0	2.0	201.0	98.0	21.0	15.0	79.0	45.0	39.0
K02849	1084.0	2165.0	46.0	433.0	492.0	1144.0	11.0	344.0	61.0	138.0	37.0	365.0	1128.0	7.0	286.0	1117.0	804.0	598.0	931.0	19.0	134.0	515.0	397.0	390.0	11.0	1336.0	123.0	10.0	196.0	35.0	11.0	4.0	173.0	1200.0	455.0	72.0	1229.0	142.0	1385.0	128.0	550.0	15.0	146.0	109.0	223.0	343.0	45.0	945.0	348.0
K14061	2.0	1.0	0.0	0.0	1.0	0.0	0.0	0.0	0.0	0.0	0.0	2.0	1.0	0.0	0.0	0.0	1.0	0.0	0.0	0.0	0.0	0.0	0.0	1.0	0.0	0.0	0.0	0.0	0.0	0.0	0.0	0.0	0.0	0.0	0.0	0.0	1.0	0.0	0.0	1.0	0.0	0.0	0.0	1.0	0.0	2.0	0.0	0.0	0.0
K14062	0.0	0.0	0.0	0.0	0.0	0.0	0.0	0.0	0.0	0.0	0.0	0.0	0.0	0.0	0.0	0.0	0.0	0.0	0.0	0.0	0.0	0.0	0.0	0.0	0.0	0.0	0.0	0.0	0.0	0.0	0.0	0.0	0.0	0.0	0.0	0.0	0.0	0.0	0.0	0.0	0.0	0.0	0.0	0.0	0.0	0.0	0.0	0.0	0.0
K14063	0.0	0.0	0.0	0.0	0.0	0.0	0.0	0.0	0.0	0.0	0.0	0.0	0.0	0.0	0.0	0.0	0.0	0.0	0.0	0.0	0.0	0.0	0.0	0.0	0.0	0.0	0.0	0.0	0.0	0.0	0.0	0.0	0.0	0.0	0.0	0.0	0.0	0.0	0.0	0.0	0.0	0.0	0.0	0.0	0.0	0.0	0.0	0.0	0.0
K14064	0.0	0.0	0.0	0.0	0.0	0.0	0.0	0.0	0.0	0.0	0.0	0.0	0.0	0.0	0.0	0.0	0.0	0.0	0.0	0.0	0.0	0.0	0.0	0.0	0.0	0.0	0.0	0.0	0.0	0.0	0.0	0.0	0.0	0.0	0.0	0.0	0.0	0.0	0.0	0.0	0.0	0.0	0.0	0.0	0.0	0.0	0.0	0.0	0.0
K14065	0.0	0.0	0.0	0.0	0.0	0.0	0.0	0.0	0.0	0.0	0.0	0.0	0.0	0.0	0.0	0.0	0.0	0.0	0.0	0.0	0.0	0.0	0.0	0.0	0.0	0.0	0.0	0.0	0.0	0.0	0.0	0.0	0.0	0.0	0.0	0.0	0.0	0.0	0.0	0.0	0.0	0.0	0.0	0.0	0.0	0.0	0.0	0.0	0.0
K14067	0.0	0.0	0.0	0.0	0.0	0.0	0.0	0.0	0.0	0.0	0.0	0.0	0.0	0.0	0.0	0.0	0.0	0.0	0.0	0.0	0.0	0.0	0.0	0.0	0.0	0.0	0.0	0.0	0.0	0.0	0.0	0.0	0.0	0.0	0.0	0.0	0.0	0.0	0.0	0.0	0.0	0.0	0.0	0.0	0.0	0.0	0.0	0.0	0.0
K02841	1571.0	2597.0	179.0	885.0	979.0	1344.0	84.0	753.0	221.0	216.0	48.0	1178.0	1664.0	11.0	873.0	1500.0	1221.0	818.0	1051.0	419.0	743.0	807.0	689.0	640.0	52.0	2842.0	142.0	335.0	314.0	5.0	61.0	68.0	772.0	1694.0	456.0	73.0	1998.0	339.0	1507.0	544.0	693.0	33.0	559.0	336.0	399.0	665.0	116.0	1514.0	775.0
K02840	0.0	0.0	11.0	0.0	5.0	0.0	40.0	1.0	0.0	1.0	6.0	0.0	2.0	30.0	11.0	19.0	0.0	0.0	0.0	1.0	0.0	0.0	4.0	0.0	3.0	0.0	2.0	1.0	0.0	19.0	3.0	6.0	17.0	0.0	13.0	0.0	1.0	0.0	6.0	0.0	30.0	39.0	2.0	0.0	2.0	1.0	0.0	0.0	36.0
K02843	3374.0	4422.0	752.0	3013.0	2627.0	3618.0	1078.0	2085.0	1710.0	652.0	771.0	2023.0	3289.0	635.0	1495.0	2536.0	1556.0	1311.0	1315.0	1253.0	6806.0	1389.0	1102.0	906.0	209.0	3452.0	316.0	706.0	960.0	127.0	287.0	297.0	1730.0	3841.0	2205.0	774.0	2537.0	645.0	2841.0	1187.0	1426.0	298.0	1428.0	1148.0	964.0	1386.0	1073.0	2482.0	1551.0
K02844	153.0	62.0	9.0	84.0	138.0	106.0	11.0	93.0	34.0	8.0	34.0	64.0	102.0	7.0	18.0	4.0	1.0	15.0	15.0	19.0	89.0	29.0	8.0	10.0	10.0	18.0	10.0	10.0	33.0	1.0	11.0	4.0	33.0	100.0	91.0	71.0	22.0	10.0	22.0	24.0	25.0	1.0	35.0	21.0	55.0	22.0	45.0	25.0	34.0
K02847	0.0	0.0	0.0	0.0	0.0	0.0	0.0	0.0	0.0	0.0	0.0	0.0	0.0	0.0	0.0	0.0	0.0	0.0	0.0	0.0	0.0	0.0	0.0	0.0	0.0	0.0	0.0	0.0	0.0	0.0	0.0	0.0	0.0	0.0	0.0	0.0	0.0	0.0	0.0	0.0	0.0	0.0	0.0	0.0	0.0	1.0	0.0	0.0	0.0
K02846	44.0	16.0	1.0	0.0	18.0	14.0	0.0	1.0	3.0	10.0	5.0	130.0	9.0	0.0	8.0	0.0	6.0	4.0	5.0	0.0	0.0	30.0	5.0	26.0	1.0	5.0	2.0	0.0	0.0	16.0	0.0	0.0	8.0	9.0	0.0	0.0	0.0	4.0	4.0	27.0	0.0	1.0	3.0	8.0	0.0	13.0	4.0	11.0	12.0
K02102	1.0	0.0	0.0	0.0	0.0	2.0	0.0	0.0	0.0	0.0	0.0	0.0	0.0	0.0	0.0	0.0	0.0	0.0	0.0	0.0	1.0	0.0	0.0	0.0	0.0	0.0	0.0	0.0	0.0	0.0	0.0	0.0	0.0	0.0	0.0	1.0	0.0	0.0	1.0	0.0	0.0	0.0	1.0	0.0	0.0	0.0	0.0	0.0	0.0
K09758	74.0	83.0	17.0	90.0	73.0	223.0	73.0	62.0	17.0	26.0	30.0	12.0	85.0	10.0	15.0	6.0	3.0	9.0	17.0	38.0	106.0	18.0	9.0	7.0	7.0	6.0	5.0	2.0	7.0	40.0	5.0	2.0	31.0	87.0	57.0	10.0	4.0	14.0	109.0	35.0	6.0	3.0	54.0	38.0	7.0	8.0	48.0	14.0	13.0
K06039	799.0	782.0	134.0	434.0	457.0	420.0	55.0	418.0	150.0	86.0	17.0	659.0	557.0	4.0	548.0	175.0	431.0	279.0	179.0	399.0	586.0	367.0	301.0	234.0	42.0	1453.0	28.0	299.0	44.0	0.0	50.0	52.0	591.0	504.0	2.0	1.0	769.0	192.0	357.0	403.0	147.0	20.0	551.0	183.0	176.0	395.0	66.0	677.0	417.0
K06034	1.0	0.0	0.0	0.0	0.0	2.0	0.0	0.0	0.0	0.0	0.0	0.0	0.0	0.0	0.0	0.0	0.0	0.0	0.0	0.0	0.0	0.0	0.0	0.0	0.0	0.0	0.0	0.0	0.0	0.0	0.0	0.0	0.0	0.0	0.0	1.0	0.0	0.0	1.0	0.0	0.0	0.0	0.0	0.0	0.0	0.0	0.0	0.0	0.0
K06036	0.0	6.0	10.0	0.0	0.0	36.0	0.0	1.0	0.0	0.0	0.0	0.0	3.0	0.0	0.0	0.0	0.0	0.0	0.0	0.0	29.0	2.0	0.0	5.0	0.0	0.0	0.0	0.0	0.0	0.0	0.0	0.0	0.0	0.0	0.0	0.0	0.0	0.0	61.0	0.0	0.0	0.0	0.0	1.0	0.0	0.0	0.0	0.0	0.0
K06037	0.0	0.0	0.0	0.0	0.0	0.0	0.0	0.0	0.0	0.0	0.0	0.0	0.0	0.0	0.0	0.0	0.0	0.0	0.0	0.0	0.0	0.0	0.0	0.0	0.0	0.0	0.0	0.0	0.0	0.0	0.0	0.0	0.0	0.0	0.0	0.0	0.0	0.0	0.0	0.0	0.0	0.0	0.0	0.0	0.0	0.0	0.0	0.0	0.0
K06032	0.0	0.0	0.0	0.0	0.0	0.0	0.0	0.0	0.0	0.0	0.0	0.0	0.0	0.0	0.0	0.0	0.0	0.0	0.0	0.0	0.0	0.0	0.0	0.0	0.0	0.0	0.0	0.0	0.0	0.0	0.0	0.0	0.0	0.0	0.0	0.0	0.0	0.0	0.0	0.0	0.0	0.0	0.0	0.0	0.0	0.0	0.0	0.0	0.0
K01581	1075.0	1225.0	454.0	1822.0	1312.0	2112.0	800.0	930.0	408.0	171.0	643.0	806.0	1107.0	262.0	745.0	585.0	394.0	470.0	287.0	565.0	3124.0	434.0	453.0	379.0	60.0	1415.0	125.0	350.0	223.0	62.0	74.0	150.0	810.0	1318.0	370.0	231.0	1154.0	285.0	625.0	545.0	197.0	115.0	1010.0	457.0	229.0	483.0	186.0	882.0	645.0
K02702	3.0	12.0	0.0	0.0	2.0	0.0	0.0	0.0	0.0	22.0	4.0	0.0	2.0	6.0	0.0	31.0	0.0	0.0	0.0	1.0	0.0	12.0	2.0	0.0	0.0	0.0	2.0	0.0	1.0	14.0	0.0	12.0	0.0	0.0	2.0	1.0	2.0	0.0	0.0	0.0	4.0	39.0	0.0	0.0	0.0	1.0	4.0	2.0	0.0
K02659	81.0	113.0	5.0	15.0	62.0	38.0	0.0	2.0	11.0	54.0	13.0	138.0	26.0	12.0	46.0	282.0	18.0	6.0	9.0	3.0	6.0	70.0	10.0	54.0	1.0	131.0	8.0	0.0	2.0	45.0	2.0	34.0	8.0	9.0	5.0	3.0	4.0	16.0	18.0	28.0	8.0	79.0	7.0	44.0	0.0	28.0	16.0	35.0	30.0
K13490	0.0	0.0	0.0	0.0	0.0	0.0	0.0	0.0	0.0	0.0	0.0	0.0	0.0	0.0	0.0	0.0	0.0	0.0	0.0	0.0	0.0	0.0	0.0	0.0	0.0	0.0	0.0	0.0	0.0	0.0	0.0	0.0	0.0	0.0	0.0	1.0	0.0	0.0	0.0	0.0	0.0	0.0	0.0	0.0	0.0	0.0	0.0	0.0	0.0
K13491	0.0	0.0	0.0	0.0	0.0	0.0	0.0	0.0	0.0	0.0	0.0	0.0	0.0	0.0	0.0	0.0	0.0	0.0	0.0	0.0	0.0	0.0	0.0	0.0	0.0	0.0	0.0	0.0	0.0	0.0	0.0	0.0	0.0	0.0	0.0	1.0	0.0	0.0	0.0	0.0	0.0	0.0	0.0	0.0	0.0	0.0	0.0	0.0	0.0
K03644	4950.0	5618.0	1727.0	3863.0	2402.0	4858.0	1534.0	2647.0	1370.0	1716.0	1183.0	3131.0	4454.0	672.0	1905.0	2736.0	2213.0	2213.0	2671.0	1695.0	8423.0	2776.0	2631.0	2874.0	1269.0	5010.0	1120.0	2229.0	2038.0	1533.0	351.0	917.0	2860.0	3993.0	5076.0	2424.0	2495.0	1322.0	3772.0	1825.0	1864.0	954.0	2630.0	1769.0	1567.0	2903.0	2355.0	3410.0	2855.0
K03645	813.0	804.0	134.0	435.0	474.0	420.0	55.0	420.0	150.0	86.0	10.0	672.0	559.0	4.0	551.0	176.0	435.0	279.0	181.0	400.0	607.0	369.0	301.0	237.0	42.0	1455.0	28.0	300.0	44.0	0.0	50.0	53.0	593.0	541.0	2.0	0.0	771.0	192.0	357.0	406.0	147.0	22.0	552.0	184.0	176.0	400.0	74.0	685.0	417.0
K03646	553.0	596.0	77.0	452.0	515.0	459.0	76.0	411.0	158.0	86.0	49.0	662.0	555.0	12.0	590.0	390.0	384.0	270.0	149.0	402.0	190.0	331.0	273.0	257.0	44.0	1338.0	24.0	300.0	44.0	1.0	55.0	63.0	649.0	543.0	2.0	2.0	775.0	204.0	326.0	405.0	146.0	25.0	514.0	223.0	175.0	403.0	78.0	623.0	456.0
K03647	7146.0	6861.0	5768.0	4115.0	3344.0	5829.0	3885.0	5856.0	2651.0	3749.0	3002.0	5378.0	6731.0	2024.0	3251.0	3922.0	2869.0	3038.0	2841.0	2711.0	12994.0	4783.0	5978.0	4337.0	2567.0	6485.0	1675.0	5957.0	4041.0	4542.0	1491.0	2891.0	5841.0	5297.0	23809.0	5270.0	2868.0	2652.0	5534.0	4747.0	4555.0	2634.0	5163.0	3811.0	3963.0	5608.0	6099.0	4141.0	6164.0
K03640	3555.0	2617.0	741.0	3996.0	2857.0	3456.0	984.0	2895.0	1455.0	502.0	1108.0	1733.0	2342.0	1111.0	1165.0	856.0	1139.0	1297.0	961.0	3023.0	10250.0	1201.0	1216.0	1204.0	344.0	2368.0	557.0	370.0	757.0	134.0	117.0	314.0	2131.0	3260.0	2870.0	2609.0	1923.0	1057.0	2090.0	1405.0	1164.0	136.0	2383.0	1046.0	1047.0	1343.0	1343.0	2353.0	1274.0
K03641	1352.0	768.0	219.0	535.0	708.0	667.0	72.0	521.0	196.0	130.0	80.0	898.0	711.0	15.0	625.0	415.0	476.0	312.0	235.0	428.0	1079.0	505.0	345.0	295.0	54.0	1855.0	43.0	310.0	80.0	21.0	63.0	89.0	639.0	680.0	158.0	75.0	801.0	224.0	454.0	458.0	180.0	46.0	662.0	269.0	230.0	441.0	137.0	810.0	490.0
K03642	4071.0	4571.0	764.0	2640.0	3354.0	4374.0	790.0	3088.0	1847.0	677.0	1019.0	2047.0	3300.0	1054.0	1481.0	2417.0	1865.0	1325.0	1635.0	3073.0	7771.0	1666.0	1256.0	1131.0	337.0	3266.0	412.0	415.0	1034.0	145.0	114.0	325.0	2258.0	4244.0	3453.0	2707.0	3084.0	1082.0	2978.0	1507.0	1972.0	176.0	1974.0	1132.0	1261.0	1552.0	1398.0	2696.0	1612.0
K03643	1852.0	2765.0	184.0	802.0	901.0	1497.0	73.0	673.0	194.0	242.0	22.0	1352.0	1610.0	5.0	886.0	1514.0	1241.0	869.0	1102.0	402.0	713.0	897.0	698.0	665.0	44.0	2918.0	141.0	326.0	281.0	53.0	52.0	66.0	749.0	1652.0	366.0	3.0	1978.0	346.0	1740.0	553.0	673.0	40.0	673.0	327.0	344.0	742.0	85.0	1633.0	760.0
K03648	11733.0	11563.0	6488.0	9625.0	7175.0	11859.0	5345.0	9308.0	4465.0	4249.0	4287.0	7302.0	10388.0	3111.0	4183.0	5325.0	4442.0	4950.0	4693.0	6413.0	24986.0	6286.0	7166.0	5333.0	2663.0	9260.0	2364.0	5912.0	4853.0	4136.0	1517.0	3026.0	7826.0	10202.0	22078.0	8138.0	5834.0	3593.0	8665.0	5746.0	6063.0	2448.0	7859.0	4866.0	5001.0	7151.0	7074.0	7515.0	7337.0
K03649	68.0	43.0	17.0	22.0	48.0	141.0	6.0	29.0	2.0	10.0	3.0	43.0	22.0	1.0	9.0	28.0	17.0	24.0	19.0	43.0	81.0	19.0	43.0	18.0	1.0	71.0	6.0	0.0	1.0	9.0	0.0	5.0	10.0	20.0	7.0	2.0	13.0	6.0	28.0	21.0	23.0	5.0	44.0	40.0	3.0	18.0	7.0	103.0	6.0
K06694	0.0	0.0	0.0	0.0	0.0	0.0	0.0	0.0	0.0	0.0	0.0	0.0	0.0	0.0	0.0	0.0	0.0	0.0	0.0	0.0	0.0	0.0	0.0	0.0	0.0	0.0	0.0	0.0	0.0	0.0	0.0	0.0	0.0	0.0	0.0	0.0	0.0	0.0	0.0	0.0	0.0	0.0	0.0	0.0	0.0	0.0	0.0	0.0	0.0
K11814	0.0	0.0	0.0	0.0	0.0	0.0	0.0	0.0	0.0	0.0	0.0	0.0	0.0	0.0	0.0	0.0	0.0	0.0	0.0	0.0	0.0	0.0	0.0	0.0	0.0	0.0	0.0	0.0	0.0	0.0	0.0	0.0	0.0	0.0	0.0	0.0	0.0	0.0	0.0	0.0	0.0	0.0	0.0	0.0	0.0	0.0	0.0	0.0	0.0
K12428	89.0	86.0	28.0	3.0	7.0	20.0	0.0	5.0	21.0	45.0	18.0	77.0	4.0	0.0	25.0	2.0	6.0	17.0	38.0	0.0	149.0	72.0	46.0	74.0	2.0	14.0	73.0	32.0	7.0	17.0	0.0	14.0	3.0	2.0	87.0	0.0	2.0	22.0	56.0	34.0	0.0	6.0	15.0	37.0	0.0	37.0	0.0	17.0	0.0
K12429	0.0	0.0	0.0	0.0	0.0	0.0	0.0	0.0	0.0	0.0	0.0	0.0	0.0	0.0	0.0	0.0	0.0	0.0	0.0	0.0	0.0	0.0	0.0	0.0	0.0	0.0	0.0	0.0	0.0	0.0	0.0	0.0	0.0	0.0	0.0	0.0	0.0	0.0	0.0	0.0	0.0	0.0	0.0	0.0	0.0	0.0	0.0	0.0	0.0
K12422	0.0	0.0	0.0	0.0	0.0	0.0	0.0	0.0	0.0	0.0	0.0	0.0	0.0	0.0	0.0	0.0	0.0	0.0	0.0	0.0	0.0	0.0	0.0	0.0	0.0	0.0	0.0	0.0	0.0	0.0	0.0	0.0	0.0	0.0	0.0	0.0	0.0	0.0	0.0	0.0	0.0	0.0	0.0	0.0	0.0	0.0	0.0	0.0	0.0
K12423	0.0	0.0	0.0	0.0	0.0	0.0	0.0	0.0	0.0	0.0	0.0	0.0	0.0	0.0	0.0	0.0	0.0	0.0	0.0	0.0	0.0	0.0	0.0	0.0	0.0	0.0	0.0	0.0	0.0	0.0	0.0	0.0	0.0	0.0	0.0	0.0	0.0	0.0	0.0	0.0	0.0	0.0	0.0	0.0	0.0	0.0	0.0	0.0	0.0
K12420	0.0	0.0	0.0	0.0	0.0	0.0	0.0	0.0	0.0	0.0	0.0	0.0	0.0	0.0	0.0	0.0	0.0	0.0	0.0	0.0	0.0	0.0	0.0	0.0	0.0	0.0	0.0	0.0	0.0	0.0	0.0	0.0	0.0	0.0	0.0	0.0	0.0	0.0	0.0	0.0	0.0	0.0	0.0	0.0	0.0	0.0	0.0	0.0	0.0
K12421	0.0	0.0	0.0	0.0	0.0	0.0	0.0	0.0	0.0	0.0	0.0	0.0	0.0	0.0	0.0	0.0	0.0	0.0	0.0	0.0	0.0	0.0	0.0	0.0	0.0	0.0	0.0	0.0	0.0	0.0	0.0	0.0	0.0	0.0	0.0	0.0	0.0	0.0	0.0	0.0	0.0	0.0	0.0	0.0	0.0	0.0	0.0	0.0	0.0
K12426	0.0	0.0	0.0	0.0	0.0	0.0	0.0	0.0	0.0	0.0	0.0	0.0	0.0	0.0	0.0	0.0	0.0	0.0	0.0	0.0	0.0	0.0	0.0	0.0	0.0	0.0	0.0	0.0	0.0	0.0	0.0	0.0	0.0	0.0	0.0	0.0	0.0	0.0	0.0	0.0	0.0	0.0	0.0	0.0	0.0	0.0	0.0	0.0	0.0
K12427	0.0	0.0	0.0	0.0	0.0	0.0	0.0	0.0	0.0	0.0	0.0	0.0	0.0	0.0	0.0	0.0	0.0	0.0	0.0	0.0	0.0	0.0	0.0	0.0	0.0	0.0	0.0	0.0	0.0	0.0	0.0	0.0	0.0	0.0	0.0	0.0	0.0	0.0	0.0	0.0	0.0	0.0	0.0	0.0	0.0	0.0	0.0	0.0	0.0
K12424	0.0	0.0	0.0	0.0	0.0	0.0	0.0	0.0	0.0	0.0	0.0	0.0	0.0	0.0	0.0	0.0	0.0	0.0	0.0	0.0	0.0	0.0	0.0	0.0	0.0	0.0	0.0	0.0	0.0	0.0	0.0	0.0	0.0	0.0	0.0	0.0	0.0	0.0	0.0	0.0	0.0	0.0	0.0	0.0	0.0	0.0	0.0	0.0	0.0
K12425	0.0	0.0	0.0	0.0	0.0	0.0	0.0	0.0	0.0	0.0	0.0	0.0	0.0	0.0	0.0	0.0	0.0	0.0	0.0	0.0	0.0	0.0	0.0	0.0	0.0	0.0	0.0	0.0	0.0	0.0	0.0	0.0	0.0	0.0	0.0	0.0	0.0	0.0	0.0	0.0	0.0	0.0	0.0	0.0	0.0	0.0	0.0	0.0	0.0
K07349	2.0	1.0	0.0	0.0	1.0	0.0	0.0	0.0	0.0	0.0	0.0	2.0	1.0	0.0	0.0	0.0	1.0	0.0	0.0	0.0	0.0	0.0	0.0	1.0	0.0	0.0	0.0	0.0	0.0	0.0	0.0	0.0	0.0	0.0	0.0	0.0	1.0	0.0	0.0	1.0	0.0	0.0	0.0	1.0	0.0	1.0	0.0	0.0	0.0
K07348	0.0	0.0	0.0	0.0	0.0	0.0	0.0	0.0	0.0	0.0	0.0	0.0	0.0	0.0	0.0	0.0	0.0	0.0	0.0	0.0	0.0	0.0	0.0	0.0	0.0	0.0	0.0	0.0	0.0	0.0	0.0	0.0	0.0	0.0	0.0	0.0	0.0	0.0	0.0	0.0	0.0	0.0	0.0	0.0	0.0	0.0	0.0	0.0	0.0
K05380	0.0	0.0	0.0	0.0	0.0	0.0	0.0	0.0	0.0	0.0	0.0	0.0	0.0	0.0	0.0	0.0	0.0	0.0	0.0	0.0	0.0	0.0	0.0	0.0	0.0	0.0	0.0	0.0	0.0	0.0	0.0	0.0	0.0	0.0	0.0	0.0	0.0	0.0	0.0	0.0	0.0	0.0	0.0	0.0	0.0	0.0	0.0	0.0	0.0
K07345	5.0	2.0	1.0	0.0	3.0	1.0	0.0	0.0	1.0	0.0	1.0	4.0	2.0	0.0	1.0	1.0	1.0	1.0	1.0	1.0	1.0	1.0	0.0	1.0	0.0	2.0	0.0	1.0	0.0	0.0	2.0	0.0	1.0	1.0	0.0	0.0	3.0	0.0	2.0	2.0	1.0	0.0	2.0	1.0	0.0	5.0	0.0	1.0	1.0
K07344	24.0	89.0	12.0	0.0	122.0	134.0	1.0	383.0	6.0	40.0	5.0	3.0	3.0	0.0	38.0	4.0	0.0	6.0	5.0	1.0	911.0	12.0	3.0	0.0	1.0	2.0	7.0	0.0	0.0	1.0	0.0	1.0	18.0	3.0	96.0	4.0	0.0	7.0	80.0	0.0	103.0	1.0	16.0	34.0	0.0	0.0	2.0	16.0	43.0
K07347	42.0	73.0	3.0	0.0	30.0	13.0	0.0	11.0	1.0	0.0	1.0	4.0	3.0	0.0	1.0	4.0	10.0	12.0	18.0	1.0	3.0	1.0	0.0	1.0	0.0	5.0	0.0	1.0	0.0	1.0	2.0	0.0	1.0	17.0	0.0	0.0	3.0	6.0	4.0	2.0	1.0	0.0	3.0	40.0	0.0	6.0	0.0	2.0	1.0
K07346	39.0	71.0	2.0	0.0	29.0	12.0	0.0	11.0	1.0	0.0	1.0	2.0	2.0	0.0	0.0	4.0	9.0	11.0	17.0	1.0	3.0	0.0	0.0	1.0	0.0	2.0	0.0	0.0	0.0	1.0	2.0	0.0	0.0	16.0	0.0	0.0	1.0	6.0	3.0	1.0	0.0	0.0	1.0	40.0	0.0	3.0	0.0	1.0	0.0
K07341	957.0	832.0	620.0	1584.0	865.0	1628.0	399.0	1196.0	954.0	273.0	608.0	854.0	1375.0	1171.0	677.0	523.0	269.0	257.0	195.0	906.0	2655.0	395.0	374.0	326.0	177.0	693.0	125.0	165.0	619.0	285.0	34.0	295.0	685.0	1066.0	3678.0	150.0	277.0	243.0	799.0	549.0	467.0	249.0	481.0	617.0	196.0	862.0	750.0	535.0	1012.0
K07340	856.0	557.0	136.0	435.0	491.0	449.0	55.0	418.0	153.0	95.0	16.0	802.0	568.0	4.0	559.0	176.0	421.0	284.0	177.0	401.0	567.0	392.0	306.0	254.0	43.0	1459.0	28.0	300.0	44.0	16.0	52.0	52.0	600.0	550.0	2.0	0.0	771.0	196.0	362.0	433.0	148.0	23.0	557.0	192.0	176.0	402.0	79.0	688.0	429.0
K07343	899.0	1000.0	164.0	490.0	572.0	856.0	121.0	522.0	193.0	94.0	63.0	688.0	691.0	33.0	578.0	179.0	355.0	292.0	214.0	467.0	818.0	404.0	317.0	245.0	46.0	1280.0	48.0	301.0	55.0	5.0	51.0	57.0	640.0	652.0	62.0	48.0	779.0	212.0	396.0	437.0	170.0	25.0	592.0	215.0	183.0	414.0	146.0	682.0	437.0
K07342	0.0	0.0	0.0	0.0	0.0	0.0	0.0	0.0	0.0	0.0	0.0	0.0	0.0	0.0	0.0	0.0	0.0	0.0	0.0	0.0	0.0	0.0	0.0	0.0	0.0	0.0	0.0	0.0	0.0	0.0	0.0	0.0	0.0	0.0	0.0	0.0	0.0	0.0	0.0	0.0	0.0	0.0	0.0	0.0	0.0	0.0	0.0	0.0	0.0
K06968	807.0	647.0	141.0	437.0	462.0	769.0	60.0	417.0	150.0	88.0	38.0	662.0	567.0	4.0	549.0	176.0	411.0	279.0	181.0	400.0	643.0	360.0	301.0	228.0	42.0	1454.0	25.0	299.0	47.0	1.0	52.0	54.0	591.0	511.0	3.0	36.0	770.0	194.0	371.0	403.0	147.0	20.0	599.0	191.0	176.0	386.0	66.0	672.0	417.0
K06969	8739.0	9086.0	4665.0	9124.0	6857.0	10039.0	3843.0	8716.0	4291.0	2846.0	4395.0	5000.0	8543.0	3849.0	2663.0	3709.0	3337.0	4008.0	3315.0	6287.0	20385.0	4415.0	5401.0	3520.0	1736.0	5893.0	1751.0	3656.0	3276.0	2666.0	1091.0	2279.0	6191.0	11301.0	19172.0	5999.0	4745.0	2671.0	6979.0	4587.0	4888.0	1592.0	6463.0	3496.0	3697.0	5077.0	7580.0	6404.0	5283.0
K06962	3249.0	2684.0	1912.0	3579.0	2864.0	3530.0	1539.0	3763.0	2858.0	1173.0	1863.0	2076.0	4070.0	2347.0	1432.0	1519.0	956.0	1021.0	686.0	2651.0	7258.0	1169.0	1842.0	1275.0	950.0	1914.0	388.0	1587.0	1238.0	1190.0	1096.0	776.0	3059.0	6103.0	9627.0	1985.0	1291.0	836.0	2319.0	1809.0	2131.0	781.0	2330.0	1794.0	1463.0	1759.0	4954.0	1645.0	2785.0
K06963	0.0	0.0	0.0	0.0	0.0	0.0	0.0	0.0	0.0	0.0	0.0	0.0	0.0	0.0	0.0	0.0	0.0	0.0	0.0	0.0	0.0	0.0	0.0	0.0	0.0	0.0	0.0	0.0	0.0	0.0	0.0	0.0	0.0	0.0	0.0	0.0	0.0	0.0	0.0	0.0	0.0	0.0	0.0	0.0	0.0	0.0	0.0	0.0	0.0
K06960	8377.0	7900.0	6028.0	7539.0	5323.0	8896.0	5004.0	8515.0	5046.0	3951.0	4598.0	5739.0	8676.0	3786.0	3391.0	4133.0	2801.0	3283.0	2899.0	4976.0	17253.0	4862.0	5748.0	3835.0	2752.0	6054.0	1716.0	5772.0	4505.0	3972.0	1621.0	2959.0	7507.0	10612.0	21469.0	6370.0	3208.0	2692.0	5844.0	4906.0	5168.0	2570.0	6011.0	4556.0	4400.0	6249.0	9113.0	4557.0	7019.0
K06961	0.0	0.0	0.0	0.0	0.0	0.0	0.0	0.0	0.0	0.0	0.0	0.0	0.0	0.0	0.0	0.0	0.0	0.0	0.0	0.0	0.0	0.0	0.0	0.0	0.0	0.0	0.0	0.0	0.0	0.0	0.0	0.0	0.0	0.0	0.0	0.0	0.0	0.0	0.0	0.0	0.0	0.0	0.0	0.0	0.0	0.0	0.0	0.0	0.0
K06966	7249.0	8172.0	2438.0	5415.0	4869.0	7146.0	2769.0	5034.0	2816.0	2520.0	2412.0	4769.0	6914.0	1922.0	2690.0	4140.0	3242.0	2806.0	3269.0	4459.0	14594.0	3816.0	4128.0	3864.0	1902.0	6087.0	1437.0	2902.0	3136.0	2071.0	599.0	1582.0	5220.0	7054.0	11486.0	6186.0	4267.0	2272.0	5393.0	3410.0	3697.0	1431.0	4586.0	3150.0	2902.0	4363.0	4612.0	4552.0	4824.0
K06967	5271.0	4750.0	4311.0	4876.0	3486.0	5321.0	3327.0	5290.0	2577.0	2317.0	2730.0	3813.0	5263.0	1895.0	2001.0	2784.0	2034.0	2464.0	1544.0	3093.0	11332.0	3137.0	4068.0	2162.0	1227.0	4092.0	1112.0	3796.0	2310.0	2488.0	1267.0	2016.0	4221.0	4790.0	14936.0	3363.0	2521.0	1742.0	3841.0	3302.0	3403.0	1684.0	4256.0	2662.0	3033.0	3912.0	4384.0	3648.0	4167.0
K06964	0.0	0.0	0.0	0.0	0.0	0.0	0.0	0.0	0.0	0.0	0.0	0.0	0.0	0.0	0.0	0.0	0.0	0.0	0.0	0.0	0.0	0.0	0.0	0.0	0.0	0.0	0.0	0.0	0.0	0.0	0.0	0.0	0.0	0.0	0.0	0.0	0.0	0.0	0.0	0.0	0.0	0.0	0.0	0.0	0.0	0.0	0.0	0.0	0.0
K06965	0.0	0.0	0.0	0.0	0.0	0.0	0.0	0.0	0.0	0.0	0.0	0.0	0.0	0.0	0.0	0.0	0.0	0.0	0.0	0.0	0.0	0.0	0.0	0.0	0.0	0.0	0.0	0.0	0.0	0.0	0.0	0.0	0.0	0.0	0.0	0.0	0.0	0.0	0.0	0.0	0.0	0.0	0.0	0.0	0.0	0.0	0.0	0.0	0.0
K08995	7.0	30.0	0.0	0.0	0.0	0.0	0.0	0.0	0.0	0.0	0.0	0.0	0.0	0.0	0.0	0.0	0.0	0.0	0.0	0.0	1.0	0.0	0.0	0.0	0.0	1.0	0.0	0.0	0.0	0.0	2.0	1.0	0.0	0.0	0.0	1.0	0.0	6.0	0.0	0.0	1.0	0.0	0.0	0.0	0.0	0.0	0.0	0.0	1.0
K08994	267.0	263.0	58.0	68.0	234.0	351.0	32.0	85.0	14.0	54.0	13.0	296.0	80.0	6.0	75.0	319.0	68.0	71.0	26.0	2.0	357.0	74.0	154.0	92.0	4.0	400.0	9.0	26.0	71.0	42.0	0.0	37.0	36.0	65.0	8.0	2.0	2.0	27.0	105.0	49.0	86.0	49.0	155.0	73.0	9.0	77.0	24.0	411.0	32.0
K08997	0.0	0.0	0.0	0.0	0.0	0.0	0.0	0.0	0.0	0.0	0.0	0.0	0.0	0.0	0.0	0.0	0.0	0.0	0.0	0.0	0.0	0.0	0.0	0.0	0.0	0.0	0.0	0.0	0.0	0.0	0.0	0.0	0.0	0.0	0.0	0.0	0.0	0.0	0.0	0.0	0.0	0.0	0.0	0.0	0.0	0.0	0.0	0.0	0.0
K08996	656.0	439.0	568.0	364.0	446.0	550.0	705.0	501.0	351.0	270.0	377.0	491.0	856.0	205.0	639.0	61.0	354.0	90.0	306.0	349.0	535.0	650.0	404.0	268.0	442.0	580.0	281.0	1058.0	784.0	693.0	28.0	491.0	573.0	471.0	906.0	177.0	226.0	224.0	335.0	705.0	323.0	346.0	354.0	371.0	131.0	452.0	1195.0	199.0	504.0
K08990	1109.0	825.0	195.0	435.0	475.0	428.0	55.0	427.0	150.0	92.0	10.0	694.0	578.0	5.0	551.0	181.0	476.0	289.0	209.0	401.0	992.0	415.0	329.0	237.0	42.0	1698.0	30.0	300.0	44.0	0.0	50.0	56.0	595.0	542.0	2.0	0.0	771.0	192.0	406.0	406.0	148.0	25.0	611.0	185.0	176.0	400.0	75.0	759.0	424.0
K08993	0.0	0.0	0.0	0.0	0.0	0.0	0.0	0.0	0.0	0.0	0.0	0.0	0.0	0.0	0.0	0.0	0.0	0.0	0.0	0.0	0.0	0.0	0.0	0.0	0.0	0.0	0.0	0.0	0.0	0.0	0.0	0.0	0.0	0.0	0.0	0.0	0.0	0.0	0.0	0.0	0.0	0.0	0.0	0.0	0.0	1.0	0.0	0.0	0.0
K08992	813.0	543.0	134.0	435.0	473.0	420.0	55.0	417.0	150.0	86.0	10.0	672.0	559.0	4.0	551.0	176.0	414.0	279.0	173.0	400.0	564.0	362.0	301.0	229.0	42.0	1455.0	26.0	300.0	44.0	0.0	50.0	53.0	592.0	541.0	2.0	0.0	771.0	192.0	357.0	405.0	147.0	22.0	552.0	184.0	176.0	389.0	74.0	678.0	417.0
K08999	2464.0	1660.0	539.0	2270.0	2518.0	2348.0	836.0	3105.0	2260.0	536.0	1595.0	1272.0	2374.0	2279.0	754.0	661.0	478.0	343.0	528.0	3344.0	4054.0	818.0	645.0	516.0	596.0	495.0	250.0	125.0	835.0	142.0	50.0	336.0	2560.0	5446.0	4557.0	2767.0	1206.0	833.0	1503.0	1264.0	1367.0	149.0	1383.0	1053.0	927.0	1202.0	3665.0	834.0	1341.0
K08998	11399.0	11525.0	5620.0	10596.0	7420.0	11834.0	5538.0	10373.0	5360.0	4276.0	4551.0	6894.0	10320.0	3409.0	3943.0	6026.0	4466.0	4982.0	4617.0	6724.0	24815.0	6313.0	6888.0	5189.0	2792.0	9024.0	2378.0	5370.0	4923.0	3408.0	1005.0	3052.0	9074.0	13934.0	20602.0	8669.0	5905.0	3709.0	8663.0	5699.0	5816.0	2496.0	8029.0	4954.0	5024.0	7105.0	9333.0	7616.0	7456.0
K08344	0.0	0.0	0.0	0.0	0.0	0.0	0.0	0.0	0.0	0.0	0.0	0.0	0.0	0.0	0.0	0.0	0.0	0.0	0.0	0.0	0.0	0.0	0.0	0.0	0.0	0.0	0.0	0.0	0.0	0.0	0.0	0.0	0.0	0.0	0.0	0.0	0.0	0.0	0.0	0.0	0.0	0.0	0.0	0.0	0.0	0.0	0.0	0.0	0.0
K08345	0.0	0.0	0.0	0.0	0.0	0.0	0.0	0.0	0.0	0.0	0.0	0.0	0.0	0.0	0.0	0.0	0.0	0.0	0.0	0.0	0.0	0.0	0.0	0.0	0.0	0.0	0.0	0.0	0.0	0.0	0.0	0.0	0.0	0.0	0.0	0.0	0.0	0.0	0.0	0.0	0.0	0.0	0.0	0.0	0.0	0.0	0.0	0.0	0.0
K08346	0.0	0.0	0.0	0.0	0.0	0.0	0.0	0.0	0.0	0.0	0.0	0.0	0.0	0.0	0.0	0.0	0.0	0.0	0.0	0.0	0.0	0.0	0.0	0.0	0.0	0.0	0.0	0.0	0.0	0.0	0.0	0.0	0.0	0.0	0.0	0.0	0.0	0.0	0.0	0.0	0.0	0.0	0.0	0.0	0.0	0.0	0.0	0.0	0.0
K14940	2.0	6.0	0.0	23.0	4.0	48.0	0.0	0.0	0.0	0.0	0.0	0.0	2.0	0.0	0.0	0.0	0.0	2.0	10.0	0.0	0.0	0.0	0.0	0.0	0.0	0.0	3.0	0.0	0.0	0.0	0.0	0.0	0.0	2.0	0.0	3.0	0.0	0.0	5.0	0.0	0.0	0.0	5.0	3.0	0.0	0.0	0.0	2.0	0.0
K02724	3.0	12.0	0.0	0.0	2.0	0.0	0.0	0.0	0.0	22.0	4.0	0.0	2.0	6.0	0.0	31.0	0.0	0.0	0.0	1.0	0.0	12.0	2.0	0.0	0.0	0.0	2.0	0.0	1.0	14.0	0.0	12.0	0.0	0.0	2.0	1.0	2.0	0.0	0.0	0.0	4.0	39.0	0.0	0.0	0.0	1.0	4.0	2.0	0.0
K08349	0.0	0.0	0.0	0.0	0.0	0.0	0.0	0.0	0.0	0.0	0.0	0.0	0.0	0.0	0.0	0.0	0.0	0.0	0.0	0.0	0.0	0.0	0.0	0.0	0.0	0.0	0.0	0.0	0.0	0.0	0.0	0.0	0.0	0.0	0.0	0.0	0.0	0.0	0.0	0.0	0.0	0.0	0.0	0.0	0.0	0.0	0.0	0.0	0.0
K11815	0.0	0.0	0.0	0.0	0.0	0.0	0.0	0.0	0.0	0.0	0.0	0.0	0.0	0.0	0.0	0.0	0.0	0.0	0.0	0.0	0.0	0.0	0.0	0.0	0.0	0.0	0.0	0.0	0.0	0.0	0.0	0.0	0.0	0.0	0.0	0.0	0.0	0.0	0.0	0.0	0.0	0.0	0.0	0.0	0.0	0.0	0.0	0.0	0.0
K05929	0.0	0.0	0.0	0.0	0.0	0.0	0.0	0.0	0.0	0.0	0.0	0.0	0.0	0.0	0.0	0.0	0.0	0.0	0.0	0.0	0.0	0.0	0.0	0.0	0.0	0.0	0.0	0.0	0.0	0.0	0.0	0.0	0.0	0.0	0.0	0.0	0.0	0.0	0.0	0.0	0.0	0.0	0.0	0.0	0.0	0.0	0.0	0.0	0.0
K05928	3.0	12.0	0.0	0.0	2.0	0.0	0.0	0.0	0.0	22.0	4.0	0.0	2.0	6.0	0.0	31.0	0.0	0.0	0.0	1.0	0.0	12.0	2.0	0.0	0.0	0.0	2.0	0.0	1.0	14.0	0.0	12.0	0.0	0.0	2.0	1.0	2.0	0.0	0.0	0.0	4.0	39.0	0.0	0.0	0.0	1.0	4.0	2.0	0.0
K05927	132.0	70.0	18.0	19.0	165.0	97.0	12.0	92.0	34.0	13.0	30.0	48.0	61.0	7.0	22.0	6.0	1.0	10.0	18.0	26.0	40.0	26.0	10.0	10.0	12.0	19.0	8.0	10.0	36.0	3.0	11.0	5.0	37.0	112.0	106.0	58.0	28.0	14.0	20.0	23.0	18.0	3.0	20.0	36.0	55.0	18.0	53.0	5.0	34.0
K05924	0.0	0.0	0.0	0.0	0.0	0.0	5.0	0.0	0.0	0.0	0.0	0.0	0.0	0.0	0.0	0.0	0.0	0.0	0.0	0.0	0.0	0.0	0.0	0.0	0.0	0.0	0.0	0.0	0.0	1.0	0.0	0.0	0.0	0.0	0.0	0.0	0.0	0.0	0.0	0.0	0.0	0.0	0.0	0.0	0.0	0.0	0.0	0.0	0.0
K05922	132.0	70.0	18.0	19.0	165.0	97.0	12.0	92.0	34.0	13.0	30.0	48.0	61.0	7.0	22.0	6.0	1.0	10.0	18.0	26.0	40.0	26.0	10.0	10.0	12.0	19.0	8.0	10.0	36.0	3.0	11.0	5.0	37.0	112.0	106.0	58.0	28.0	14.0	20.0	23.0	18.0	3.0	20.0	36.0	55.0	18.0	53.0	5.0	34.0
K05921	9.0	31.0	0.0	0.0	1.0	4.0	0.0	0.0	1.0	0.0	1.0	2.0	1.0	0.0	0.0	0.0	1.0	0.0	0.0	1.0	3.0	0.0	0.0	1.0	0.0	1.0	0.0	0.0	0.0	0.0	2.0	1.0	0.0	0.0	0.0	1.0	1.0	6.0	2.0	1.0	0.0	0.0	0.0	1.0	0.0	2.0	0.0	2.0	1.0
K00349	3916.0	4491.0	673.0	3724.0	2781.0	3627.0	727.0	2926.0	1436.0	578.0	994.0	1998.0	3069.0	1048.0	1378.0	2088.0	1926.0	1773.0	1790.0	2987.0	8069.0	1580.0	1469.0	1553.0	332.0	3351.0	635.0	360.0	830.0	154.0	101.0	276.0	2211.0	3952.0	3076.0	2441.0	3046.0	1165.0	3238.0	1433.0	1676.0	123.0	2229.0	994.0	1160.0	1653.0	1273.0	3069.0	1500.0
K00698	0.0	0.0	0.0	0.0	0.0	0.0	0.0	0.0	0.0	0.0	0.0	0.0	0.0	0.0	0.0	0.0	0.0	0.0	0.0	0.0	0.0	0.0	0.0	0.0	0.0	0.0	0.0	0.0	0.0	0.0	0.0	0.0	0.0	0.0	0.0	0.0	0.0	0.0	0.0	0.0	0.0	0.0	0.0	0.0	0.0	0.0	0.0	0.0	0.0
K00340	2993.0	3593.0	591.0	2261.0	2683.0	3291.0	971.0	2357.0	1649.0	611.0	1120.0	1614.0	3104.0	1132.0	1060.0	1834.0	1551.0	1008.0	1473.0	2855.0	5656.0	1204.0	1013.0	983.0	537.0	1896.0	463.0	189.0	1197.0	215.0	54.0	363.0	2106.0	3550.0	3792.0	2507.0	2353.0	969.0	2555.0	1189.0	1763.0	193.0	1392.0	1011.0	1072.0	1412.0	1721.0	1902.0	1350.0
K00341	3112.0	3615.0	598.0	2279.0	2810.0	3297.0	978.0	2448.0	1682.0	618.0	1132.0	1659.0	3161.0	1136.0	1073.0	1838.0	1552.0	1016.0	1480.0	2874.0	5662.0	1226.0	1020.0	990.0	548.0	1910.0	468.0	199.0	1230.0	216.0	65.0	367.0	2138.0	3633.0	3862.0	2565.0	2368.0	977.0	2568.0	1211.0	1781.0	194.0	1404.0	1028.0	1126.0	1430.0	1766.0	1905.0	1384.0
K00690	2690.0	2773.0	3573.0	1294.0	1560.0	2245.0	1750.0	2758.0	1011.0	1404.0	1207.0	2535.0	1884.0	756.0	1290.0	742.0	1609.0	1669.0	1126.0	1465.0	5786.0	2310.0	2716.0	1297.0	682.0	2841.0	833.0	3017.0	1574.0	2093.0	998.0	1713.0	2286.0	1469.0	9979.0	188.0	1577.0	1006.0	1812.0	2047.0	1666.0	980.0	2767.0	1172.0	1453.0	2617.0	1904.0	2606.0	1632.0
K00343	3102.0	3577.0	586.0	2277.0	2772.0	3208.0	974.0	2447.0	1682.0	611.0	1129.0	1656.0	3159.0	1133.0	1063.0	1837.0	1552.0	1014.0	1470.0	2867.0	5630.0	1223.0	1018.0	987.0	546.0	1905.0	464.0	198.0	1227.0	214.0	65.0	365.0	2134.0	3604.0	3826.0	2564.0	2362.0	971.0	2560.0	1210.0	1781.0	191.0	1407.0	1009.0	1126.0	1429.0	1757.0	1905.0	1384.0
K00344	3422.0	3717.0	2727.0	1389.0	779.0	2366.0	2095.0	1953.0	1297.0	2528.0	1594.0	2940.0	3421.0	1060.0	2091.0	2162.0	1470.0	1132.0	2422.0	1399.0	3820.0	3276.0	2925.0	3044.0	2185.0	3612.0	1196.0	4595.0	3214.0	3233.0	586.0	1765.0	3439.0	2626.0	7700.0	4614.0	1062.0	1471.0	2233.0	2413.0	1694.0	1821.0	1824.0	2399.0	2245.0	3952.0	3953.0	574.0	3750.0
K00697	106.0	128.0	36.0	10.0	11.0	122.0	1.0	10.0	21.0	46.0	20.0	80.0	9.0	1.0	25.0	12.0	8.0	20.0	44.0	43.0	158.0	73.0	49.0	75.0	2.0	18.0	75.0	32.0	7.0	20.0	3.0	15.0	3.0	4.0	89.0	2.0	5.0	30.0	59.0	47.0	2.0	7.0	22.0	40.0	0.0	39.0	2.0	19.0	1.0
K00346	3914.0	4489.0	667.0	3723.0	2774.0	3621.0	720.0	2926.0	1436.0	578.0	993.0	1998.0	3069.0	1048.0	1378.0	2088.0	1926.0	1772.0	1790.0	2987.0	8063.0	1580.0	1468.0	1553.0	332.0	3349.0	633.0	360.0	830.0	154.0	101.0	276.0	2211.0	3951.0	3076.0	2441.0	3045.0	1165.0	3236.0	1433.0	1676.0	123.0	2213.0	993.0	1160.0	1653.0	1273.0	3069.0	1500.0
K00347	3916.0	4491.0	673.0	3724.0	2781.0	3627.0	727.0	2926.0	1436.0	578.0	994.0	1998.0	3069.0	1048.0	1378.0	2088.0	1926.0	1773.0	1790.0	2987.0	8069.0	1580.0	1469.0	1553.0	332.0	3351.0	635.0	360.0	830.0	154.0	101.0	276.0	2211.0	3952.0	3076.0	2441.0	3046.0	1165.0	3238.0	1433.0	1676.0	123.0	2229.0	994.0	1160.0	1653.0	1273.0	3069.0	1500.0
K09116	73.0	29.0	5.0	70.0	45.0	203.0	13.0	96.0	40.0	3.0	8.0	12.0	117.0	7.0	17.0	1.0	0.0	9.0	19.0	66.0	103.0	16.0	6.0	1.0	1.0	4.0	7.0	0.0	10.0	2.0	0.0	1.0	44.0	87.0	42.0	28.0	4.0	9.0	17.0	27.0	9.0	1.0	63.0	28.0	7.0	8.0	53.0	5.0	5.0
K09117	4158.0	4964.0	1136.0	4872.0	2725.0	5197.0	1380.0	3236.0	1742.0	977.0	1174.0	2124.0	4392.0	975.0	1083.0	2947.0	1842.0	2152.0	1895.0	1765.0	11351.0	1757.0	2219.0	2136.0	538.0	3063.0	846.0	792.0	1146.0	540.0	403.0	530.0	1898.0	4451.0	5751.0	1755.0	2226.0	979.0	3764.0	1404.0	1898.0	610.0	2720.0	1444.0	1175.0	1722.0	2230.0	3367.0	2258.0
K05337	5034.0	4425.0	4024.0	3762.0	3473.0	4373.0	2748.0	5270.0	2473.0	2262.0	2449.0	3558.0	4346.0	2469.0	1700.0	2268.0	1869.0	2320.0	1531.0	2840.0	9180.0	2958.0	4013.0	2183.0	1371.0	3973.0	1045.0	3542.0	2216.0	2505.0	1033.0	2036.0	4315.0	6482.0	14919.0	3088.0	2166.0	1602.0	3741.0	3053.0	3068.0	1452.0	4135.0	2439.0	2563.0	3530.0	5751.0	3834.0	3959.0
K09118	1976.0	1968.0	1291.0	1015.0	568.0	1883.0	1158.0	1261.0	914.0	1345.0	944.0	1562.0	2411.0	617.0	969.0	1004.0	678.0	604.0	1200.0	903.0	2129.0	1512.0	1472.0	1578.0	1207.0	1686.0	617.0	1901.0	1608.0	1401.0	291.0	788.0	2079.0	1706.0	4443.0	2358.0	515.0	789.0	1259.0	1168.0	1109.0	852.0	1114.0	1342.0	1199.0	2037.0	2125.0	379.0	2051.0
K09119	0.0	0.0	0.0	0.0	0.0	0.0	0.0	0.0	0.0	0.0	0.0	0.0	0.0	0.0	0.0	0.0	0.0	0.0	0.0	0.0	0.0	0.0	0.0	0.0	0.0	0.0	0.0	0.0	0.0	0.0	0.0	0.0	0.0	0.0	0.0	0.0	0.0	0.0	0.0	0.0	0.0	0.0	0.0	0.0	0.0	0.0	0.0	0.0	0.0
K02106	300.0	444.0	37.0	849.0	408.0	661.0	276.0	366.0	173.0	50.0	100.0	78.0	335.0	59.0	55.0	11.0	3.0	128.0	74.0	448.0	1937.0	119.0	128.0	80.0	4.0	108.0	29.0	6.0	161.0	28.0	3.0	21.0	143.0	448.0	257.0	199.0	120.0	30.0	294.0	101.0	87.0	35.0	196.0	153.0	37.0	109.0	150.0	290.0	129.0
K05823	3082.0	2889.0	3804.0	1560.0	1661.0	2483.0	2146.0	2971.0	1076.0	1631.0	1487.0	2762.0	2123.0	1095.0	1457.0	1403.0	1414.0	1613.0	1081.0	1541.0	4789.0	2291.0	2756.0	1206.0	741.0	2869.0	822.0	3119.0	1553.0	2128.0	937.0	1632.0	2582.0	1943.0	10185.0	1535.0	1565.0	1154.0	2110.0	2162.0	2014.0	1145.0	2515.0	1521.0	2080.0	2794.0	2208.0	2451.0	2316.0
K05820	865.0	638.0	143.0	621.0	559.0	578.0	134.0	592.0	302.0	109.0	29.0	712.0	620.0	5.0	574.0	177.0	334.0	303.0	186.0	765.0	770.0	420.0	323.0	241.0	43.0	1292.0	30.0	304.0	149.0	0.0	50.0	56.0	705.0	647.0	149.0	104.0	837.0	210.0	413.0	408.0	206.0	47.0	512.0	208.0	211.0	493.0	195.0	741.0	493.0
K05826	1.0	0.0	0.0	0.0	0.0	2.0	0.0	0.0	0.0	0.0	0.0	0.0	0.0	0.0	0.0	0.0	0.0	0.0	0.0	0.0	0.0	0.0	0.0	0.0	0.0	0.0	0.0	0.0	0.0	0.0	0.0	0.0	0.0	0.0	0.0	1.0	0.0	0.0	1.0	0.0	0.0	0.0	0.0	0.0	0.0	0.0	0.0	0.0	0.0
K05827	1.0	0.0	0.0	0.0	0.0	2.0	0.0	0.0	0.0	0.0	0.0	0.0	0.0	0.0	0.0	0.0	0.0	0.0	0.0	0.0	0.0	0.0	0.0	0.0	0.0	0.0	0.0	0.0	0.0	0.0	0.0	0.0	0.0	0.0	0.0	1.0	0.0	0.0	1.0	0.0	0.0	0.0	0.0	0.0	0.0	0.0	0.0	0.0	0.0
K02100	52.0	37.0	12.0	12.0	44.0	65.0	5.0	21.0	0.0	4.0	2.0	38.0	16.0	0.0	4.0	16.0	13.0	17.0	5.0	0.0	64.0	10.0	37.0	16.0	1.0	65.0	2.0	0.0	0.0	6.0	0.0	3.0	7.0	16.0	1.0	0.0	0.0	4.0	22.0	8.0	20.0	2.0	37.0	6.0	2.0	15.0	4.0	96.0	3.0
K02101	0.0	0.0	0.0	0.0	0.0	0.0	0.0	0.0	0.0	0.0	0.0	0.0	0.0	0.0	0.0	0.0	0.0	0.0	0.0	0.0	0.0	0.0	0.0	0.0	0.0	0.0	0.0	0.0	0.0	0.0	0.0	0.0	0.0	0.0	0.0	0.0	0.0	0.0	0.0	0.0	0.0	0.0	0.0	0.0	0.0	0.0	0.0	0.0	0.0
K00524	0.0	0.0	0.0	0.0	0.0	0.0	0.0	0.0	0.0	0.0	0.0	0.0	0.0	0.0	0.0	0.0	0.0	0.0	0.0	0.0	0.0	0.0	0.0	0.0	0.0	0.0	0.0	0.0	0.0	0.0	0.0	0.0	0.0	0.0	0.0	0.0	0.0	0.0	0.0	0.0	0.0	0.0	0.0	0.0	0.0	0.0	0.0	0.0	0.0
K00525	13167.0	12868.0	6741.0	11181.0	9080.0	13006.0	5879.0	11398.0	5998.0	4606.0	5301.0	8501.0	12241.0	4386.0	4838.0	6861.0	5205.0	5348.0	4912.0	8668.0	28679.0	6800.0	7646.0	5809.0	3028.0	9637.0	2595.0	6232.0	5528.0	4185.0	1714.0	3399.0	9796.0	12780.0	24964.0	10731.0	7181.0	4378.0	9328.0	6708.0	7349.0	2815.0	8800.0	5755.0	6237.0	8268.0	8666.0	8194.0	8408.0
K00526	11490.0	11486.0	6403.0	9282.0	7016.0	10610.0	5160.0	9454.0	4721.0	4258.0	4201.0	7737.0	10787.0	3337.0	4257.0	6178.0	4543.0	4974.0	4488.0	6012.0	23063.0	6178.0	7220.0	5388.0	2760.0	9239.0	2324.0	6155.0	4938.0	4106.0	1681.0	3158.0	8276.0	10545.0	22219.0	8260.0	6070.0	3647.0	8386.0	5842.0	6412.0	2688.0	7543.0	5080.0	5459.0	7433.0	7429.0	7504.0	7710.0
K00527	14131.0	13413.0	9044.0	12470.0	10017.0	13949.0	6989.0	13463.0	7164.0	4921.0	6658.0	9182.0	12941.0	5554.0	5346.0	6573.0	5493.0	6066.0	4679.0	9112.0	29101.0	7371.0	8426.0	5116.0	2908.0	10647.0	2751.0	7337.0	5548.0	4849.0	2305.0	4106.0	10213.0	15119.0	30844.0	8114.0	7238.0	4241.0	10085.0	7562.0	7967.0	2955.0	9976.0	5877.0	6228.0	8842.0	11042.0	9901.0	8573.0
K00520	576.0	592.0	203.0	895.0	445.0	804.0	535.0	416.0	305.0	219.0	243.0	223.0	894.0	144.0	233.0	53.0	64.0	158.0	129.0	265.0	1059.0	237.0	204.0	182.0	186.0	204.0	175.0	114.0	392.0	118.0	8.0	151.0	438.0	556.0	726.0	158.0	96.0	131.0	431.0	279.0	284.0	104.0	335.0	299.0	71.0	209.0	429.0	325.0	291.0
K00522	0.0	0.0	0.0	0.0	0.0	0.0	0.0	0.0	0.0	0.0	0.0	0.0	0.0	0.0	0.0	0.0	0.0	0.0	0.0	0.0	0.0	0.0	0.0	0.0	0.0	0.0	0.0	0.0	0.0	0.0	0.0	0.0	0.0	0.0	0.0	0.0	0.0	0.0	0.0	0.0	0.0	0.0	0.0	0.0	0.0	0.0	0.0	0.0	0.0
K00523	1017.0	2216.0	64.0	417.0	409.0	1080.0	22.0	248.0	42.0	156.0	25.0	599.0	1046.0	0.0	338.0	1384.0	818.0	587.0	915.0	2.0	234.0	516.0	395.0	445.0	3.0	1470.0	115.0	26.0	239.0	41.0	0.0	16.0	150.0	1091.0	454.0	3.0	1207.0	160.0	1436.0	143.0	557.0	18.0	126.0	112.0	169.0	344.0	6.0	983.0	336.0
K02451	0.0	0.0	0.0	0.0	0.0	0.0	0.0	0.0	0.0	0.0	0.0	0.0	0.0	0.0	0.0	0.0	0.0	0.0	0.0	0.0	0.0	0.0	0.0	0.0	0.0	0.0	0.0	0.0	0.0	0.0	0.0	0.0	0.0	0.0	0.0	1.0	0.0	0.0	0.0	0.0	0.0	0.0	0.0	0.0	0.0	0.0	0.0	0.0	0.0
K00528	5276.0	7934.0	1904.0	5601.0	3013.0	7534.0	1679.0	4141.0	2498.0	1899.0	2344.0	3108.0	6063.0	1975.0	2023.0	3709.0	2419.0	2496.0	3501.0	2492.0	8046.0	2955.0	2829.0	3034.0	1565.0	5038.0	1178.0	2038.0	2553.0	1538.0	360.0	933.0	3687.0	8368.0	7737.0	2943.0	3142.0	1434.0	5179.0	2018.0	2691.0	915.0	2638.0	2153.0	1715.0	3308.0	5009.0	3436.0	3580.0
K00529	15.0	33.0	4.0	0.0	0.0	74.0	0.0	4.0	0.0	0.0	1.0	0.0	0.0	0.0	0.0	7.0	0.0	0.0	0.0	43.0	2.0	1.0	0.0	0.0	0.0	1.0	1.0	0.0	0.0	3.0	1.0	1.0	0.0	1.0	0.0	0.0	0.0	7.0	0.0	13.0	1.0	1.0	0.0	1.0	0.0	0.0	2.0	2.0	0.0
K00025	0.0	0.0	0.0	0.0	0.0	0.0	0.0	0.0	0.0	0.0	0.0	0.0	0.0	0.0	0.0	0.0	0.0	0.0	0.0	0.0	0.0	0.0	0.0	0.0	0.0	0.0	0.0	0.0	0.0	0.0	0.0	0.0	0.0	0.0	0.0	0.0	0.0	0.0	0.0	0.0	0.0	0.0	0.0	0.0	0.0	0.0	0.0	0.0	0.0
K14215	0.0	0.0	0.0	0.0	0.0	0.0	0.0	0.0	0.0	0.0	0.0	0.0	0.0	0.0	0.0	0.0	0.0	0.0	0.0	0.0	0.0	0.0	0.0	0.0	0.0	0.0	0.0	0.0	0.0	0.0	0.0	0.0	0.0	0.0	0.0	0.0	0.0	0.0	0.0	0.0	0.0	0.0	0.0	0.0	0.0	0.0	0.0	0.0	0.0
K14213	0.0	0.0	0.0	0.0	0.0	0.0	0.0	0.0	0.0	0.0	0.0	0.0	0.0	0.0	0.0	0.0	0.0	0.0	0.0	0.0	0.0	0.0	0.0	0.0	0.0	0.0	0.0	0.0	0.0	0.0	0.0	0.0	0.0	0.0	0.0	0.0	0.0	0.0	0.0	0.0	0.0	0.0	0.0	0.0	0.0	0.0	0.0	0.0	0.0
K03453	5593.0	7488.0	1417.0	5401.0	4138.0	6018.0	1730.0	4987.0	3629.0	1305.0	2210.0	3717.0	6298.0	2143.0	2588.0	4454.0	3045.0	2572.0	2800.0	4612.0	9830.0	2603.0	2222.0	2157.0	773.0	4865.0	969.0	1208.0	1785.0	339.0	544.0	626.0	4204.0	7365.0	7146.0	3204.0	4937.0	1821.0	5028.0	2634.0	3489.0	738.0	2770.0	2209.0	2431.0	3238.0	3379.0	4197.0	3323.0
K00796	10169.0	10752.0	6360.0	8116.0	6601.0	10411.0	5012.0	8215.0	4487.0	3904.0	4116.0	7398.0	9070.0	3378.0	4373.0	5213.0	4365.0	4337.0	4282.0	6235.0	19902.0	5807.0	6093.0	4625.0	2451.0	8465.0	2218.0	5785.0	4499.0	3821.0	1566.0	2891.0	7796.0	9263.0	19383.0	6874.0	5644.0	3413.0	7403.0	5330.0	5396.0	2357.0	6561.0	4605.0	5042.0	7157.0	6511.0	6603.0	6604.0
K05339	43.0	53.0	68.0	12.0	54.0	32.0	52.0	31.0	16.0	22.0	36.0	31.0	58.0	65.0	44.0	19.0	10.0	3.0	6.0	40.0	29.0	15.0	44.0	18.0	13.0	50.0	1.0	107.0	7.0	115.0	27.0	4.0	94.0	17.0	493.0	6.0	21.0	25.0	30.0	27.0	48.0	139.0	16.0	24.0	38.0	20.0	65.0	10.0	221.0
K00027	4579.0	5722.0	1765.0	6040.0	4013.0	6080.0	2656.0	5628.0	4070.0	1400.0	2722.0	2829.0	6929.0	2543.0	2069.0	3092.0	2001.0	1570.0	1776.0	3877.0	10868.0	2322.0	2185.0	1916.0	1571.0	3314.0	651.0	1351.0	2728.0	1144.0	577.0	1008.0	4792.0	9057.0	12145.0	1407.0	2748.0	1409.0	3824.0	2450.0	3026.0	993.0	2800.0	2301.0	1730.0	2727.0	6529.0	2768.0	3872.0
K00794	7147.0	8058.0	2443.0	6687.0	4944.0	7711.0	2483.0	5752.0	3516.0	2234.0	2629.0	4425.0	6464.0	2162.0	2790.0	4150.0	2897.0	2751.0	3151.0	4489.0	16048.0	3523.0	3218.0	3236.0	1452.0	5529.0	1338.0	2586.0	2802.0	1593.0	639.0	1176.0	4785.0	7518.0	8950.0	5513.0	4024.0	2198.0	5276.0	3038.0	3431.0	1194.0	3883.0	2952.0	2927.0	4196.0	3908.0	4162.0	4088.0
K00793	5738.0	6376.0	1500.0	5861.0	4502.0	6811.0	1996.0	4980.0	3034.0	1171.0	1959.0	3260.0	4910.0	1687.0	2119.0	2990.0	2279.0	2174.0	2088.0	4049.0	14474.0	2221.0	1884.0	1884.0	638.0	3908.0	931.0	897.0	1824.0	369.0	347.0	606.0	3564.0	6067.0	5566.0	3246.0	3589.0	1608.0	4239.0	2169.0	2605.0	497.0	3098.0	1873.0	1808.0	2531.0	2510.0	3810.0	2448.0
K01347	377.0	269.0	72.0	8.0	30.0	260.0	0.0	17.0	2.0	25.0	0.0	54.0	80.0	1.0	20.0	11.0	153.0	110.0	96.0	0.0	388.0	126.0	36.0	13.0	0.0	459.0	9.0	0.0	2.0	0.0	0.0	4.0	4.0	28.0	9.0	0.0	45.0	1.0	229.0	5.0	10.0	8.0	364.0	10.0	8.0	8.0	0.0	216.0	21.0
K01346	0.0	0.0	0.0	0.0	0.0	0.0	0.0	0.0	0.0	0.0	0.0	0.0	0.0	0.0	0.0	0.0	0.0	0.0	0.0	0.0	0.0	0.0	0.0	0.0	0.0	0.0	0.0	0.0	0.0	0.0	0.0	0.0	0.0	0.0	0.0	0.0	0.0	0.0	0.0	0.0	0.0	0.0	0.0	0.0	0.0	0.0	0.0	0.0	0.0
K01344	0.0	0.0	0.0	0.0	0.0	0.0	0.0	0.0	0.0	0.0	0.0	0.0	0.0	0.0	0.0	0.0	0.0	0.0	0.0	0.0	0.0	0.0	0.0	0.0	0.0	0.0	0.0	0.0	0.0	0.0	0.0	0.0	0.0	0.0	0.0	0.0	0.0	0.0	0.0	0.0	0.0	0.0	0.0	0.0	0.0	0.0	0.0	0.0	0.0
K01343	0.0	0.0	0.0	0.0	0.0	0.0	0.0	0.0	0.0	0.0	0.0	0.0	0.0	0.0	0.0	0.0	0.0	0.0	0.0	0.0	0.0	0.0	0.0	0.0	0.0	0.0	0.0	0.0	0.0	0.0	0.0	0.0	0.0	0.0	0.0	0.0	0.0	0.0	0.0	0.0	0.0	0.0	0.0	0.0	0.0	0.0	0.0	0.0	0.0
K00791	15006.0	14491.0	7508.0	14328.0	10625.0	16078.0	6716.0	13947.0	7836.0	5002.0	6715.0	9017.0	13755.0	5973.0	5372.0	6731.0	5519.0	6072.0	5546.0	10681.0	33295.0	7382.0	8214.0	6406.0	3409.0	10272.0	2982.0	6325.0	6099.0	4302.0	1789.0	3552.0	11277.0	17174.0	27793.0	11344.0	7445.0	4763.0	10801.0	7385.0	7878.0	2844.0	10242.0	6358.0	6452.0	9006.0	11689.0	9398.0	9345.0
K01340	0.0	0.0	0.0	0.0	0.0	0.0	0.0	0.0	0.0	0.0	0.0	0.0	0.0	0.0	0.0	0.0	0.0	0.0	0.0	0.0	0.0	0.0	0.0	0.0	0.0	0.0	0.0	0.0	0.0	0.0	0.0	0.0	0.0	0.0	0.0	0.0	0.0	0.0	0.0	0.0	0.0	0.0	0.0	0.0	0.0	0.0	0.0	0.0	0.0
K00790	16894.0	16731.0	10814.0	14080.0	10906.0	16534.0	8340.0	15404.0	7757.0	6704.0	7417.0	11345.0	15557.0	6138.0	6320.0	8370.0	6585.0	7407.0	6227.0	9785.0	34219.0	9417.0	11287.0	7603.0	4181.0	13370.0	3477.0	9776.0	7350.0	6681.0	2762.0	5249.0	13003.0	17649.0	38106.0	11590.0	8410.0	5388.0	12479.0	9162.0	9639.0	4188.0	12125.0	7694.0	8084.0	11292.0	13616.0	11380.0	11949.0
K02694	3.0	12.0	0.0	0.0	2.0	0.0	0.0	0.0	0.0	22.0	4.0	0.0	2.0	6.0	0.0	31.0	0.0	0.0	0.0	1.0	0.0	12.0	2.0	0.0	0.0	0.0	2.0	0.0	1.0	14.0	0.0	12.0	0.0	0.0	2.0	1.0	2.0	0.0	0.0	0.0	4.0	39.0	0.0	0.0	0.0	1.0	4.0	2.0	0.0
K02696	3.0	12.0	0.0	0.0	2.0	0.0	0.0	0.0	0.0	22.0	4.0	0.0	2.0	6.0	0.0	31.0	0.0	0.0	0.0	1.0	0.0	12.0	2.0	0.0	0.0	0.0	2.0	0.0	1.0	14.0	0.0	12.0	0.0	0.0	2.0	1.0	2.0	0.0	0.0	0.0	4.0	39.0	0.0	0.0	0.0	1.0	4.0	2.0	0.0
K02697	3.0	12.0	0.0	0.0	2.0	0.0	0.0	0.0	0.0	22.0	4.0	0.0	2.0	6.0	0.0	31.0	0.0	0.0	0.0	1.0	0.0	12.0	2.0	0.0	0.0	0.0	2.0	0.0	1.0	14.0	0.0	12.0	0.0	0.0	2.0	1.0	2.0	0.0	0.0	0.0	4.0	39.0	0.0	0.0	0.0	1.0	4.0	2.0	0.0
K02690	3.0	12.0	0.0	0.0	2.0	0.0	0.0	0.0	0.0	22.0	4.0	0.0	2.0	6.0	0.0	31.0	0.0	0.0	0.0	1.0	0.0	12.0	2.0	0.0	0.0	0.0	2.0	0.0	1.0	14.0	0.0	12.0	0.0	0.0	2.0	1.0	2.0	0.0	0.0	0.0	4.0	39.0	0.0	0.0	0.0	1.0	4.0	2.0	0.0
K02691	3.0	12.0	0.0	0.0	2.0	0.0	0.0	0.0	0.0	22.0	4.0	0.0	2.0	6.0	0.0	31.0	0.0	0.0	0.0	1.0	0.0	12.0	2.0	0.0	0.0	0.0	2.0	0.0	1.0	14.0	0.0	12.0	0.0	0.0	2.0	1.0	2.0	0.0	0.0	0.0	4.0	39.0	0.0	0.0	0.0	1.0	4.0	2.0	0.0
K02692	3.0	12.0	0.0	0.0	2.0	0.0	0.0	0.0	0.0	22.0	4.0	0.0	2.0	6.0	0.0	31.0	0.0	0.0	0.0	1.0	0.0	12.0	2.0	0.0	0.0	0.0	2.0	0.0	1.0	14.0	0.0	12.0	0.0	0.0	2.0	1.0	2.0	0.0	0.0	0.0	4.0	39.0	0.0	0.0	0.0	1.0	4.0	2.0	0.0
K02693	3.0	12.0	0.0	0.0	2.0	0.0	0.0	0.0	0.0	22.0	4.0	0.0	2.0	6.0	0.0	31.0	0.0	0.0	0.0	1.0	0.0	12.0	2.0	0.0	0.0	0.0	2.0	0.0	1.0	14.0	0.0	12.0	0.0	0.0	2.0	1.0	2.0	0.0	0.0	0.0	4.0	39.0	0.0	0.0	0.0	1.0	4.0	2.0	0.0
K02698	6.0	24.0	1.0	0.0	4.0	1.0	0.0	0.0	0.0	45.0	7.0	0.0	3.0	12.0	0.0	62.0	0.0	0.0	1.0	2.0	0.0	24.0	5.0	0.0	0.0	0.0	5.0	0.0	2.0	29.0	0.0	23.0	0.0	0.0	5.0	2.0	4.0	0.0	1.0	1.0	8.0	78.0	0.0	0.0	0.0	2.0	9.0	5.0	1.0
K02699	3.0	12.0	0.0	0.0	2.0	0.0	0.0	0.0	0.0	22.0	4.0	0.0	2.0	6.0	0.0	31.0	0.0	0.0	0.0	1.0	0.0	12.0	2.0	0.0	0.0	0.0	2.0	0.0	1.0	14.0	0.0	12.0	0.0	0.0	2.0	1.0	2.0	0.0	0.0	0.0	4.0	39.0	0.0	0.0	0.0	1.0	4.0	2.0	0.0
K00836	85.0	216.0	30.0	23.0	104.0	272.0	35.0	19.0	9.0	3.0	24.0	24.0	22.0	6.0	50.0	228.0	24.0	19.0	42.0	44.0	130.0	25.0	7.0	32.0	0.0	130.0	15.0	2.0	0.0	4.0	1.0	16.0	2.0	69.0	4.0	18.0	5.0	8.0	19.0	18.0	1.0	3.0	41.0	82.0	0.0	18.0	12.0	34.0	19.0
K00837	333.0	593.0	81.0	624.0	514.0	1310.0	416.0	308.0	314.0	96.0	376.0	177.0	248.0	302.0	89.0	64.0	10.0	56.0	111.0	308.0	2958.0	203.0	88.0	51.0	39.0	130.0	62.0	15.0	158.0	47.0	16.0	70.0	182.0	411.0	617.0	99.0	159.0	67.0	281.0	103.0	55.0	64.0	368.0	221.0	91.0	222.0	193.0	130.0	164.0
K00835	630.0	2150.0	60.0	357.0	366.0	1184.0	43.0	248.0	26.0	146.0	28.0	343.0	1017.0	13.0	276.0	1127.0	797.0	584.0	906.0	2.0	116.0	489.0	388.0	380.0	0.0	1256.0	127.0	1.0	168.0	16.0	1.0	15.0	140.0	1111.0	370.0	21.0	1212.0	128.0	1279.0	106.0	525.0	52.0	143.0	90.0	169.0	240.0	5.0	875.0	312.0
K00832	1821.0	2835.0	504.0	1335.0	1204.0	1926.0	572.0	1267.0	1119.0	402.0	580.0	1212.0	2515.0	590.0	789.0	2029.0	1146.0	777.0	1033.0	863.0	1829.0	863.0	584.0	568.0	161.0	1798.0	211.0	353.0	581.0	90.0	221.0	175.0	1029.0	2481.0	1936.0	388.0	1684.0	407.0	1857.0	630.0	1037.0	294.0	543.0	665.0	708.0	994.0	919.0	1189.0	988.0
K00833	2854.0	3891.0	749.0	3192.0	1557.0	3438.0	796.0	1814.0	1087.0	541.0	744.0	1337.0	2463.0	592.0	838.0	1978.0	1203.0	1524.0	1393.0	816.0	6668.0	1181.0	1087.0	1117.0	168.0	2294.0	563.0	359.0	594.0	135.0	225.0	210.0	1082.0	2861.0	1979.0	468.0	1679.0	564.0	2850.0	704.0	1127.0	280.0	1400.0	792.0	688.0	1063.0	880.0	2451.0	1023.0
K00830	41.0	98.0	4.0	16.0	304.0	135.0	2.0	12.0	10.0	25.0	6.0	7.0	21.0	8.0	5.0	37.0	3.0	16.0	14.0	4.0	109.0	24.0	11.0	4.0	0.0	14.0	12.0	0.0	2.0	16.0	0.0	16.0	0.0	9.0	6.0	8.0	8.0	15.0	8.0	8.0	7.0	39.0	10.0	5.0	8.0	8.0	15.0	131.0	9.0
K00831	5766.0	5938.0	2140.0	5099.0	4336.0	6232.0	1684.0	4311.0	2577.0	1226.0	2193.0	3492.0	4718.0	1729.0	2408.0	2273.0	2222.0	2103.0	2185.0	4422.0	10817.0	2275.0	2187.0	2043.0	809.0	4462.0	972.0	1475.0	1643.0	1117.0	853.0	665.0	3365.0	4983.0	8753.0	2799.0	3564.0	1566.0	4165.0	2382.0	2808.0	538.0	3092.0	1767.0	1845.0	2553.0	2690.0	3806.0	2682.0
K00839	75.0	29.0	6.0	50.0	44.0	172.0	15.0	101.0	41.0	3.0	9.0	14.0	121.0	7.0	17.0	5.0	3.0	9.0	12.0	67.0	126.0	18.0	9.0	5.0	2.0	10.0	4.0	2.0	11.0	4.0	0.0	1.0	49.0	93.0	53.0	27.0	5.0	14.0	22.0	30.0	14.0	5.0	66.0	27.0	9.0	11.0	59.0	8.0	9.0
K04335	0.0	0.0	0.0	0.0	0.0	0.0	0.0	0.0	0.0	0.0	0.0	0.0	0.0	0.0	0.0	0.0	0.0	0.0	0.0	0.0	0.0	0.0	0.0	0.0	0.0	0.0	0.0	0.0	0.0	0.0	0.0	0.0	0.0	0.0	0.0	0.0	0.0	0.0	0.0	0.0	0.0	0.0	0.0	0.0	0.0	0.0	0.0	0.0	0.0
K04334	0.0	0.0	0.0	0.0	0.0	0.0	0.0	0.0	0.0	0.0	0.0	0.0	0.0	0.0	0.0	0.0	0.0	0.0	0.0	0.0	0.0	0.0	0.0	0.0	0.0	0.0	0.0	0.0	0.0	0.0	0.0	0.0	0.0	0.0	0.0	0.0	0.0	0.0	0.0	0.0	0.0	0.0	0.0	0.0	0.0	0.0	0.0	0.0	0.0
K01120	52.0	37.0	12.0	12.0	44.0	65.0	10.0	21.0	0.0	4.0	2.0	38.0	16.0	0.0	4.0	16.0	13.0	17.0	5.0	0.0	64.0	10.0	37.0	16.0	1.0	65.0	2.0	0.0	0.0	6.0	0.0	3.0	7.0	16.0	1.0	1.0	0.0	4.0	22.0	8.0	21.0	2.0	37.0	6.0	2.0	15.0	4.0	96.0	4.0
K01126	8500.0	8925.0	5578.0	6224.0	5317.0	9774.0	4645.0	6616.0	3182.0	3700.0	3338.0	6262.0	8701.0	2268.0	3630.0	3378.0	3460.0	3693.0	3281.0	4095.0	18466.0	5647.0	6701.0	4842.0	2711.0	8135.0	1807.0	6044.0	4125.0	4416.0	1620.0	3068.0	6839.0	6996.0	23057.0	4272.0	3949.0	2836.0	6472.0	5272.0	4798.0	2527.0	7046.0	4255.0	3911.0	6150.0	6807.0	5852.0	6848.0
K04333	0.0	0.0	0.0	0.0	0.0	0.0	0.0	0.0	0.0	0.0	0.0	0.0	0.0	0.0	0.0	0.0	0.0	0.0	0.0	0.0	0.0	0.0	0.0	0.0	0.0	0.0	0.0	0.0	0.0	0.0	0.0	0.0	0.0	0.0	0.0	0.0	0.0	0.0	0.0	0.0	0.0	0.0	0.0	0.0	0.0	0.0	0.0	0.0	0.0
K01129	9209.0	9209.0	4948.0	8751.0	7160.0	9083.0	4028.0	10221.0	6559.0	2682.0	4719.0	6061.0	8899.0	4942.0	3827.0	3536.0	3974.0	3679.0	3346.0	7751.0	18165.0	4802.0	4666.0	3171.0	2118.0	6432.0	1825.0	4448.0	4075.0	2563.0	1280.0	2551.0	7761.0	14614.0	15526.0	3981.0	5252.0	2653.0	6289.0	4814.0	4908.0	1372.0	6318.0	3718.0	3235.0	5481.0	10242.0	6245.0	5068.0
K01128	30.0	28.0	0.0	362.0	138.0	422.0	0.0	32.0	0.0	0.0	0.0	0.0	124.0	0.0	2.0	0.0	0.0	6.0	11.0	1.0	842.0	8.0	20.0	0.0	0.0	18.0	4.0	0.0	0.0	0.0	0.0	0.0	0.0	144.0	0.0	4.0	0.0	16.0	21.0	0.0	0.0	0.0	53.0	40.0	0.0	0.0	7.0	11.0	0.0
K04339	0.0	0.0	0.0	0.0	0.0	0.0	0.0	0.0	0.0	0.0	0.0	0.0	0.0	0.0	0.0	0.0	0.0	0.0	0.0	0.0	0.0	0.0	0.0	0.0	0.0	0.0	0.0	0.0	0.0	0.0	0.0	0.0	0.0	0.0	0.0	0.0	0.0	0.0	0.0	0.0	0.0	0.0	0.0	0.0	0.0	0.0	0.0	0.0	0.0
K04338	0.0	0.0	0.0	0.0	0.0	0.0	0.0	0.0	0.0	0.0	0.0	0.0	0.0	0.0	0.0	0.0	0.0	0.0	0.0	0.0	0.0	0.0	0.0	0.0	0.0	0.0	0.0	0.0	0.0	0.0	0.0	0.0	0.0	0.0	0.0	0.0	0.0	0.0	0.0	0.0	0.0	0.0	0.0	0.0	0.0	0.0	0.0	0.0	0.0
K02470	14957.0	15102.0	9114.0	12972.0	10017.0	15634.0	7399.0	13295.0	8103.0	6166.0	7229.0	10109.0	15203.0	5947.0	6283.0	7287.0	5385.0	5787.0	6011.0	9896.0	28604.0	8278.0	9050.0	7109.0	4488.0	11123.0	3021.0	8769.0	7209.0	6096.0	2781.0	4130.0	12215.0	16750.0	31112.0	11339.0	7113.0	4778.0	10727.0	8006.0	8679.0	3658.0	9579.0	7255.0	7249.0	10444.0	13202.0	8467.0	11164.0
K02471	3563.0	5593.0	425.0	1610.0	1798.0	3173.0	255.0	1381.0	475.0	490.0	98.0	2359.0	3182.0	41.0	1709.0	2606.0	2489.0	1707.0	2201.0	875.0	2412.0	1773.0	1407.0	1225.0	86.0	5798.0	310.0	631.0	514.0	61.0	102.0	125.0	1510.0	3262.0	805.0	9.0	4002.0	677.0	3480.0	1036.0	1345.0	115.0	1387.0	571.0	695.0	1354.0	158.0	3184.0	1463.0
K02472	105.0	192.0	103.0	51.0	109.0	307.0	40.0	32.0	75.0	68.0	59.0	112.0	23.0	17.0	81.0	9.0	16.0	16.0	46.0	62.0	481.0	43.0	58.0	93.0	7.0	115.0	23.0	102.0	20.0	49.0	1.0	19.0	28.0	87.0	406.0	9.0	26.0	27.0	75.0	93.0	3.0	23.0	68.0	45.0	4.0	46.0	81.0	35.0	33.0
K02473	0.0	0.0	0.0	0.0	0.0	0.0	0.0	0.0	0.0	0.0	0.0	0.0	0.0	0.0	0.0	0.0	0.0	0.0	0.0	0.0	0.0	0.0	0.0	0.0	0.0	0.0	0.0	0.0	0.0	0.0	0.0	0.0	0.0	0.0	0.0	0.0	0.0	0.0	0.0	0.0	0.0	0.0	0.0	0.0	0.0	0.0	0.0	0.0	0.0
K02474	1075.0	1169.0	202.0	2445.0	873.0	1737.0	162.0	885.0	165.0	109.0	250.0	264.0	683.0	38.0	147.0	394.0	67.0	716.0	338.0	214.0	3518.0	321.0	471.0	593.0	33.0	493.0	314.0	12.0	154.0	36.0	14.0	35.0	106.0	926.0	514.0	217.0	63.0	205.0	900.0	176.0	129.0	17.0	745.0	334.0	59.0	151.0	140.0	1188.0	135.0
K02475	76.0	70.0	83.0	31.0	45.0	129.0	31.0	64.0	18.0	46.0	40.0	56.0	77.0	38.0	30.0	36.0	21.0	16.0	22.0	88.0	84.0	37.0	63.0	33.0	13.0	44.0	4.0	35.0	19.0	63.0	22.0	12.0	71.0	34.0	286.0	5.0	30.0	45.0	50.0	61.0	62.0	47.0	32.0	38.0	53.0	56.0	82.0	32.0	47.0
K02476	73.0	70.0	83.0	27.0	41.0	119.0	30.0	64.0	18.0	44.0	33.0	56.0	75.0	38.0	29.0	36.0	21.0	15.0	21.0	87.0	50.0	30.0	63.0	32.0	13.0	42.0	3.0	35.0	18.0	62.0	21.0	12.0	70.0	32.0	282.0	2.0	30.0	44.0	48.0	61.0	62.0	47.0	29.0	29.0	53.0	56.0	82.0	32.0	47.0
K02477	1827.0	1646.0	384.0	3649.0	1825.0	3292.0	756.0	2389.0	1348.0	322.0	1082.0	546.0	1795.0	1357.0	332.0	106.0	154.0	795.0	521.0	1343.0	6729.0	431.0	672.0	678.0	340.0	657.0	342.0	42.0	461.0	89.0	5.0	149.0	1247.0	4628.0	2191.0	551.0	210.0	359.0	1331.0	559.0	477.0	30.0	1487.0	713.0	122.0	470.0	2743.0	1436.0	717.0
K02478	279.0	332.0	21.0	637.0	313.0	508.0	206.0	223.0	53.0	31.0	84.0	44.0	331.0	57.0	52.0	1.0	0.0	104.0	54.0	77.0	1834.0	74.0	102.0	64.0	4.0	86.0	26.0	0.0	66.0	20.0	3.0	19.0	74.0	367.0	129.0	123.0	55.0	18.0	232.0	103.0	36.0	7.0	204.0	137.0	8.0	11.0	69.0	208.0	55.0
K02479	4.0	12.0	0.0	0.0	2.0	2.0	0.0	0.0	0.0	22.0	4.0	0.0	2.0	6.0	0.0	31.0	0.0	0.0	0.0	1.0	4.0	12.0	2.0	0.0	0.0	1.0	3.0	0.0	1.0	14.0	0.0	12.0	0.0	0.0	3.0	2.0	2.0	0.0	2.0	0.0	4.0	39.0	2.0	0.0	0.0	2.0	5.0	3.0	1.0
K09019	3191.0	3450.0	2686.0	1310.0	681.0	2072.0	2066.0	1842.0	1225.0	2437.0	1549.0	2836.0	3273.0	1036.0	2001.0	1872.0	1448.0	1097.0	2360.0	1288.0	3534.0	3132.0	2862.0	2938.0	2182.0	3456.0	1114.0	4553.0	3194.0	3192.0	576.0	1709.0	3387.0	2531.0	7531.0	4580.0	1041.0	1409.0	2132.0	2337.0	1670.0	1715.0	1735.0	2298.0	2236.0	3884.0	3884.0	523.0	3679.0
K01267	1800.0	1542.0	290.0	2722.0	2130.0	2661.0	971.0	2736.0	2227.0	392.0	1442.0	661.0	2402.0	1552.0	452.0	393.0	103.0	321.0	288.0	1963.0	4495.0	544.0	424.0	340.0	451.0	385.0	113.0	121.0	826.0	122.0	15.0	204.0	1440.0	5064.0	3173.0	771.0	412.0	279.0	1270.0	858.0	870.0	88.0	1106.0	809.0	289.0	680.0	3212.0	697.0	990.0
K13074	0.0	0.0	0.0	0.0	0.0	0.0	0.0	0.0	0.0	0.0	0.0	0.0	0.0	0.0	0.0	0.0	0.0	0.0	0.0	0.0	0.0	0.0	0.0	0.0	0.0	0.0	0.0	0.0	0.0	0.0	0.0	0.0	0.0	0.0	0.0	0.0	0.0	0.0	0.0	0.0	0.0	0.0	0.0	0.0	0.0	0.0	0.0	0.0	0.0
K13075	0.0	0.0	0.0	0.0	0.0	0.0	0.0	0.0	0.0	0.0	0.0	0.0	0.0	0.0	0.0	0.0	0.0	0.0	0.0	0.0	0.0	0.0	0.0	0.0	0.0	0.0	0.0	0.0	0.0	0.0	0.0	0.0	0.0	0.0	0.0	0.0	0.0	0.0	0.0	0.0	0.0	0.0	0.0	0.0	0.0	0.0	0.0	0.0	0.0
K11441	0.0	0.0	0.0	0.0	0.0	0.0	0.0	0.0	0.0	0.0	0.0	0.0	0.0	0.0	0.0	0.0	0.0	0.0	0.0	0.0	0.0	0.0	0.0	0.0	0.0	0.0	0.0	0.0	0.0	0.0	0.0	0.0	0.0	0.0	0.0	0.0	0.0	0.0	0.0	0.0	0.0	0.0	0.0	0.0	0.0	0.0	0.0	0.0	0.0
K14055	797.0	515.0	134.0	434.0	456.0	417.0	55.0	416.0	150.0	86.0	10.0	659.0	557.0	4.0	548.0	175.0	410.0	279.0	171.0	399.0	544.0	360.0	301.0	226.0	42.0	1454.0	25.0	299.0	44.0	0.0	50.0	53.0	591.0	504.0	2.0	0.0	768.0	192.0	357.0	403.0	147.0	20.0	547.0	183.0	176.0	385.0	66.0	669.0	417.0
K13299	0.0	0.0	0.0	0.0	0.0	0.0	0.0	0.0	0.0	0.0	0.0	0.0	0.0	0.0	0.0	0.0	0.0	0.0	0.0	0.0	0.0	0.0	0.0	0.0	0.0	0.0	0.0	0.0	0.0	0.0	0.0	0.0	0.0	0.0	0.0	0.0	0.0	0.0	0.0	0.0	0.0	0.0	0.0	0.0	0.0	0.0	0.0	0.0	0.0
K13292	8641.0	8988.0	4864.0	7449.0	6228.0	9231.0	4061.0	8113.0	4317.0	2950.0	3773.0	5682.0	8555.0	3268.0	3261.0	4725.0	3442.0	3637.0	2925.0	4335.0	16372.0	4479.0	5132.0	3085.0	1631.0	7393.0	1374.0	4269.0	3157.0	2702.0	1340.0	2345.0	6169.0	10890.0	17843.0	3990.0	4739.0	2324.0	6519.0	4449.0	4756.0	1823.0	5904.0	3682.0	3599.0	5051.0	7164.0	6029.0	5689.0
K14057	0.0	0.0	0.0	0.0	0.0	0.0	0.0	0.0	0.0	0.0	0.0	0.0	0.0	0.0	0.0	0.0	0.0	0.0	0.0	0.0	0.0	0.0	0.0	0.0	0.0	0.0	0.0	0.0	0.0	0.0	0.0	0.0	0.0	0.0	0.0	0.0	0.0	0.0	0.0	0.0	0.0	0.0	0.0	0.0	0.0	0.0	0.0	0.0	0.0
K14056	0.0	0.0	0.0	0.0	0.0	0.0	0.0	0.0	0.0	0.0	0.0	0.0	0.0	0.0	0.0	0.0	0.0	0.0	0.0	0.0	0.0	0.0	0.0	0.0	0.0	0.0	0.0	0.0	0.0	0.0	0.0	0.0	0.0	0.0	0.0	0.0	0.0	0.0	0.0	0.0	0.0	0.0	0.0	0.0	0.0	0.0	0.0	0.0	0.0
K02856	41.0	101.0	22.0	38.0	40.0	211.0	81.0	3.0	1.0	19.0	25.0	18.0	16.0	10.0	76.0	20.0	3.0	5.0	25.0	1.0	191.0	19.0	19.0	5.0	2.0	33.0	10.0	6.0	8.0	10.0	2.0	18.0	5.0	21.0	19.0	1.0	42.0	19.0	27.0	21.0	0.0	2.0	78.0	8.0	0.0	1.0	1.0	9.0	0.0
K02585	517.0	494.0	148.0	437.0	506.0	372.0	395.0	751.0	760.0	209.0	348.0	543.0	781.0	418.0	353.0	515.0	221.0	68.0	59.0	604.0	261.0	252.0	106.0	61.0	151.0	275.0	46.0	317.0	266.0	27.0	228.0	104.0	732.0	997.0	1274.0	399.0	230.0	205.0	254.0	389.0	505.0	193.0	159.0	439.0	520.0	542.0	813.0	83.0	556.0
K12211	0.0	0.0	0.0	0.0	0.0	0.0	0.0	0.0	0.0	0.0	0.0	0.0	0.0	0.0	0.0	0.0	0.0	0.0	0.0	0.0	0.0	0.0	0.0	0.0	0.0	0.0	0.0	0.0	0.0	0.0	0.0	0.0	0.0	0.0	0.0	0.0	0.0	0.0	0.0	0.0	0.0	0.0	0.0	0.0	0.0	0.0	0.0	0.0	0.0
K12210	0.0	0.0	0.0	0.0	0.0	0.0	0.0	0.0	0.0	0.0	0.0	0.0	0.0	0.0	0.0	0.0	0.0	0.0	0.0	0.0	0.0	0.0	0.0	0.0	0.0	0.0	0.0	0.0	0.0	0.0	0.0	0.0	0.0	0.0	0.0	0.0	0.0	0.0	0.0	0.0	0.0	0.0	0.0	0.0	0.0	0.0	0.0	0.0	0.0
K12213	0.0	0.0	0.0	0.0	0.0	0.0	0.0	0.0	0.0	0.0	0.0	0.0	0.0	0.0	0.0	0.0	0.0	0.0	0.0	0.0	0.0	0.0	0.0	0.0	0.0	0.0	0.0	0.0	0.0	0.0	0.0	0.0	0.0	0.0	0.0	0.0	0.0	0.0	0.0	0.0	0.0	0.0	0.0	0.0	0.0	0.0	0.0	0.0	0.0
K12212	0.0	0.0	0.0	0.0	0.0	0.0	0.0	0.0	0.0	0.0	0.0	0.0	0.0	0.0	0.0	0.0	0.0	0.0	0.0	0.0	0.0	0.0	0.0	0.0	0.0	0.0	0.0	0.0	0.0	0.0	0.0	0.0	0.0	0.0	0.0	0.0	0.0	0.0	0.0	0.0	0.0	0.0	0.0	0.0	0.0	0.0	0.0	0.0	0.0
K12215	0.0	0.0	0.0	0.0	0.0	0.0	0.0	0.0	0.0	0.0	0.0	0.0	0.0	0.0	0.0	0.0	0.0	0.0	0.0	0.0	0.0	0.0	0.0	0.0	0.0	0.0	0.0	0.0	0.0	0.0	0.0	0.0	0.0	0.0	0.0	0.0	0.0	0.0	0.0	0.0	0.0	0.0	0.0	0.0	0.0	0.0	0.0	0.0	0.0
K02854	0.0	0.0	0.0	0.0	0.0	0.0	0.0	0.0	0.0	0.0	0.0	0.0	0.0	0.0	0.0	0.0	0.0	0.0	0.0	0.0	0.0	0.0	0.0	0.0	0.0	0.0	0.0	0.0	0.0	0.0	0.0	0.0	0.0	0.0	0.0	0.0	0.0	0.0	0.0	0.0	0.0	0.0	0.0	0.0	0.0	0.0	0.0	1.0	0.0
K12217	0.0	0.0	0.0	0.0	0.0	0.0	0.0	0.0	0.0	0.0	0.0	0.0	0.0	0.0	0.0	0.0	0.0	0.0	0.0	0.0	0.0	0.0	0.0	0.0	0.0	0.0	0.0	0.0	0.0	0.0	0.0	0.0	0.0	0.0	0.0	0.0	0.0	0.0	0.0	0.0	0.0	0.0	0.0	0.0	0.0	0.0	0.0	0.0	0.0
K12216	0.0	0.0	0.0	0.0	0.0	0.0	0.0	0.0	0.0	0.0	0.0	0.0	0.0	0.0	0.0	0.0	0.0	0.0	0.0	0.0	0.0	0.0	0.0	0.0	0.0	0.0	0.0	0.0	0.0	0.0	0.0	0.0	0.0	0.0	0.0	0.0	0.0	0.0	0.0	0.0	0.0	0.0	0.0	0.0	0.0	0.0	0.0	0.0	0.0
K12219	0.0	0.0	0.0	0.0	0.0	0.0	0.0	0.0	0.0	0.0	0.0	0.0	0.0	0.0	0.0	0.0	0.0	0.0	0.0	0.0	0.0	0.0	0.0	0.0	0.0	0.0	0.0	0.0	0.0	0.0	0.0	0.0	0.0	0.0	0.0	0.0	0.0	0.0	0.0	0.0	0.0	0.0	0.0	0.0	0.0	0.0	0.0	0.0	0.0
K12218	0.0	0.0	0.0	0.0	0.0	0.0	0.0	0.0	0.0	0.0	0.0	0.0	0.0	0.0	0.0	0.0	0.0	0.0	0.0	0.0	0.0	0.0	0.0	0.0	0.0	0.0	0.0	0.0	0.0	0.0	0.0	0.0	0.0	0.0	0.0	0.0	0.0	0.0	0.0	0.0	0.0	0.0	0.0	0.0	0.0	0.0	0.0	0.0	0.0
K02855	0.0	0.0	0.0	0.0	0.0	0.0	0.0	0.0	0.0	0.0	0.0	0.0	0.0	0.0	0.0	0.0	0.0	0.0	0.0	0.0	0.0	0.0	0.0	0.0	0.0	0.0	0.0	0.0	0.0	0.0	0.0	0.0	0.0	0.0	0.0	0.0	0.0	0.0	0.0	0.0	0.0	0.0	0.0	0.0	0.0	1.0	0.0	1.0	0.0
K08692	0.0	0.0	0.0	0.0	0.0	0.0	0.0	0.0	0.0	0.0	0.0	0.0	0.0	0.0	0.0	0.0	0.0	0.0	0.0	0.0	0.0	0.0	0.0	0.0	0.0	0.0	0.0	0.0	0.0	0.0	0.0	0.0	0.0	0.0	0.0	0.0	0.0	0.0	0.0	0.0	0.0	0.0	0.0	0.0	0.0	0.0	0.0	0.0	0.0
K08693	74.0	40.0	109.0	50.0	31.0	69.0	1.0	25.0	25.0	37.0	8.0	134.0	4.0	2.0	257.0	22.0	72.0	3.0	23.0	1.0	17.0	30.0	22.0	99.0	5.0	313.0	2.0	38.0	90.0	148.0	5.0	40.0	37.0	4.0	1927.0	2.0	14.0	35.0	120.0	153.0	3.0	44.0	5.0	17.0	0.0	16.0	36.0	11.0	47.0
K08690	0.0	0.0	0.0	0.0	0.0	0.0	0.0	0.0	0.0	0.0	0.0	0.0	0.0	0.0	0.0	0.0	0.0	0.0	0.0	0.0	0.0	0.0	0.0	0.0	0.0	0.0	0.0	0.0	0.0	0.0	0.0	0.0	0.0	0.0	0.0	0.0	0.0	0.0	0.0	0.0	0.0	0.0	0.0	0.0	0.0	0.0	0.0	0.0	0.0
K08691	0.0	0.0	0.0	0.0	0.0	0.0	0.0	0.0	0.0	0.0	0.0	0.0	0.0	0.0	0.0	0.0	0.0	0.0	0.0	0.0	0.0	0.0	0.0	0.0	0.0	0.0	0.0	0.0	0.0	0.0	0.0	0.0	0.0	0.0	0.0	0.0	0.0	0.0	0.0	0.0	0.0	0.0	0.0	0.0	0.0	0.0	0.0	0.0	0.0
K08696	9.0	36.0	2.0	0.0	6.0	2.0	0.0	0.0	0.0	68.0	10.0	0.0	4.0	18.0	0.0	93.0	0.0	0.0	2.0	3.0	0.0	36.0	8.0	0.0	0.0	0.0	8.0	0.0	3.0	44.0	0.0	34.0	0.0	0.0	8.0	3.0	6.0	0.0	2.0	2.0	12.0	117.0	0.0	0.0	0.0	3.0	14.0	8.0	2.0
K08697	3.0	12.0	0.0	0.0	2.0	0.0	0.0	0.0	0.0	22.0	4.0	0.0	2.0	6.0	0.0	31.0	0.0	0.0	0.0	1.0	0.0	12.0	2.0	0.0	0.0	0.0	2.0	0.0	1.0	14.0	0.0	12.0	0.0	0.0	2.0	1.0	2.0	0.0	0.0	0.0	4.0	39.0	0.0	0.0	0.0	1.0	4.0	2.0	0.0
K11748	95.0	52.0	13.0	13.0	62.0	79.0	5.0	22.0	3.0	13.0	8.0	168.0	26.0	0.0	12.0	16.0	19.0	22.0	10.0	0.0	64.0	40.0	42.0	41.0	2.0	70.0	4.0	0.0	0.0	22.0	0.0	3.0	15.0	24.0	1.0	0.0	7.0	8.0	27.0	35.0	21.0	3.0	40.0	14.0	2.0	27.0	8.0	108.0	15.0
K11749	9519.0	9616.0	5110.0	8756.0	6699.0	10430.0	4223.0	8721.0	4088.0	2983.0	3937.0	6168.0	8583.0	2976.0	3487.0	4905.0	3882.0	4318.0	3411.0	6111.0	20886.0	4807.0	5613.0	3745.0	1575.0	7368.0	1778.0	4194.0	3255.0	2680.0	1382.0	2309.0	6502.0	8969.0	18413.0	5929.0	5607.0	2952.0	7258.0	4786.0	5228.0	1817.0	6713.0	3780.0	4250.0	5599.0	5720.0	6855.0	5747.0
K11746	364.0	83.0	18.0	12.0	54.0	88.0	13.0	28.0	3.0	13.0	4.0	213.0	32.0	0.0	6.0	33.0	19.0	22.0	31.0	0.0	97.0	25.0	48.0	17.0	1.0	127.0	4.0	0.0	4.0	39.0	0.0	3.0	8.0	20.0	2.0	1.0	0.0	10.0	113.0	11.0	24.0	3.0	39.0	10.0	2.0	97.0	4.0	146.0	6.0
K11747	947.0	936.0	151.0	463.0	593.0	521.0	60.0	444.0	161.0	100.0	17.0	861.0	599.0	4.0	604.0	412.0	550.0	302.0	196.0	402.0	694.0	427.0	343.0	309.0	44.0	1832.0	32.0	300.0	44.0	22.0	52.0	68.0	608.0	602.0	3.0	0.0	772.0	206.0	397.0	446.0	169.0	27.0	655.0	235.0	178.0	443.0	93.0	833.0	450.0
K11744	131.0	69.0	18.0	19.0	165.0	97.0	12.0	92.0	34.0	13.0	28.0	48.0	60.0	7.0	22.0	6.0	1.0	10.0	18.0	26.0	39.0	26.0	10.0	10.0	12.0	19.0	8.0	10.0	36.0	3.0	11.0	5.0	37.0	111.0	106.0	58.0	21.0	14.0	20.0	23.0	18.0	3.0	20.0	36.0	54.0	19.0	53.0	5.0	34.0
K11745	7.0	30.0	0.0	0.0	0.0	0.0	0.0	0.0	0.0	0.0	0.0	0.0	0.0	0.0	0.0	0.0	0.0	0.0	0.0	0.0	1.0	0.0	0.0	0.0	0.0	1.0	0.0	0.0	0.0	0.0	0.0	0.0	0.0	0.0	0.0	0.0	0.0	6.0	0.0	0.0	0.0	0.0	0.0	0.0	0.0	0.0	0.0	0.0	0.0
K11742	0.0	0.0	0.0	0.0	0.0	3.0	0.0	0.0	0.0	0.0	0.0	0.0	0.0	0.0	0.0	0.0	0.0	0.0	0.0	0.0	0.0	0.0	0.0	0.0	0.0	0.0	0.0	0.0	0.0	0.0	0.0	0.0	0.0	1.0	0.0	0.0	0.0	0.0	0.0	0.0	0.0	0.0	2.0	0.0	0.0	0.0	0.0	0.0	0.0
K11743	23.0	27.0	5.0	138.0	61.0	197.0	25.0	24.0	75.0	1.0	10.0	4.0	72.0	0.0	3.0	3.0	0.0	4.0	7.0	37.0	193.0	16.0	2.0	4.0	0.0	1.0	2.0	0.0	4.0	1.0	0.0	0.0	4.0	54.0	236.0	12.0	12.0	3.0	45.0	10.0	2.0	0.0	45.0	22.0	0.0	1.0	13.0	12.0	1.0
K11740	0.0	0.0	0.0	0.0	0.0	0.0	0.0	0.0	0.0	0.0	0.0	0.0	0.0	0.0	0.0	0.0	0.0	0.0	0.0	0.0	0.0	0.0	0.0	0.0	0.0	0.0	0.0	0.0	0.0	0.0	0.0	0.0	0.0	0.0	0.0	0.0	0.0	0.0	0.0	0.0	0.0	0.0	0.0	0.0	0.0	0.0	0.0	0.0	0.0
K11741	1189.0	2453.0	245.0	808.0	675.0	1550.0	330.0	539.0	160.0	255.0	117.0	631.0	1416.0	31.0	444.0	1296.0	929.0	673.0	984.0	141.0	478.0	637.0	558.0	634.0	148.0	1725.0	192.0	126.0	514.0	123.0	28.0	105.0	563.0	1295.0	1000.0	91.0	1270.0	245.0	1496.0	272.0	679.0	81.0	368.0	199.0	239.0	449.0	255.0	1256.0	557.0
K13920	147.0	159.0	114.0	560.0	173.0	173.0	12.0	137.0	36.0	43.0	14.0	135.0	194.0	15.0	269.0	29.0	72.0	77.0	42.0	6.0	144.0	50.0	89.0	135.0	8.0	336.0	16.0	38.0	131.0	148.0	6.0	41.0	47.0	246.0	1955.0	17.0	14.0	35.0	173.0	210.0	22.0	3.0	46.0	76.0	1.0	17.0	46.0	149.0	85.0
K13921	0.0	2.0	0.0	0.0	2.0	15.0	11.0	0.0	0.0	0.0	5.0	0.0	1.0	12.0	9.0	7.0	0.0	0.0	0.0	0.0	11.0	0.0	2.0	0.0	3.0	0.0	0.0	0.0	0.0	1.0	1.0	0.0	1.0	0.0	10.0	0.0	0.0	0.0	5.0	0.0	0.0	0.0	1.0	0.0	0.0	0.0	0.0	0.0	1.0
K13922	215.0	181.0	292.0	635.0	245.0	363.0	26.0	321.0	272.0	22.0	155.0	58.0	351.0	71.0	65.0	9.0	0.0	108.0	43.0	156.0	951.0	45.0	76.0	42.0	11.0	33.0	34.0	2.0	143.0	4.0	2.0	19.0	112.0	404.0	138.0	45.0	35.0	16.0	87.0	113.0	38.0	3.0	128.0	148.0	46.0	70.0	128.0	180.0	56.0
K13923	0.0	0.0	0.0	0.0	2.0	0.0	11.0	0.0	0.0	0.0	5.0	0.0	1.0	12.0	9.0	7.0	0.0	0.0	0.0	0.0	0.0	0.0	2.0	0.0	3.0	0.0	0.0	0.0	0.0	1.0	1.0	0.0	1.0	0.0	10.0	0.0	0.0	0.0	5.0	0.0	0.0	0.0	1.0	0.0	0.0	0.0	0.0	0.0	1.0
K13924	20.0	86.0	0.0	0.0	2.0	45.0	0.0	0.0	0.0	22.0	23.0	0.0	2.0	6.0	0.0	31.0	0.0	0.0	0.0	1.0	10.0	12.0	2.0	0.0	0.0	2.0	2.0	0.0	1.0	14.0	0.0	12.0	0.0	0.0	2.0	5.0	2.0	13.0	0.0	1.0	4.0	39.0	15.0	0.0	0.0	1.0	5.0	4.0	1.0
K13925	268.0	398.0	132.0	168.0	107.0	164.0	102.0	212.0	76.0	97.0	136.0	153.0	488.0	54.0	61.0	222.0	231.0	110.0	102.0	75.0	899.0	192.0	375.0	340.0	244.0	216.0	29.0	193.0	172.0	222.0	138.0	70.0	511.0	343.0	1370.0	1.0	216.0	169.0	261.0	231.0	301.0	115.0	286.0	190.0	217.0	169.0	675.0	165.0	430.0
K13926	75.0	321.0	6.0	0.0	48.0	41.0	7.0	15.0	4.0	10.0	6.0	236.0	10.0	0.0	8.0	3.0	35.0	16.0	30.0	0.0	47.0	37.0	5.0	34.0	1.0	7.0	5.0	0.0	4.0	16.0	0.0	0.0	8.0	24.0	0.0	0.0	0.0	4.0	7.0	29.0	0.0	1.0	4.0	47.0	0.0	24.0	5.0	23.0	12.0
K13927	188.0	368.0	31.0	146.0	142.0	350.0	82.0	149.0	78.0	39.0	262.0	171.0	142.0	66.0	42.0	6.0	32.0	46.0	55.0	134.0	177.0	157.0	18.0	48.0	22.0	40.0	15.0	0.0	2.0	55.0	5.0	5.0	46.0	158.0	152.0	13.0	7.0	16.0	192.0	181.0	107.0	9.0	102.0	67.0	16.0	84.0	157.0	56.0	63.0
K13928	0.0	0.0	0.0	0.0	0.0	0.0	0.0	0.0	0.0	0.0	0.0	0.0	0.0	0.0	0.0	0.0	0.0	0.0	0.0	0.0	0.0	0.0	0.0	0.0	0.0	0.0	0.0	0.0	0.0	0.0	0.0	0.0	0.0	0.0	0.0	0.0	0.0	0.0	0.0	0.0	0.0	0.0	0.0	0.0	0.0	1.0	0.0	0.0	0.0
K13929	0.0	0.0	0.0	0.0	1.0	0.0	0.0	0.0	1.0	0.0	0.0	0.0	2.0	0.0	0.0	3.0	0.0	0.0	1.0	0.0	1.0	1.0	0.0	2.0	0.0	1.0	0.0	0.0	0.0	1.0	4.0	0.0	2.0	3.0	5.0	1.0	1.0	2.0	3.0	1.0	1.0	1.0	1.0	1.0	0.0	1.0	2.0	1.0	9.0
K09923	813.0	542.0	134.0	435.0	473.0	420.0	55.0	417.0	151.0	86.0	10.0	672.0	559.0	4.0	551.0	176.0	414.0	279.0	173.0	400.0	564.0	362.0	301.0	229.0	42.0	1455.0	26.0	300.0	44.0	0.0	50.0	53.0	592.0	541.0	2.0	1.0	771.0	192.0	358.0	405.0	147.0	22.0	552.0	184.0	176.0	390.0	74.0	677.0	417.0
K09922	21.0	212.0	11.0	19.0	39.0	279.0	34.0	1.0	1.0	5.0	32.0	1.0	17.0	4.0	1.0	0.0	1.0	2.0	9.0	1.0	95.0	21.0	4.0	5.0	2.0	2.0	3.0	1.0	1.0	1.0	0.0	1.0	1.0	18.0	10.0	2.0	0.0	7.0	25.0	3.0	1.0	0.0	22.0	6.0	0.0	0.0	0.0	12.0	0.0
K06201	7160.0	6632.0	4655.0	6640.0	5001.0	7577.0	3580.0	7085.0	3229.0	2683.0	3072.0	4347.0	6125.0	2443.0	2217.0	3014.0	2511.0	3381.0	2260.0	4845.0	19253.0	3715.0	4966.0	3110.0	1494.0	4438.0	1579.0	3654.0	2894.0	2624.0	1092.0	2224.0	4951.0	6390.0	17013.0	5644.0	3346.0	2422.0	5403.0	3942.0	4322.0	1495.0	5804.0	3118.0	3431.0	4377.0	4959.0	5411.0	4338.0
K06200	1968.0	2897.0	666.0	1697.0	1198.0	2376.0	859.0	1502.0	1383.0	494.0	708.0	1382.0	2472.0	605.0	928.0	2047.0	1153.0	808.0	1095.0	1101.0	1915.0	862.0	638.0	689.0	289.0	1895.0	266.0	463.0	995.0	155.0	224.0	277.0	1491.0	2559.0	2346.0	403.0	1715.0	461.0	1875.0	707.0	1072.0	314.0	600.0	875.0	729.0	1156.0	1152.0	1213.0	1145.0
K06207	13002.0	13164.0	7562.0	11501.0	9236.0	13076.0	6002.0	11872.0	6945.0	4841.0	5957.0	8563.0	12674.0	5265.0	5167.0	6286.0	4812.0	5169.0	4819.0	8579.0	26028.0	6758.0	7585.0	5588.0	3255.0	9602.0	2467.0	6864.0	5488.0	4691.0	2426.0	3353.0	9968.0	14872.0	26265.0	8809.0	6520.0	3975.0	9389.0	6692.0	7399.0	2806.0	8454.0	5901.0	5985.0	8286.0	10851.0	8013.0	8912.0
K06206	1862.0	1560.0	670.0	1851.0	1292.0	1553.0	662.0	2027.0	1547.0	460.0	734.0	1338.0	1866.0	536.0	1038.0	1250.0	742.0	542.0	292.0	1182.0	3524.0	779.0	523.0	373.0	197.0	1803.0	134.0	677.0	576.0	73.0	281.0	253.0	1480.0	2242.0	1876.0	583.0	1210.0	491.0	970.0	902.0	963.0	322.0	986.0	808.0	737.0	1031.0	1044.0	1035.0	1174.0
K06205	813.0	542.0	134.0	435.0	473.0	420.0	55.0	417.0	150.0	86.0	10.0	672.0	559.0	4.0	551.0	176.0	414.0	279.0	173.0	400.0	564.0	362.0	301.0	229.0	42.0	1455.0	26.0	300.0	44.0	0.0	50.0	53.0	592.0	541.0	2.0	1.0	771.0	192.0	358.0	405.0	147.0	22.0	552.0	184.0	176.0	390.0	74.0	677.0	417.0
K09924	780.0	442.0	142.0	217.0	309.0	671.0	216.0	618.0	362.0	87.0	313.0	624.0	289.0	781.0	140.0	65.0	90.0	75.0	172.0	560.0	647.0	133.0	109.0	39.0	86.0	180.0	26.0	6.0	324.0	53.0	0.0	118.0	260.0	289.0	368.0	103.0	29.0	115.0	235.0	78.0	196.0	32.0	166.0	290.0	9.0	598.0	210.0	224.0	447.0
K09929	1440.0	2524.0	176.0	801.0	824.0	1410.0	73.0	652.0	188.0	221.0	14.0	1137.0	1581.0	5.0	873.0	1496.0	1134.0	816.0	1039.0	400.0	657.0	850.0	682.0	635.0	42.0	2666.0	136.0	325.0	281.0	4.0	50.0	66.0	739.0	1586.0	365.0	1.0	1974.0	330.0	1643.0	516.0	668.0	36.0	498.0	276.0	344.0	641.0	71.0	1502.0	741.0
K06208	50.0	272.0	34.0	16.0	75.0	625.0	47.0	27.0	61.0	37.0	68.0	22.0	19.0	13.0	41.0	36.0	3.0	13.0	31.0	39.0	499.0	28.0	13.0	6.0	0.0	14.0	34.0	1.0	12.0	17.0	2.0	17.0	26.0	28.0	49.0	57.0	8.0	13.0	59.0	7.0	6.0	43.0	102.0	19.0	4.0	6.0	14.0	13.0	3.0
K00759	11928.0	12061.0	6405.0	9883.0	8461.0	12612.0	5775.0	10455.0	5646.0	4396.0	5244.0	7619.0	11439.0	4454.0	4487.0	5584.0	4471.0	4556.0	4565.0	7384.0	23516.0	6389.0	7025.0	5084.0	2966.0	9221.0	2176.0	5945.0	5179.0	4206.0	1524.0	3181.0	9016.0	13795.0	23967.0	8595.0	6063.0	3593.0	8766.0	6160.0	6438.0	2509.0	7954.0	5289.0	5124.0	7424.0	9674.0	7259.0	8027.0
K00758	351.0	201.0	163.0	342.0	191.0	436.0	319.0	303.0	296.0	155.0	212.0	345.0	710.0	98.0	207.0	40.0	63.0	55.0	73.0	264.0	319.0	113.0	129.0	136.0	260.0	127.0	90.0	128.0	418.0	88.0	3.0	123.0	468.0	330.0	700.0	64.0	64.0	132.0	171.0	227.0	260.0	75.0	178.0	220.0	74.0	220.0	502.0	131.0	290.0
K00752	96.0	96.0	99.0	16.0	94.0	151.0	31.0	50.0	79.0	61.0	35.0	84.0	17.0	13.0	81.0	20.0	21.0	24.0	15.0	54.0	331.0	31.0	49.0	26.0	4.0	158.0	22.0	84.0	17.0	46.0	0.0	20.0	45.0	21.0	290.0	5.0	16.0	18.0	68.0	85.0	21.0	17.0	72.0	18.0	6.0	40.0	67.0	105.0	35.0
K00757	4530.0	4398.0	1669.0	5266.0	4181.0	5500.0	1534.0	4079.0	2671.0	866.0	2170.0	2314.0	4668.0	1702.0	1644.0	1353.0	1349.0	1530.0	1190.0	4342.0	11361.0	1710.0	1822.0	1604.0	766.0	2283.0	650.0	1215.0	1198.0	869.0	945.0	393.0	2975.0	4706.0	6662.0	2975.0	2457.0	1352.0	2747.0	2120.0	2358.0	293.0	3212.0	1566.0	1728.0	1922.0	2858.0	2693.0	2172.0
K00756	5669.0	4886.0	4426.0	4844.0	3889.0	5723.0	3270.0	6494.0	3596.0	2488.0	2635.0	3978.0	5223.0	2889.0	2126.0	2905.0	1959.0	2417.0	1530.0	3485.0	11620.0	3056.0	3878.0	1944.0	1275.0	4088.0	1088.0	3727.0	2486.0	2351.0	1119.0	2118.0	4705.0	7773.0	15168.0	3631.0	2314.0	1720.0	3987.0	3283.0	3530.0	1566.0	4273.0	2844.0	2874.0	3955.0	5972.0	3788.0	4225.0
K00754	6290.0	6593.0	4704.0	5389.0	3653.0	6985.0	4701.0	5053.0	1678.0	3016.0	2287.0	4366.0	5243.0	1474.0	2345.0	2523.0	2450.0	3098.0	2888.0	2150.0	15552.0	4680.0	5233.0	3714.0	2030.0	5607.0	1847.0	5370.0	3994.0	3557.0	614.0	2984.0	4802.0	5027.0	13275.0	4148.0	2476.0	2034.0	4670.0	3575.0	2639.0	2625.0	5361.0	3135.0	2611.0	4916.0	4503.0	4256.0	4765.0
K06001	1044.0	1021.0	263.0	1147.0	1379.0	1292.0	520.0	1282.0	693.0	191.0	533.0	381.0	1099.0	226.0	418.0	604.0	200.0	186.0	280.0	1658.0	2345.0	466.0	346.0	215.0	194.0	259.0	107.0	12.0	251.0	55.0	37.0	79.0	1230.0	1771.0	2376.0	2436.0	1096.0	612.0	714.0	556.0	645.0	78.0	701.0	436.0	841.0	389.0	972.0	278.0	318.0
K05557	0.0	0.0	0.0	0.0	0.0	0.0	0.0	0.0	0.0	0.0	0.0	0.0	0.0	0.0	0.0	0.0	0.0	0.0	0.0	0.0	0.0	0.0	0.0	0.0	0.0	0.0	0.0	0.0	0.0	0.0	0.0	0.0	0.0	0.0	0.0	0.0	0.0	0.0	0.0	0.0	0.0	0.0	0.0	0.0	0.0	0.0	0.0	0.0	0.0
K09766	161.0	322.0	47.0	200.0	161.0	935.0	95.0	177.0	226.0	27.0	314.0	46.0	199.0	69.0	72.0	13.0	3.0	30.0	44.0	213.0	847.0	66.0	19.0	14.0	22.0	21.0	37.0	2.0	25.0	4.0	2.0	8.0	81.0	188.0	255.0	94.0	7.0	29.0	109.0	181.0	118.0	7.0	197.0	58.0	28.0	73.0	188.0	27.0	52.0
K05554	0.0	0.0	0.0	0.0	0.0	0.0	0.0	0.0	0.0	0.0	0.0	0.0	0.0	0.0	0.0	0.0	0.0	0.0	0.0	0.0	0.0	0.0	0.0	0.0	0.0	0.0	0.0	0.0	0.0	0.0	0.0	0.0	0.0	0.0	0.0	0.0	0.0	0.0	0.0	0.0	0.0	0.0	0.0	0.0	0.0	0.0	0.0	0.0	0.0
K07475	0.0	0.0	0.0	0.0	0.0	0.0	0.0	0.0	0.0	0.0	0.0	0.0	0.0	0.0	0.0	0.0	0.0	0.0	0.0	0.0	0.0	0.0	0.0	0.0	0.0	0.0	0.0	0.0	0.0	0.0	0.0	0.0	0.0	0.0	0.0	0.0	0.0	0.0	0.0	0.0	0.0	0.0	0.0	0.0	0.0	0.0	0.0	0.0	0.0
K07150	3168.0	2986.0	1435.0	3751.0	2327.0	3848.0	1384.0	3083.0	2000.0	932.0	1223.0	1924.0	3833.0	820.0	1296.0	1939.0	1441.0	1360.0	782.0	1936.0	9106.0	1328.0	1858.0	1425.0	550.0	2596.0	482.0	1275.0	1123.0	542.0	515.0	708.0	2359.0	3827.0	5688.0	1948.0	1817.0	880.0	2168.0	1683.0	1670.0	693.0	2489.0	1467.0	1237.0	1689.0	2264.0	2277.0	2300.0
K07151	164.0	136.0	32.0	28.0	501.0	327.0	18.0	103.0	44.0	22.0	43.0	53.0	76.0	10.0	35.0	7.0	1.0	22.0	34.0	37.0	173.0	41.0	14.0	14.0	13.0	30.0	21.0	10.0	38.0	6.0	11.0	11.0	41.0	149.0	144.0	64.0	40.0	22.0	32.0	29.0	18.0	6.0	28.0	60.0	62.0	24.0	68.0	133.0	41.0
K07152	1414.0	2610.0	101.0	528.0	708.0	1473.0	44.0	389.0	80.0	192.0	124.0	754.0	1278.0	11.0	354.0	1511.0	845.0	640.0	965.0	22.0	450.0	647.0	450.0	483.0	13.0	1569.0	129.0	37.0	273.0	62.0	15.0	44.0	206.0	1243.0	597.0	78.0	1236.0	182.0	1558.0	178.0	641.0	46.0	204.0	180.0	227.0	393.0	59.0	1178.0	385.0
K07153	857.0	557.0	136.0	435.0	491.0	433.0	55.0	418.0	153.0	95.0	16.0	802.0	568.0	4.0	559.0	176.0	421.0	284.0	178.0	401.0	564.0	392.0	306.0	254.0	43.0	1460.0	28.0	300.0	44.0	16.0	52.0	53.0	600.0	549.0	2.0	1.0	771.0	196.0	362.0	432.0	147.0	23.0	555.0	192.0	176.0	402.0	79.0	688.0	429.0
K07154	2619.0	1767.0	879.0	1018.0	1731.0	1637.0	769.0	2074.0	1335.0	458.0	1192.0	1779.0	1434.0	1860.0	1122.0	927.0	558.0	332.0	541.0	2524.0	3782.0	1278.0	737.0	439.0	533.0	1293.0	325.0	1057.0	1170.0	674.0	60.0	694.0	1795.0	1801.0	3268.0	2518.0	1226.0	768.0	1285.0	1418.0	1149.0	372.0	1222.0	961.0	872.0	1573.0	1924.0	748.0	1398.0
K07155	0.0	0.0	0.0	0.0	0.0	0.0	0.0	0.0	0.0	0.0	0.0	0.0	0.0	0.0	0.0	0.0	0.0	0.0	0.0	0.0	0.0	0.0	0.0	0.0	0.0	0.0	0.0	0.0	0.0	0.0	0.0	0.0	0.0	0.0	0.0	0.0	0.0	0.0	0.0	0.0	0.0	0.0	0.0	0.0	0.0	0.0	0.0	0.0	0.0
K07156	227.0	240.0	412.0	17.0	80.0	116.0	286.0	120.0	47.0	145.0	140.0	298.0	48.0	66.0	423.0	13.0	221.0	52.0	256.0	138.0	403.0	579.0	315.0	199.0	169.0	277.0	255.0	965.0	409.0	597.0	0.0	368.0	51.0	33.0	147.0	51.0	149.0	109.0	178.0	527.0	4.0	234.0	107.0	157.0	1.0	256.0	647.0	69.0	109.0
K07157	8.0	31.0	0.0	0.0	0.0	5.0	0.0	0.0	0.0	0.0	1.0	0.0	1.0	0.0	0.0	0.0	0.0	0.0	0.0	1.0	2.0	0.0	0.0	0.0	0.0	1.0	0.0	0.0	0.0	0.0	2.0	0.0	0.0	0.0	0.0	2.0	0.0	6.0	1.0	1.0	1.0	0.0	0.0	0.0	0.0	0.0	0.0	0.0	0.0
K07406	23.0	215.0	30.0	12.0	26.0	540.0	41.0	5.0	1.0	6.0	53.0	5.0	21.0	8.0	10.0	3.0	1.0	7.0	28.0	1.0	211.0	6.0	7.0	5.0	0.0	2.0	14.0	1.0	4.0	4.0	1.0	4.0	3.0	24.0	16.0	60.0	14.0	8.0	30.0	6.0	3.0	2.0	87.0	13.0	0.0	2.0	5.0	6.0	1.0
K07407	5683.0	5016.0	4607.0	5136.0	3959.0	5420.0	2932.0	5997.0	2919.0	2105.0	2727.0	4363.0	4157.0	2735.0	2461.0	1669.0	1980.0	2640.0	1726.0	4279.0	12188.0	3297.0	3590.0	2119.0	1074.0	3772.0	1421.0	3454.0	2913.0	2460.0	985.0	2322.0	4323.0	4074.0	15348.0	2901.0	2696.0	1983.0	3931.0	3295.0	3000.0	1291.0	4315.0	2113.0	2311.0	4362.0	3034.0	4361.0	3063.0
K07404	4308.0	4017.0	3726.0	3238.0	2554.0	3774.0	2455.0	3925.0	1495.0	2004.0	2003.0	3080.0	3907.0	1304.0	1494.0	2081.0	1677.0	2188.0	1378.0	2206.0	8243.0	2734.0	3800.0	2022.0	1071.0	3633.0	933.0	3271.0	1894.0	2356.0	1032.0	1762.0	3234.0	3222.0	12807.0	2890.0	2051.0	1425.0	3266.0	2777.0	2888.0	1342.0	3621.0	2033.0	2446.0	3194.0	3389.0	3358.0	3326.0
K07405	2085.0	1553.0	499.0	2924.0	1912.0	2299.0	741.0	2256.0	1248.0	358.0	991.0	888.0	1471.0	1030.0	518.0	582.0	670.0	905.0	606.0	2586.0	7397.0	694.0	778.0	877.0	289.0	447.0	493.0	61.0	624.0	104.0	51.0	208.0	1471.0	2271.0	2721.0	2439.0	1068.0	829.0	1518.0	898.0	1004.0	86.0	1508.0	666.0	816.0	907.0	1189.0	1442.0	740.0
K07402	2907.0	2165.0	1109.0	4578.0	2930.0	3011.0	1495.0	5240.0	4606.0	846.0	2621.0	1936.0	4479.0	3550.0	1326.0	1473.0	829.0	500.0	356.0	4234.0	4103.0	997.0	661.0	456.0	936.0	965.0	176.0	718.0	1569.0	129.0	456.0	544.0	4258.0	9982.0	6605.0	1726.0	1124.0	794.0	1613.0	1608.0	1831.0	576.0	1419.0	1803.0	1354.0	2073.0	7181.0	1025.0	2730.0
K07403	85.0	72.0	22.0	102.0	58.0	317.0	24.0	102.0	41.0	5.0	35.0	19.0	125.0	9.0	18.0	2.0	3.0	14.0	32.0	68.0	165.0	25.0	9.0	4.0	3.0	8.0	18.0	1.0	11.0	3.0	0.0	2.0	47.0	101.0	45.0	31.0	13.0	12.0	28.0	28.0	10.0	4.0	100.0	43.0	8.0	10.0	55.0	15.0	8.0
K07400	813.0	805.0	135.0	435.0	474.0	420.0	55.0	420.0	150.0	86.0	10.0	672.0	559.0	4.0	551.0	176.0	435.0	279.0	181.0	401.0	607.0	369.0	301.0	237.0	42.0	1455.0	28.0	300.0	44.0	1.0	52.0	53.0	593.0	541.0	2.0	1.0	771.0	192.0	358.0	406.0	147.0	22.0	552.0	184.0	176.0	400.0	74.0	685.0	417.0
K07401	1.0	0.0	0.0	0.0	0.0	2.0	0.0	0.0	0.0	0.0	0.0	0.0	0.0	0.0	0.0	0.0	0.0	0.0	0.0	0.0	0.0	0.0	0.0	0.0	0.0	0.0	0.0	0.0	0.0	0.0	0.0	0.0	0.0	0.0	0.0	1.0	0.0	0.0	1.0	0.0	0.0	0.0	1.0	0.0	0.0	1.0	0.0	0.0	0.0
K01808	8137.0	8492.0	2851.0	8634.0	6007.0	10137.0	3772.0	7948.0	6013.0	2661.0	4348.0	4249.0	8835.0	3740.0	2912.0	4326.0	2609.0	2686.0	3256.0	6644.0	18411.0	3767.0	3267.0	3355.0	2256.0	4450.0	1492.0	2531.0	4059.0	1753.0	585.0	1479.0	6386.0	11938.0	13157.0	6361.0	3671.0	2420.0	6137.0	3686.0	4396.0	1326.0	4483.0	3625.0	3104.0	4844.0	7849.0	3910.0	5010.0
K01809	10355.0	9525.0	6352.0	8755.0	6771.0	10014.0	4903.0	9883.0	5329.0	4227.0	4953.0	6847.0	9032.0	4223.0	3997.0	4266.0	3664.0	4215.0	3656.0	6792.0	21589.0	5703.0	6652.0	4918.0	2944.0	7625.0	2245.0	5904.0	4707.0	4087.0	1503.0	3131.0	8575.0	11543.0	23085.0	8166.0	4555.0	3495.0	7170.0	5777.0	5713.0	2504.0	7539.0	4780.0	4848.0	7005.0	9328.0	6433.0	7442.0
K01800	7.0	30.0	0.0	0.0	0.0	1.0	0.0	1.0	0.0	0.0	0.0	0.0	1.0	0.0	0.0	3.0	0.0	0.0	0.0	0.0	2.0	0.0	0.0	0.0	0.0	2.0	0.0	0.0	0.0	1.0	2.0	1.0	0.0	0.0	0.0	2.0	0.0	6.0	3.0	1.0	1.0	0.0	1.0	0.0	0.0	1.0	0.0	1.0	0.0
K01801	0.0	0.0	0.0	0.0	0.0	0.0	0.0	0.0	0.0	0.0	0.0	0.0	0.0	0.0	0.0	0.0	0.0	0.0	0.0	0.0	0.0	0.0	0.0	0.0	0.0	0.0	0.0	0.0	0.0	0.0	0.0	0.0	0.0	0.0	0.0	0.0	0.0	0.0	0.0	0.0	0.0	0.0	0.0	0.0	0.0	0.0	0.0	0.0	0.0
K01802	10280.0	10542.0	4355.0	10417.0	7420.0	11204.0	4562.0	8750.0	4777.0	3802.0	4551.0	5753.0	10525.0	3559.0	3817.0	4429.0	3673.0	3929.0	4897.0	7866.0	25903.0	5185.0	5406.0	5605.0	3416.0	5885.0	2446.0	4067.0	5204.0	3204.0	843.0	2188.0	8762.0	11265.0	17143.0	12147.0	5497.0	3947.0	7823.0	4976.0	5635.0	2078.0	6287.0	4791.0	5069.0	6497.0	7751.0	5218.0	6598.0
K01803	11814.0	12760.0	6568.0	10489.0	7588.0	12548.0	5603.0	10282.0	5860.0	4581.0	5105.0	7625.0	11790.0	4026.0	4460.0	6416.0	4511.0	5024.0	4525.0	5636.0	23134.0	6477.0	7418.0	5603.0	3107.0	9656.0	2324.0	6487.0	5231.0	4431.0	1797.0	3243.0	8918.0	13552.0	24204.0	6619.0	5540.0	3478.0	9025.0	5939.0	6505.0	2786.0	7963.0	5373.0	5091.0	7450.0	10070.0	7755.0	8447.0
K01804	197.0	349.0	74.0	377.0	271.0	775.0	233.0	372.0	379.0	91.0	134.0	158.0	206.0	216.0	164.0	70.0	23.0	35.0	72.0	622.0	686.0	211.0	88.0	50.0	36.0	72.0	28.0	19.0	164.0	72.0	12.0	49.0	290.0	278.0	1014.0	118.0	127.0	86.0	171.0	98.0	134.0	61.0	197.0	102.0	97.0	276.0	279.0	128.0	278.0
K01805	683.0	740.0	389.0	541.0	462.0	1170.0	296.0	563.0	753.0	218.0	359.0	293.0	852.0	129.0	275.0	393.0	79.0	130.0	119.0	514.0	1183.0	258.0	256.0	134.0	219.0	152.0	72.0	107.0	355.0	84.0	67.0	111.0	469.0	871.0	1103.0	328.0	151.0	174.0	438.0	271.0	551.0	114.0	372.0	288.0	162.0	281.0	645.0	400.0	383.0
K01807	6067.0	6832.0	4357.0	3430.0	3385.0	5390.0	2745.0	4420.0	1380.0	2338.0	1795.0	4512.0	4877.0	1285.0	2470.0	3657.0	3010.0	3119.0	2541.0	2059.0	9043.0	3630.0	4590.0	2711.0	1104.0	6694.0	1166.0	3881.0	2162.0	2585.0	1168.0	2009.0	4055.0	4461.0	13459.0	2801.0	4026.0	1802.0	4978.0	3228.0	3442.0	1578.0	4370.0	2359.0	2803.0	3935.0	3224.0	5128.0	4315.0
K09718	0.0	0.0	0.0	0.0	0.0	0.0	0.0	0.0	0.0	0.0	0.0	0.0	0.0	0.0	0.0	0.0	0.0	0.0	0.0	0.0	0.0	0.0	0.0	0.0	0.0	0.0	0.0	0.0	0.0	0.0	0.0	0.0	0.0	0.0	0.0	0.0	0.0	0.0	0.0	0.0	0.0	0.0	0.0	0.0	0.0	0.0	0.0	0.0	0.0
K14668	0.0	0.0	0.0	0.0	0.0	0.0	0.0	0.0	0.0	0.0	0.0	0.0	0.0	0.0	0.0	0.0	0.0	0.0	0.0	0.0	0.0	0.0	0.0	0.0	0.0	0.0	0.0	0.0	0.0	0.0	0.0	0.0	0.0	0.0	0.0	0.0	0.0	0.0	0.0	0.0	0.0	0.0	0.0	0.0	0.0	0.0	0.0	0.0	0.0
K14669	0.0	0.0	0.0	0.0	0.0	0.0	0.0	0.0	0.0	0.0	0.0	0.0	0.0	0.0	0.0	0.0	0.0	0.0	0.0	0.0	0.0	0.0	0.0	0.0	0.0	0.0	0.0	0.0	0.0	0.0	0.0	0.0	0.0	0.0	0.0	0.0	0.0	0.0	0.0	0.0	0.0	0.0	0.0	0.0	0.0	0.0	0.0	0.0	0.0
K14666	0.0	0.0	0.0	0.0	0.0	0.0	0.0	0.0	0.0	0.0	0.0	0.0	0.0	0.0	0.0	0.0	0.0	0.0	0.0	0.0	0.0	0.0	0.0	0.0	0.0	0.0	0.0	0.0	0.0	0.0	0.0	0.0	0.0	0.0	0.0	0.0	0.0	0.0	0.0	0.0	0.0	0.0	0.0	0.0	0.0	0.0	0.0	0.0	0.0
K14667	0.0	0.0	0.0	0.0	0.0	0.0	0.0	0.0	0.0	0.0	0.0	0.0	0.0	0.0	0.0	0.0	0.0	0.0	0.0	0.0	0.0	0.0	0.0	0.0	0.0	0.0	0.0	0.0	0.0	0.0	0.0	0.0	0.0	0.0	0.0	0.0	0.0	0.0	0.0	0.0	0.0	0.0	0.0	0.0	0.0	0.0	0.0	0.0	0.0
K01664	2545.0	2222.0	1256.0	1293.0	754.0	2075.0	1030.0	1208.0	807.0	1231.0	952.0	1487.0	2445.0	635.0	853.0	980.0	832.0	733.0	1250.0	765.0	3447.0	1603.0	1547.0	1488.0	1077.0	2348.0	510.0	1779.0	1347.0	1313.0	293.0	703.0	1791.0	1923.0	4116.0	2435.0	540.0	709.0	1625.0	1129.0	1114.0	788.0	1469.0	1314.0	1199.0	1879.0	1963.0	749.0	1973.0
K01665	3041.0	2166.0	673.0	3553.0	2271.0	3222.0	893.0	2368.0	1157.0	383.0	1002.0	954.0	1850.0	935.0	486.0	573.0	848.0	1100.0	817.0	2452.0	9086.0	835.0	942.0	958.0	265.0	1258.0	518.0	57.0	638.0	120.0	52.0	207.0	1499.0	2645.0	2338.0	2565.0	1096.0	808.0	2003.0	943.0	1032.0	101.0	2077.0	786.0	776.0	780.0	1161.0	1944.0	734.0
K01666	22.0	188.0	32.0	11.0	75.0	350.0	44.0	8.0	10.0	10.0	58.0	9.0	29.0	14.0	24.0	4.0	2.0	8.0	28.0	23.0	146.0	20.0	12.0	6.0	2.0	2.0	22.0	5.0	1.0	6.0	2.0	4.0	25.0	25.0	23.0	21.0	12.0	4.0	30.0	8.0	4.0	1.0	53.0	8.0	0.0	2.0	4.0	9.0	2.0
K01667	947.0	1207.0	249.0	2423.0	851.0	2182.0	443.0	949.0	209.0	171.0	320.0	294.0	604.0	76.0	110.0	35.0	185.0	753.0	411.0	514.0	5133.0	311.0	542.0	661.0	20.0	431.0	322.0	38.0	234.0	55.0	4.0	29.0	183.0	886.0	413.0	322.0	130.0	213.0	1016.0	178.0	115.0	35.0	908.0	285.0	38.0	226.0	197.0	1209.0	193.0
K01660	0.0	0.0	0.0	0.0	0.0	0.0	0.0	0.0	0.0	0.0	0.0	0.0	0.0	0.0	0.0	0.0	0.0	0.0	0.0	0.0	0.0	0.0	0.0	0.0	0.0	0.0	0.0	0.0	0.0	0.0	0.0	0.0	0.0	0.0	0.0	0.0	0.0	0.0	0.0	0.0	0.0	0.0	0.0	0.0	0.0	0.0	0.0	0.0	0.0
K01661	4941.0	4078.0	2256.0	3376.0	3010.0	3836.0	2162.0	4034.0	3003.0	1952.0	2296.0	3694.0	5144.0	2126.0	2438.0	2489.0	1801.0	1310.0	1799.0	4106.0	6785.0	2685.0	2414.0	2265.0	1678.0	3721.0	850.0	2582.0	2480.0	1530.0	610.0	1204.0	4895.0	5058.0	8341.0	5106.0	2726.0	1889.0	2923.0	2805.0	2795.0	1244.0	2729.0	2606.0	2708.0	3855.0	4040.0	1840.0	3814.0
K01662	9048.0	9320.0	2814.0	9717.0	7529.0	10777.0	3520.0	8188.0	4873.0	2520.0	4045.0	4608.0	9448.0	3342.0	3231.0	4020.0	2939.0	3092.0	3502.0	6814.0	20484.0	4038.0	3780.0	3623.0	2090.0	5630.0	1558.0	2409.0	3442.0	1729.0	471.0	1348.0	6893.0	12856.0	12661.0	8203.0	5103.0	2802.0	6634.0	4000.0	4258.0	1238.0	5358.0	3655.0	3453.0	4426.0	7337.0	4770.0	4902.0
K01663	3.0	14.0	0.0	0.0	0.0	6.0	0.0	0.0	0.0	0.0	20.0	0.0	0.0	0.0	0.0	0.0	0.0	0.0	0.0	0.0	2.0	0.0	0.0	0.0	0.0	0.0	0.0	0.0	0.0	0.0	0.0	0.0	0.0	0.0	0.0	2.0	0.0	0.0	0.0	0.0	0.0	0.0	15.0	0.0	0.0	0.0	0.0	2.0	0.0
K01668	738.0	880.0	124.0	1028.0	764.0	1075.0	253.0	536.0	164.0	103.0	118.0	772.0	750.0	70.0	573.0	170.0	289.0	314.0	254.0	409.0	2162.0	328.0	374.0	319.0	46.0	1093.0	44.0	299.0	103.0	34.0	53.0	73.0	626.0	828.0	92.0	133.0	822.0	209.0	385.0	502.0	173.0	19.0	580.0	326.0	176.0	398.0	87.0	726.0	467.0
K01669	901.0	2376.0	79.0	498.0	883.0	1750.0	58.0	513.0	258.0	197.0	122.0	451.0	1663.0	87.0	357.0	1420.0	867.0	636.0	958.0	207.0	357.0	603.0	499.0	462.0	53.0	1471.0	161.0	5.0	196.0	48.0	3.0	63.0	278.0	1428.0	726.0	80.0	1233.0	188.0	1449.0	244.0	793.0	108.0	345.0	286.0	253.0	334.0	323.0	1211.0	436.0
K02863	12709.0	12898.0	6922.0	11448.0	8814.0	13410.0	6050.0	11688.0	6591.0	4651.0	5733.0	8188.0	12316.0	4924.0	4858.0	6284.0	4732.0	5169.0	4818.0	8095.0	26254.0	6708.0	7411.0	5563.0	3124.0	9420.0	2477.0	6263.0	5475.0	4214.0	1738.0	3340.0	9813.0	14864.0	25174.0	8860.0	6374.0	3942.0	9338.0	6509.0	6920.0	2758.0	8490.0	5687.0	5635.0	8107.0	10498.0	8007.0	8604.0
K02862	2.0	3.0	1.0	2.0	1.0	2.0	0.0	3.0	1.0	1.0	0.0	2.0	2.0	0.0	0.0	1.0	2.0	2.0	1.0	0.0	8.0	1.0	2.0	1.0	0.0	3.0	0.0	0.0	1.0	0.0	0.0	1.0	2.0	3.0	3.0	0.0	2.0	1.0	3.0	1.0	1.0	3.0	3.0	1.0	1.0	2.0	1.0	3.0	3.0
K02860	12997.0	13350.0	7588.0	11504.0	9006.0	13494.0	6042.0	11864.0	6935.0	4845.0	6005.0	8566.0	12678.0	5272.0	5173.0	6286.0	4813.0	5165.0	4840.0	8577.0	26154.0	6751.0	7590.0	5589.0	3255.0	9597.0	2473.0	6865.0	5491.0	4691.0	2426.0	3352.0	9969.0	14883.0	26270.0	8865.0	6526.0	3978.0	9405.0	6690.0	7399.0	2806.0	8529.0	5909.0	5978.0	8282.0	10845.0	7900.0	8904.0
K02867	12692.0	12911.0	6920.0	11412.0	8794.0	13290.0	6049.0	11688.0	6591.0	4651.0	5733.0	8186.0	12225.0	4924.0	4856.0	6284.0	4811.0	5136.0	4816.0	8092.0	26250.0	6689.0	7398.0	5562.0	3124.0	9601.0	2477.0	6263.0	5474.0	4190.0	1738.0	3338.0	9813.0	14818.0	25173.0	8860.0	6374.0	3940.0	9337.0	6512.0	6920.0	2758.0	8537.0	5687.0	5635.0	8107.0	10498.0	8011.0	8604.0
K02866	0.0	0.0	0.0	0.0	0.0	0.0	0.0	0.0	0.0	0.0	0.0	0.0	0.0	0.0	0.0	0.0	0.0	0.0	0.0	0.0	0.0	0.0	0.0	0.0	0.0	0.0	0.0	0.0	0.0	0.0	0.0	0.0	0.0	0.0	0.0	0.0	0.0	0.0	0.0	0.0	0.0	0.0	0.0	0.0	0.0	0.0	0.0	0.0	0.0
K02864	12390.0	12789.0	6895.0	11441.0	8781.0	13220.0	5915.0	11677.0	6588.0	4639.0	5705.0	8010.0	12294.0	4912.0	4843.0	6267.0	4806.0	5158.0	4777.0	8093.0	26115.0	6688.0	7392.0	5560.0	3122.0	9538.0	2460.0	6258.0	5468.0	4177.0	1733.0	3336.0	9805.0	14844.0	25147.0	8839.0	6370.0	3934.0	9241.0	6505.0	6915.0	2751.0	8511.0	5678.0	5635.0	8024.0	10497.0	7969.0	8585.0
K02869	0.0	0.0	0.0	0.0	0.0	0.0	0.0	0.0	0.0	0.0	0.0	0.0	0.0	0.0	0.0	0.0	0.0	0.0	0.0	0.0	0.0	0.0	0.0	0.0	0.0	0.0	0.0	0.0	0.0	0.0	0.0	0.0	0.0	0.0	0.0	0.0	0.0	0.0	0.0	0.0	0.0	0.0	0.0	0.0	0.0	0.0	0.0	0.0	0.0
K05362	3058.0	2914.0	3610.0	1526.0	1670.0	2402.0	2139.0	2877.0	1042.0	1669.0	1477.0	2784.0	2050.0	1098.0	1361.0	1373.0	1414.0	1606.0	1074.0	1514.0	4738.0	2288.0	2764.0	1207.0	744.0	2910.0	824.0	3137.0	1549.0	2147.0	880.0	1636.0	2529.0	1866.0	10147.0	1511.0	1576.0	1161.0	2084.0	2124.0	2005.0	1111.0	2494.0	1528.0	2099.0	2796.0	2190.0	2452.0	2268.0
K05365	1712.0	1350.0	271.0	870.0	983.0	867.0	110.0	838.0	307.0	187.0	31.0	1603.0	1136.0	9.0	1118.0	351.0	700.0	567.0	362.0	801.0	1171.0	790.0	612.0	517.0	86.0	2559.0	58.0	599.0	88.0	32.0	104.0	107.0	1201.0	1099.0	3.0	1.0	1542.0	393.0	724.0	858.0	294.0	46.0	1003.0	383.0	351.0	814.0	157.0	1359.0	857.0
K03402	15867.0	13850.0	13388.0	12104.0	9761.0	13712.0	9344.0	15563.0	7971.0	7330.0	8070.0	12258.0	13233.0	6828.0	6847.0	6895.0	6419.0	7249.0	5597.0	10774.0	29122.0	9806.0	11531.0	6829.0	4296.0	13057.0	3775.0	11798.0	7720.0	7962.0	3328.0	6240.0	13598.0	15256.0	41480.0	11385.0	7660.0	5637.0	10599.0	9792.0	9496.0	4565.0	12232.0	7720.0	8939.0	12761.0	13764.0	10741.0	11362.0
K03403	6.0	24.0	1.0	0.0	4.0	7.0	0.0	0.0	0.0	45.0	7.0	0.0	3.0	12.0	0.0	62.0	0.0	0.0	1.0	2.0	0.0	24.0	5.0	0.0	0.0	0.0	5.0	0.0	2.0	29.0	0.0	23.0	0.0	0.0	5.0	2.0	4.0	0.0	1.0	2.0	8.0	78.0	0.0	0.0	0.0	2.0	10.0	5.0	1.0
K03400	0.0	0.0	0.0	0.0	0.0	0.0	0.0	0.0	0.0	0.0	0.0	0.0	0.0	0.0	0.0	0.0	0.0	0.0	0.0	0.0	0.0	0.0	0.0	0.0	0.0	0.0	0.0	0.0	0.0	0.0	0.0	0.0	0.0	0.0	0.0	0.0	0.0	0.0	0.0	0.0	0.0	0.0	0.0	0.0	0.0	0.0	0.0	0.0	0.0
K03406	3659.0	4035.0	612.0	7056.0	4485.0	10194.0	1114.0	3783.0	2487.0	339.0	3236.0	1037.0	4590.0	508.0	1074.0	1036.0	101.0	578.0	663.0	2158.0	8318.0	1234.0	445.0	327.0	308.0	775.0	504.0	105.0	717.0	79.0	185.0	167.0	1307.0	4287.0	4038.0	1914.0	275.0	546.0	1490.0	1808.0	1131.0	101.0	2114.0	1078.0	905.0	847.0	2472.0	1131.0	1185.0
K03407	599.0	738.0	130.0	678.0	890.0	1723.0	215.0	437.0	328.0	53.0	470.0	209.0	576.0	96.0	174.0	261.0	20.0	89.0	130.0	266.0	1344.0	183.0	66.0	71.0	50.0	195.0	94.0	23.0	111.0	10.0	36.0	40.0	150.0	536.0	509.0	316.0	61.0	74.0	204.0	272.0	182.0	12.0	368.0	178.0	165.0	144.0	336.0	249.0	180.0
K03404	1175.0	952.0	844.0	1509.0	945.0	972.0	928.0	1660.0	1813.0	473.0	788.0	1176.0	1938.0	971.0	830.0	1406.0	637.0	315.0	111.0	1396.0	2499.0	525.0	316.0	207.0	287.0	600.0	125.0	642.0	584.0	78.0	436.0	308.0	1671.0	2193.0	2528.0	703.0	747.0	456.0	665.0	801.0	992.0	514.0	505.0	909.0	991.0	1147.0	1623.0	400.0	1223.0
K03405	65.0	91.0	12.0	36.0	147.0	284.0	109.0	23.0	61.0	40.0	61.0	28.0	11.0	30.0	45.0	35.0	1.0	9.0	24.0	39.0	574.0	33.0	7.0	3.0	1.0	57.0	24.0	7.0	11.0	23.0	2.0	14.0	32.0	51.0	46.0	8.0	44.0	17.0	74.0	7.0	5.0	40.0	121.0	15.0	3.0	5.0	14.0	14.0	2.0
K03408	510.0	1059.0	177.0	770.0	849.0	2584.0	298.0	379.0	364.0	79.0	530.0	160.0	568.0	118.0	191.0	295.0	21.0	91.0	170.0	290.0	1811.0	195.0	77.0	70.0	40.0	182.0	126.0	15.0	87.0	28.0	26.0	56.0	143.0	530.0	510.0	333.0	55.0	83.0	255.0	269.0	165.0	90.0	479.0	193.0	111.0	127.0	314.0	248.0	165.0
K03409	161.0	411.0	72.0	95.0	157.0	1055.0	115.0	125.0	106.0	36.0	113.0	277.0	143.0	20.0	88.0	14.0	8.0	29.0	71.0	106.0	810.0	40.0	24.0	9.0	2.0	30.0	53.0	28.0	95.0	8.0	3.0	10.0	78.0	127.0	89.0	105.0	8.0	28.0	82.0	53.0	9.0	5.0	211.0	64.0	11.0	18.0	65.0	21.0	6.0
K02315	519.0	786.0	120.0	1681.0	732.0	2294.0	459.0	851.0	632.0	120.0	816.0	277.0	818.0	175.0	167.0	62.0	12.0	165.0	153.0	1090.0	2563.0	309.0	118.0	61.0	56.0	154.0	83.0	50.0	259.0	54.0	22.0	32.0	402.0	898.0	950.0	405.0	153.0	121.0	363.0	384.0	378.0	70.0	480.0	227.0	138.0	360.0	636.0	250.0	324.0
K02314	13499.0	13685.0	7076.0	12254.0	9458.0	13716.0	6156.0	12318.0	6879.0	4805.0	5907.0	9018.0	13405.0	4976.0	5437.0	6734.0	5337.0	5509.0	5027.0	8592.0	27489.0	7185.0	8076.0	6164.0	3408.0	10864.0	2525.0	6750.0	5681.0	4431.0	1924.0	3472.0	10898.0	15741.0	26602.0	8880.0	7354.0	4293.0	9841.0	7153.0	7415.0	2878.0	9138.0	6063.0	6016.0	8648.0	11235.0	8825.0	9447.0
K02317	0.0	0.0	0.0	0.0	0.0	0.0	0.0	0.0	0.0	0.0	0.0	0.0	0.0	0.0	0.0	0.0	0.0	0.0	0.0	0.0	0.0	0.0	0.0	0.0	0.0	0.0	0.0	0.0	0.0	0.0	0.0	0.0	0.0	0.0	0.0	0.0	0.0	0.0	0.0	0.0	0.0	0.0	0.0	0.0	0.0	0.0	0.0	0.0	0.0
K02316	12668.0	12887.0	6914.0	11397.0	8759.0	13242.0	5943.0	11675.0	6589.0	4617.0	5728.0	8175.0	12217.0	4909.0	4846.0	6284.0	4728.0	5136.0	4804.0	8081.0	26172.0	6679.0	7392.0	5562.0	3121.0	9372.0	2472.0	6235.0	5471.0	4176.0	1734.0	3323.0	9776.0	14812.0	25134.0	8860.0	6362.0	3925.0	9322.0	6508.0	6918.0	2748.0	8448.0	5674.0	5635.0	8106.0	10496.0	7996.0	8588.0
K02313	12160.0	12260.0	6895.0	10825.0	8467.0	12928.0	5732.0	11540.0	6572.0	4580.0	5625.0	8074.0	12076.0	4858.0	4814.0	6267.0	4704.0	5066.0	4722.0	8074.0	24184.0	6616.0	7299.0	5488.0	3118.0	9225.0	2445.0	6241.0	5415.0	4151.0	1735.0	3306.0	9750.0	14564.0	25066.0	8762.0	6307.0	3910.0	8998.0	6428.0	6889.0	2746.0	8255.0	5557.0	5634.0	8011.0	10481.0	7742.0	8551.0
K02312	1484.0	1658.0	1089.0	549.0	321.0	1014.0	769.0	799.0	561.0	1129.0	732.0	1264.0	1540.0	478.0	779.0	1155.0	625.0	522.0	1060.0	540.0	1618.0	1312.0	1286.0	1394.0	944.0	1683.0	441.0	1767.0	1242.0	1276.0	287.0	649.0	1513.0	1229.0	3593.0	2260.0	441.0	639.0	1006.0	891.0	824.0	727.0	819.0	1091.0	1117.0	1785.0	1541.0	243.0	1731.0
K02319	21.0	24.0	2.0	7.0	299.0	120.0	2.0	10.0	10.0	2.0	2.0	2.0	12.0	0.0	4.0	0.0	0.0	10.0	6.0	3.0	98.0	12.0	2.0	2.0	0.0	6.0	9.0	0.0	0.0	1.0	0.0	4.0	0.0	8.0	2.0	5.0	0.0	1.0	3.0	6.0	0.0	0.0	6.0	5.0	8.0	4.0	6.0	126.0	8.0
K12405	0.0	0.0	0.0	0.0	0.0	0.0	0.0	0.0	0.0	0.0	0.0	0.0	0.0	0.0	0.0	0.0	0.0	0.0	0.0	0.0	0.0	0.0	0.0	0.0	0.0	0.0	0.0	0.0	0.0	0.0	0.0	0.0	0.0	0.0	0.0	0.0	0.0	0.0	0.0	0.0	0.0	0.0	0.0	0.0	0.0	0.0	0.0	0.0	0.0
K12152	0.0	0.0	0.0	0.0	0.0	0.0	0.0	0.0	0.0	0.0	0.0	0.0	0.0	0.0	0.0	0.0	0.0	0.0	0.0	0.0	0.0	0.0	0.0	0.0	0.0	0.0	0.0	0.0	0.0	0.0	0.0	0.0	0.0	0.0	0.0	0.0	0.0	0.0	0.0	0.0	0.0	0.0	0.0	0.0	0.0	1.0	0.0	1.0	0.0
K12151	0.0	0.0	0.0	0.0	0.0	0.0	0.0	0.0	0.0	0.0	0.0	0.0	0.0	0.0	0.0	0.0	0.0	0.0	0.0	0.0	0.0	0.0	0.0	0.0	0.0	0.0	0.0	0.0	0.0	0.0	0.0	0.0	0.0	0.0	0.0	0.0	0.0	0.0	0.0	0.0	0.0	0.0	0.0	0.0	0.0	2.0	0.0	0.0	0.0
K07091	1984.0	2809.0	202.0	821.0	1065.0	1594.0	85.0	764.0	228.0	256.0	52.0	1400.0	1671.0	12.0	909.0	1519.0	1242.0	879.0	1116.0	428.0	752.0	923.0	707.0	675.0	55.0	2937.0	149.0	336.0	317.0	56.0	63.0	71.0	786.0	1764.0	472.0	61.0	2006.0	360.0	1761.0	576.0	691.0	44.0	693.0	363.0	399.0	760.0	138.0	1637.0	794.0
K07090	9684.0	11140.0	2410.0	7953.0	7202.0	10509.0	3156.0	7604.0	5007.0	2202.0	3587.0	6061.0	9909.0	2625.0	3904.0	6256.0	4044.0	3493.0	3483.0	5751.0	17203.0	4011.0	3999.0	3452.0	1478.0	7931.0	1250.0	2085.0	3137.0	907.0	823.0	1280.0	6684.0	10426.0	11650.0	5015.0	6530.0	2504.0	7115.0	4165.0	5193.0	1292.0	4983.0	3539.0	3246.0	4660.0	5320.0	6611.0	5594.0
K07093	35.0	103.0	5.0	8.0	5.0	85.0	0.0	6.0	1.0	24.0	6.0	53.0	7.0	7.0	3.0	42.0	3.0	7.0	21.0	44.0	43.0	17.0	47.0	75.0	0.0	13.0	8.0	16.0	2.0	24.0	0.0	12.0	3.0	3.0	74.0	3.0	7.0	18.0	5.0	27.0	7.0	43.0	8.0	6.0	0.0	16.0	6.0	9.0	2.0
K07092	0.0	0.0	0.0	0.0	0.0	0.0	0.0	0.0	0.0	0.0	0.0	0.0	0.0	0.0	0.0	0.0	0.0	0.0	0.0	0.0	0.0	0.0	0.0	0.0	0.0	0.0	0.0	0.0	0.0	0.0	0.0	0.0	0.0	0.0	0.0	0.0	0.0	0.0	0.0	0.0	0.0	0.0	0.0	0.0	0.0	0.0	0.0	0.0	0.0
K07095	11244.0	9536.0	5558.0	12552.0	9908.0	12993.0	5379.0	13402.0	8241.0	3488.0	6562.0	6318.0	11158.0	6615.0	3664.0	4181.0	3429.0	4078.0	2975.0	11071.0	28977.0	4991.0	5748.0	3691.0	2439.0	5243.0	1977.0	4000.0	4541.0	2753.0	1368.0	2713.0	9616.0	17524.0	24958.0	9416.0	5086.0	3613.0	7627.0	6011.0	6463.0	1922.0	8313.0	5046.0	4996.0	6512.0	12283.0	6727.0	7063.0
K07094	2.0	81.0	3.0	2.0	34.0	120.0	7.0	4.0	2.0	5.0	21.0	3.0	11.0	4.0	0.0	1.0	2.0	2.0	8.0	0.0	14.0	15.0	7.0	5.0	1.0	4.0	2.0	0.0	2.0	0.0	0.0	1.0	3.0	11.0	14.0	0.0	2.0	1.0	19.0	3.0	1.0	3.0	6.0	1.0	1.0	2.0	1.0	9.0	3.0
K07097	373.0	413.0	36.0	676.0	447.0	536.0	208.0	221.0	47.0	43.0	119.0	98.0	321.0	60.0	63.0	6.0	1.0	115.0	70.0	37.0	1849.0	92.0	106.0	75.0	14.0	105.0	36.0	10.0	91.0	21.0	14.0	24.0	66.0	409.0	216.0	169.0	82.0	25.0	249.0	100.0	52.0	9.0	181.0	151.0	56.0	24.0	69.0	232.0	84.0
K07096	14.0	208.0	28.0	10.0	26.0	537.0	41.0	3.0	0.0	5.0	50.0	5.0	14.0	6.0	10.0	0.0	1.0	6.0	25.0	1.0	205.0	5.0	7.0	3.0	0.0	0.0	14.0	1.0	4.0	1.0	1.0	4.0	1.0	21.0	5.0	54.0	3.0	4.0	18.0	4.0	0.0	0.0	83.0	13.0	0.0	0.0	0.0	4.0	0.0
K07099	886.0	716.0	471.0	1771.0	897.0	1738.0	769.0	1257.0	1072.0	242.0	696.0	639.0	1493.0	554.0	441.0	694.0	326.0	254.0	143.0	866.0	2805.0	364.0	206.0	124.0	150.0	371.0	110.0	328.0	355.0	68.0	219.0	162.0	898.0	1653.0	1538.0	459.0	421.0	276.0	485.0	468.0	517.0	242.0	577.0	600.0	525.0	618.0	949.0	262.0	637.0
K07098	7482.0	7464.0	1754.0	7933.0	6305.0	8257.0	2273.0	7216.0	4408.0	1642.0	2876.0	3734.0	7624.0	2034.0	2431.0	4170.0	2692.0	2950.0	2445.0	6498.0	17244.0	2919.0	2983.0	2562.0	823.0	4333.0	1089.0	1070.0	2171.0	382.0	383.0	787.0	4681.0	9184.0	9987.0	7056.0	5019.0	2336.0	5968.0	3467.0	4155.0	706.0	4687.0	2599.0	2894.0	3108.0	4001.0	4821.0	3320.0
K11175	9934.0	8983.0	5962.0	9476.0	6640.0	10571.0	4776.0	9286.0	5063.0	4025.0	4509.0	6816.0	8843.0	3664.0	3744.0	4500.0	3359.0	4204.0	3412.0	5365.0	21670.0	5378.0	6079.0	4412.0	2341.0	7610.0	2105.0	5865.0	4252.0	3773.0	1467.0	2925.0	7081.0	11404.0	20020.0	6317.0	3741.0	2892.0	6593.0	5168.0	4792.0	2414.0	7049.0	4686.0	4309.0	6605.0	8166.0	6358.0	6641.0
K11174	0.0	0.0	0.0	0.0	0.0	0.0	0.0	0.0	0.0	0.0	0.0	0.0	0.0	0.0	0.0	0.0	0.0	0.0	0.0	0.0	0.0	0.0	0.0	0.0	0.0	0.0	0.0	0.0	0.0	0.0	0.0	0.0	0.0	0.0	0.0	0.0	0.0	0.0	0.0	0.0	0.0	0.0	0.0	0.0	0.0	0.0	0.0	0.0	0.0
K11177	7.0	30.0	0.0	0.0	0.0	0.0	0.0	0.0	0.0	0.0	0.0	0.0	0.0	0.0	0.0	0.0	0.0	0.0	0.0	0.0	1.0	0.0	0.0	0.0	0.0	1.0	0.0	0.0	0.0	0.0	2.0	0.0	0.0	0.0	0.0	2.0	0.0	6.0	0.0	0.0	1.0	0.0	1.0	0.0	0.0	0.0	1.0	0.0	0.0
K11176	0.0	5.0	3.0	3.0	24.0	83.0	9.0	1.0	10.0	0.0	5.0	1.0	6.0	0.0	0.0	1.0	0.0	3.0	4.0	0.0	9.0	1.0	0.0	1.0	0.0	0.0	0.0	0.0	0.0	0.0	0.0	0.0	0.0	2.0	161.0	0.0	9.0	0.0	7.0	0.0	0.0	0.0	32.0	8.0	0.0	0.0	0.0	0.0	0.0
K11173	0.0	0.0	0.0	0.0	0.0	0.0	0.0	0.0	0.0	0.0	0.0	0.0	0.0	0.0	0.0	0.0	0.0	0.0	0.0	0.0	0.0	0.0	0.0	0.0	0.0	0.0	0.0	0.0	0.0	0.0	0.0	0.0	0.0	0.0	0.0	0.0	0.0	0.0	0.0	0.0	0.0	0.0	0.0	0.0	0.0	0.0	0.0	0.0	0.0
K11179	819.0	564.0	134.0	457.0	475.0	511.0	55.0	417.0	150.0	86.0	32.0	673.0	562.0	4.0	551.0	176.0	414.0	281.0	182.0	402.0	572.0	362.0	301.0	229.0	42.0	1455.0	28.0	300.0	44.0	0.0	50.0	54.0	592.0	543.0	2.0	5.0	771.0	192.0	362.0	405.0	147.0	22.0	573.0	187.0	176.0	390.0	74.0	681.0	417.0
K11178	7.0	30.0	0.0	0.0	0.0	0.0	0.0	0.0	0.0	0.0	0.0	0.0	0.0	0.0	0.0	0.0	0.0	0.0	0.0	0.0	1.0	0.0	0.0	0.0	0.0	1.0	0.0	0.0	0.0	0.0	2.0	0.0	0.0	0.0	0.0	1.0	0.0	6.0	0.0	0.0	1.0	0.0	1.0	0.0	0.0	0.0	1.0	0.0	0.0
K00322	0.0	1.0	0.0	0.0	0.0	0.0	0.0	0.0	0.0	0.0	0.0	0.0	1.0	0.0	0.0	0.0	0.0	0.0	0.0	0.0	0.0	0.0	0.0	0.0	0.0	0.0	0.0	0.0	0.0	0.0	0.0	0.0	0.0	0.0	0.0	0.0	0.0	0.0	0.0	0.0	0.0	0.0	0.0	0.0	0.0	1.0	0.0	0.0	0.0
K00320	2.0	0.0	0.0	0.0	0.0	3.0	0.0	0.0	0.0	0.0	1.0	0.0	0.0	0.0	0.0	0.0	0.0	0.0	0.0	0.0	1.0	0.0	0.0	0.0	0.0	0.0	0.0	0.0	0.0	0.0	0.0	0.0	0.0	0.0	0.0	2.0	0.0	0.0	2.0	0.0	1.0	0.0	1.0	0.0	0.0	0.0	0.0	0.0	0.0
K00321	0.0	0.0	0.0	0.0	0.0	0.0	0.0	0.0	0.0	0.0	0.0	0.0	0.0	0.0	0.0	0.0	0.0	0.0	0.0	0.0	0.0	0.0	0.0	0.0	0.0	0.0	0.0	0.0	0.0	0.0	0.0	0.0	0.0	0.0	0.0	0.0	0.0	0.0	0.0	0.0	0.0	0.0	0.0	0.0	0.0	0.0	0.0	0.0	0.0
K00326	0.0	0.0	0.0	0.0	0.0	0.0	0.0	0.0	0.0	0.0	0.0	0.0	0.0	0.0	0.0	0.0	0.0	0.0	0.0	0.0	0.0	0.0	0.0	0.0	0.0	0.0	0.0	0.0	0.0	0.0	0.0	0.0	0.0	0.0	0.0	0.0	0.0	0.0	0.0	0.0	0.0	0.0	0.0	0.0	0.0	0.0	0.0	0.0	0.0
K00324	2123.0	1642.0	393.0	3373.0	1384.0	2250.0	230.0	1471.0	250.0	251.0	231.0	1021.0	886.0	88.0	652.0	672.0	466.0	1417.0	709.0	446.0	5973.0	678.0	979.0	1176.0	67.0	2174.0	580.0	302.0	93.0	120.0	65.0	105.0	752.0	1104.0	87.0	63.0	792.0	501.0	1499.0	491.0	194.0	80.0	1642.0	385.0	183.0	666.0	147.0	2391.0	610.0
K00325	1663.0	1125.0	269.0	1875.0	812.0	1248.0	139.0	942.0	166.0	192.0	125.0	998.0	699.0	51.0	607.0	449.0	452.0	856.0	463.0	404.0	3235.0	543.0	652.0	715.0	55.0	1853.0	305.0	302.0	70.0	91.0	58.0	84.0	675.0	808.0	10.0	36.0	787.0	356.0	967.0	456.0	174.0	72.0	1097.0	305.0	176.0	573.0	107.0	1504.0	517.0
K00329	1.0	8.0	3.0	2.0	3.0	33.0	1.0	0.0	0.0	0.0	2.0	0.0	1.0	0.0	0.0	0.0	0.0	0.0	2.0	1.0	4.0	0.0	0.0	0.0	0.0	0.0	0.0	0.0	0.0	0.0	0.0	0.0	0.0	2.0	0.0	2.0	0.0	0.0	0.0	0.0	0.0	0.0	7.0	1.0	0.0	0.0	1.0	0.0	0.0
K05945	70.0	108.0	52.0	50.0	39.0	301.0	77.0	8.0	0.0	9.0	18.0	50.0	7.0	0.0	6.0	46.0	6.0	10.0	7.0	0.0	226.0	10.0	3.0	34.0	0.0	12.0	1.0	1.0	1.0	4.0	0.0	2.0	0.0	4.0	90.0	0.0	0.0	7.0	53.0	16.0	32.0	0.0	45.0	20.0	0.0	3.0	0.0	35.0	4.0
K05944	0.0	0.0	0.0	0.0	0.0	0.0	0.0	0.0	0.0	0.0	0.0	0.0	0.0	0.0	0.0	0.0	0.0	0.0	0.0	0.0	0.0	0.0	0.0	0.0	0.0	0.0	0.0	0.0	0.0	0.0	0.0	0.0	0.0	0.0	0.0	0.0	0.0	0.0	0.0	0.0	0.0	0.0	0.0	0.0	0.0	0.0	0.0	0.0	0.0
K05947	0.0	0.0	0.0	0.0	0.0	0.0	0.0	0.0	0.0	0.0	0.0	0.0	0.0	0.0	0.0	0.0	0.0	0.0	0.0	0.0	0.0	0.0	0.0	0.0	0.0	0.0	0.0	0.0	0.0	0.0	0.0	0.0	0.0	0.0	0.0	0.0	0.0	0.0	0.0	0.0	0.0	0.0	0.0	0.0	0.0	0.0	0.0	0.0	0.0
K05946	4008.0	3580.0	3139.0	3402.0	2028.0	3864.0	2614.0	4169.0	1732.0	1871.0	1894.0	2833.0	3410.0	1221.0	1187.0	2736.0	1667.0	2217.0	1277.0	1828.0	8302.0	2607.0	3219.0	1609.0	785.0	3437.0	992.0	2548.0	1842.0	1436.0	383.0	1788.0	3191.0	3669.0	8959.0	3180.0	1935.0	1342.0	2907.0	2368.0	2270.0	1344.0	3514.0	1988.0	2272.0	3212.0	2835.0	3171.0	2913.0
K06944	0.0	0.0	0.0	0.0	0.0	0.0	0.0	0.0	0.0	0.0	0.0	0.0	0.0	0.0	0.0	0.0	0.0	0.0	0.0	0.0	0.0	0.0	0.0	0.0	0.0	0.0	0.0	0.0	0.0	0.0	0.0	0.0	0.0	0.0	0.0	0.0	0.0	0.0	0.0	0.0	0.0	0.0	0.0	0.0	0.0	0.0	0.0	0.0	0.0
K06945	699.0	2118.0	44.0	352.0	380.0	1032.0	18.0	248.0	34.0	169.0	12.0	602.0	1022.0	6.0	295.0	1132.0	809.0	585.0	900.0	2.0	109.0	518.0	389.0	406.0	1.0	1276.0	116.0	26.0	238.0	34.0	0.0	13.0	156.0	1106.0	366.0	2.0	1209.0	136.0	1281.0	145.0	525.0	57.0	116.0	103.0	169.0	258.0	12.0	890.0	323.0
K06946	39.0	74.0	0.0	0.0	13.0	141.0	1.0	4.0	8.0	68.0	6.0	0.0	8.0	6.0	20.0	38.0	0.0	6.0	2.0	1.0	83.0	16.0	7.0	0.0	2.0	2.0	5.0	0.0	1.0	14.0	0.0	12.0	0.0	2.0	2.0	7.0	2.0	8.0	152.0	0.0	4.0	40.0	3.0	1.0	0.0	2.0	4.0	9.0	0.0
K06415	7.0	33.0	0.0	1.0	0.0	9.0	0.0	0.0	0.0	0.0	0.0	0.0	0.0	0.0	0.0	0.0	0.0	0.0	0.0	0.0	5.0	0.0	0.0	0.0	0.0	1.0	0.0	0.0	0.0	0.0	0.0	0.0	0.0	0.0	0.0	2.0	0.0	6.0	1.0	0.0	0.0	0.0	1.0	0.0	0.0	0.0	0.0	0.0	0.0
K06940	3294.0	3649.0	3591.0	1665.0	2268.0	3917.0	2108.0	2890.0	1079.0	1662.0	1663.0	2823.0	2207.0	1117.0	1416.0	1390.0	1360.0	1616.0	1114.0	1526.0	5272.0	2289.0	2742.0	1187.0	733.0	2843.0	865.0	3059.0	1520.0	2107.0	891.0	1584.0	2462.0	2054.0	10003.0	1693.0	1545.0	1136.0	2188.0	2116.0	2021.0	1098.0	2626.0	1551.0	2108.0	2711.0	2221.0	2620.0	2277.0
K06941	12691.0	12677.0	6957.0	11448.0	8767.0	13377.0	5858.0	11684.0	6588.0	4636.0	5731.0	8142.0	12316.0	4891.0	4841.0	6232.0	4829.0	5174.0	4817.0	8093.0	26527.0	6728.0	7424.0	5553.0	3120.0	9777.0	2474.0	6252.0	5475.0	4143.0	1716.0	3320.0	9786.0	14868.0	25118.0	8852.0	6370.0	3936.0	9293.0	6511.0	6877.0	2694.0	8580.0	5676.0	5632.0	8008.0	10495.0	8033.0	8517.0
K06942	12934.0	13061.0	7491.0	11441.0	9270.0	13565.0	6093.0	11789.0	6931.0	4814.0	5992.0	8488.0	12552.0	5260.0	5158.0	6260.0	4729.0	5092.0	4788.0	8553.0	26019.0	6657.0	7511.0	5534.0	3233.0	9518.0	2450.0	6800.0	5437.0	4634.0	2422.0	3293.0	9903.0	14791.0	26067.0	8864.0	6468.0	3947.0	9365.0	6653.0	7367.0	2779.0	8460.0	5883.0	5945.0	8174.0	10819.0	7905.0	8880.0
K06943	0.0	0.0	0.0	0.0	0.0	0.0	0.0	0.0	0.0	0.0	0.0	0.0	0.0	0.0	0.0	0.0	0.0	0.0	0.0	0.0	0.0	0.0	0.0	0.0	0.0	0.0	0.0	0.0	0.0	0.0	0.0	0.0	0.0	0.0	0.0	0.0	0.0	0.0	0.0	0.0	0.0	0.0	0.0	0.0	0.0	0.0	0.0	0.0	0.0
K10806	1942.0	2828.0	197.0	884.0	1043.0	1676.0	78.0	763.0	220.0	230.0	63.0	1155.0	1703.0	14.0	885.0	1515.0	1231.0	880.0	1117.0	427.0	737.0	895.0	699.0	649.0	54.0	2922.0	152.0	310.0	247.0	37.0	61.0	70.0	770.0	1771.0	493.0	76.0	2006.0	352.0	1763.0	535.0	698.0	40.0	709.0	349.0	399.0	746.0	132.0	1643.0	782.0
K10807	0.0	0.0	0.0	0.0	0.0	0.0	0.0	0.0	0.0	0.0	0.0	0.0	0.0	0.0	0.0	0.0	0.0	0.0	0.0	0.0	0.0	0.0	0.0	0.0	0.0	0.0	0.0	0.0	0.0	0.0	0.0	0.0	0.0	0.0	0.0	0.0	0.0	0.0	0.0	0.0	0.0	0.0	0.0	0.0	0.0	0.0	0.0	0.0	0.0
K10804	65.0	150.0	6.0	30.0	81.0	49.0	25.0	1.0	16.0	2.0	8.0	19.0	30.0	0.0	78.0	470.0	24.0	2.0	6.0	2.0	13.0	32.0	0.0	58.0	0.0	252.0	0.0	10.0	0.0	4.0	22.0	23.0	3.0	3.0	4.0	3.0	1.0	24.0	30.0	1.0	4.0	4.0	16.0	74.0	0.0	28.0	5.0	38.0	80.0
K10805	2841.0	2337.0	1693.0	1225.0	813.0	1720.0	1179.0	1404.0	832.0	1382.0	794.0	2130.0	2295.0	535.0	1570.0	1139.0	1086.0	857.0	1347.0	1148.0	2812.0	1825.0	1695.0	1750.0	1118.0	3373.0	600.0	2217.0	1602.0	1398.0	398.0	801.0	2532.0	1790.0	4122.0	2276.0	1254.0	923.0	1520.0	1460.0	1007.0	819.0	1496.0	1362.0	1295.0	2329.0	1788.0	1023.0	2377.0
K06948	4745.0	4533.0	3899.0	3448.0	2830.0	4005.0	2617.0	4383.0	1589.0	2136.0	1838.0	3160.0	4041.0	1311.0	1550.0	2387.0	1708.0	2357.0	1430.0	1736.0	11019.0	2813.0	3966.0	2099.0	1051.0	3737.0	1008.0	3477.0	2062.0	2453.0	1037.0	1879.0	3131.0	3578.0	13398.0	3022.0	2081.0	1458.0	3656.0	2793.0	3015.0	1415.0	3793.0	2206.0	2470.0	3140.0	3217.0	3613.0	3494.0
K06949	13854.0	13969.0	7368.0	11890.0	8523.0	14037.0	6408.0	12249.0	7066.0	5636.0	6207.0	9159.0	13684.0	5292.0	5043.0	7206.0	5196.0	5633.0	5613.0	8505.0	27323.0	7432.0	8420.0	6785.0	3886.0	10862.0	2713.0	7063.0	6281.0	4877.0	1954.0	3592.0	11121.0	15928.0	28400.0	10991.0	6634.0	4467.0	10150.0	6860.0	7700.0	3221.0	9181.0	6574.0	6691.0	9619.0	11316.0	8038.0	10079.0
K06418	0.0	3.0	0.0	0.0	0.0	108.0	0.0	0.0	0.0	0.0	1.0	0.0	0.0	1.0	0.0	0.0	0.0	0.0	0.0	0.0	5.0	0.0	0.0	0.0	0.0	0.0	0.0	0.0	0.0	0.0	0.0	0.0	0.0	1.0	0.0	0.0	0.0	0.0	41.0	0.0	0.0	0.0	1.0	4.0	0.0	0.0	0.0	0.0	0.0
K09138	272.0	205.0	147.0	308.0	196.0	326.0	306.0	290.0	341.0	119.0	231.0	217.0	673.0	96.0	181.0	15.0	54.0	49.0	87.0	241.0	409.0	97.0	134.0	191.0	183.0	114.0	91.0	109.0	331.0	74.0	1.0	102.0	424.0	274.0	701.0	57.0	34.0	101.0	176.0	178.0	250.0	54.0	192.0	186.0	71.0	192.0	415.0	123.0	234.0
K09139	0.0	0.0	0.0	0.0	0.0	0.0	0.0	0.0	0.0	0.0	0.0	0.0	0.0	0.0	0.0	0.0	0.0	0.0	0.0	0.0	0.0	0.0	0.0	0.0	0.0	0.0	0.0	0.0	0.0	0.0	0.0	0.0	0.0	0.0	0.0	0.0	0.0	0.0	0.0	0.0	0.0	0.0	0.0	0.0	0.0	0.0	0.0	0.0	0.0
K09134	1590.0	1554.0	1144.0	1140.0	807.0	1785.0	1068.0	1110.0	866.0	772.0	1012.0	1112.0	1099.0	619.0	758.0	1536.0	377.0	356.0	359.0	734.0	2362.0	753.0	794.0	557.0	444.0	1001.0	211.0	831.0	759.0	806.0	133.0	378.0	1060.0	1094.0	5793.0	1693.0	400.0	599.0	1228.0	1068.0	1184.0	633.0	711.0	764.0	911.0	1034.0	1433.0	872.0	1228.0
K09135	0.0	0.0	0.0	0.0	0.0	0.0	0.0	0.0	0.0	0.0	0.0	0.0	0.0	0.0	0.0	0.0	0.0	0.0	0.0	0.0	0.0	0.0	0.0	0.0	0.0	0.0	0.0	0.0	0.0	0.0	0.0	0.0	0.0	0.0	0.0	0.0	0.0	0.0	0.0	0.0	0.0	0.0	0.0	0.0	0.0	0.0	0.0	0.0	0.0
K09136	959.0	886.0	269.0	676.0	535.0	543.0	315.0	558.0	243.0	171.0	59.0	778.0	742.0	24.0	695.0	176.0	443.0	304.0	219.0	514.0	674.0	403.0	324.0	321.0	172.0	1546.0	83.0	386.0	352.0	63.0	55.0	134.0	929.0	594.0	322.0	14.0	788.0	251.0	398.0	488.0	169.0	60.0	612.0	270.0	177.0	524.0	239.0	717.0	572.0
K09137	0.0	78.0	2.0	0.0	33.0	133.0	6.0	0.0	1.0	4.0	21.0	1.0	9.0	4.0	0.0	0.0	0.0	0.0	6.0	0.0	6.0	14.0	4.0	3.0	1.0	0.0	2.0	0.0	1.0	0.0	0.0	0.0	1.0	8.0	10.0	0.0	0.0	0.0	16.0	2.0	0.0	0.0	2.0	0.0	0.0	0.0	0.0	5.0	0.0
K09130	0.0	0.0	0.0	0.0	0.0	0.0	0.0	0.0	0.0	0.0	0.0	0.0	0.0	0.0	0.0	0.0	0.0	0.0	0.0	0.0	0.0	0.0	0.0	0.0	0.0	0.0	0.0	0.0	0.0	0.0	0.0	0.0	0.0	0.0	0.0	0.0	0.0	0.0	0.0	0.0	0.0	0.0	0.0	0.0	0.0	0.0	0.0	0.0	0.0
K09131	889.0	634.0	138.0	464.0	794.0	622.0	57.0	429.0	162.0	119.0	28.0	802.0	583.0	10.0	562.0	206.0	420.0	296.0	193.0	404.0	667.0	416.0	311.0	255.0	43.0	1465.0	43.0	300.0	45.0	31.0	50.0	70.0	600.0	559.0	6.0	10.0	772.0	204.0	369.0	439.0	152.0	62.0	570.0	199.0	183.0	406.0	90.0	820.0	437.0
K09132	1.0	78.0	2.0	0.0	33.0	141.0	6.0	0.0	1.0	5.0	21.0	1.0	13.0	4.0	0.0	0.0	0.0	0.0	7.0	0.0	3.0	14.0	4.0	3.0	1.0	0.0	2.0	1.0	1.0	0.0	0.0	0.0	1.0	8.0	10.0	0.0	3.0	0.0	16.0	2.0	0.0	0.0	4.0	0.0	0.0	0.0	0.0	5.0	0.0
K09133	0.0	0.0	0.0	0.0	0.0	16.0	0.0	0.0	0.0	0.0	0.0	0.0	0.0	0.0	0.0	0.0	0.0	0.0	0.0	0.0	3.0	0.0	0.0	0.0	0.0	0.0	0.0	0.0	0.0	0.0	0.0	0.0	0.0	0.0	0.0	0.0	0.0	0.0	0.0	0.0	0.0	0.0	0.0	0.0	0.0	0.0	0.0	0.0	0.0
K05808	8766.0	9107.0	4946.0	7861.0	7207.0	9635.0	4313.0	8998.0	5513.0	2864.0	4525.0	5721.0	8704.0	4216.0	3194.0	4627.0	3570.0	3214.0	2970.0	6818.0	18547.0	4512.0	4570.0	2825.0	1797.0	5597.0	1419.0	3839.0	3647.0	2666.0	1317.0	2269.0	6985.0	11933.0	19151.0	5237.0	4838.0	2708.0	6428.0	4625.0	5250.0	1660.0	5522.0	3866.0	4127.0	5360.0	8132.0	5459.0	5384.0
K05809	813.0	542.0	134.0	435.0	473.0	420.0	55.0	417.0	150.0	86.0	10.0	672.0	559.0	4.0	551.0	176.0	414.0	279.0	173.0	400.0	564.0	362.0	301.0	229.0	42.0	1455.0	26.0	300.0	44.0	0.0	50.0	53.0	592.0	541.0	2.0	0.0	771.0	192.0	357.0	405.0	147.0	22.0	552.0	184.0	176.0	389.0	74.0	677.0	417.0
K05804	446.0	369.0	64.0	434.0	440.0	211.0	55.0	405.0	148.0	63.0	11.0	611.0	518.0	4.0	530.0	170.0	283.0	211.0	110.0	399.0	157.0	239.0	272.0	221.0	42.0	1002.0	20.0	299.0	44.0	0.0	50.0	49.0	589.0	496.0	2.0	0.0	772.0	192.0	148.0	399.0	146.0	12.0	295.0	182.0	175.0	386.0	66.0	505.0	406.0
K05805	1007.0	2248.0	60.0	369.0	447.0	1151.0	22.0	255.0	41.0	154.0	16.0	552.0	1044.0	3.0	336.0	1340.0	820.0	588.0	935.0	8.0	181.0	508.0	394.0	413.0	2.0	1463.0	117.0	27.0	240.0	39.0	0.0	14.0	153.0	1132.0	400.0	4.0	1213.0	156.0	1386.0	121.0	525.0	20.0	122.0	155.0	169.0	341.0	15.0	945.0	332.0
K05806	0.0	0.0	0.0	0.0	0.0	0.0	0.0	0.0	0.0	0.0	0.0	0.0	0.0	0.0	0.0	0.0	0.0	0.0	0.0	0.0	0.0	0.0	0.0	0.0	0.0	0.0	0.0	0.0	0.0	0.0	0.0	0.0	0.0	0.0	0.0	0.0	0.0	0.0	0.0	0.0	0.0	0.0	0.0	0.0	0.0	0.0	0.0	0.0	0.0
K05807	4193.0	4844.0	752.0	3825.0	3065.0	4262.0	836.0	3048.0	1477.0	632.0	1078.0	2344.0	3207.0	1061.0	1436.0	2125.0	1945.0	1809.0	1833.0	3014.0	8503.0	1661.0	1524.0	1587.0	345.0	3458.0	652.0	397.0	941.0	169.0	114.0	303.0	2264.0	4104.0	3244.0	2515.0	3076.0	1197.0	3311.0	1485.0	1728.0	148.0	2346.0	1057.0	1217.0	1700.0	1335.0	3208.0	1541.0
K05800	52.0	37.0	12.0	12.0	44.0	65.0	5.0	21.0	1.0	4.0	2.0	38.0	16.0	0.0	4.0	16.0	13.0	17.0	5.0	0.0	64.0	10.0	37.0	16.0	1.0	65.0	2.0	0.0	0.0	6.0	0.0	5.0	7.0	16.0	1.0	1.0	0.0	4.0	23.0	9.0	22.0	2.0	37.0	6.0	2.0	15.0	4.0	96.0	3.0
K05801	2418.0	1831.0	445.0	1515.0	2026.0	1690.0	508.0	1938.0	1042.0	341.0	833.0	1458.0	1859.0	823.0	977.0	711.0	658.0	515.0	463.0	2385.0	3384.0	818.0	665.0	447.0	302.0	1631.0	170.0	339.0	517.0	37.0	105.0	216.0	1985.0	2326.0	2180.0	2476.0	1821.0	821.0	1108.0	1184.0	1136.0	100.0	1372.0	774.0	994.0	1073.0	1056.0	1089.0	1052.0
K05802	813.0	1065.0	134.0	435.0	476.0	421.0	55.0	422.0	150.0	86.0	10.0	672.0	559.0	4.0	551.0	176.0	455.0	279.0	188.0	400.0	649.0	377.0	301.0	246.0	42.0	1455.0	30.0	300.0	44.0	0.0	50.0	53.0	593.0	541.0	2.0	1.0	771.0	192.0	358.0	406.0	147.0	22.0	552.0	184.0	176.0	411.0	74.0	693.0	418.0
K05803	813.0	530.0	134.0	435.0	472.0	420.0	55.0	417.0	150.0	84.0	10.0	672.0	559.0	4.0	551.0	176.0	333.0	279.0	172.0	400.0	564.0	361.0	301.0	229.0	42.0	1274.0	26.0	300.0	44.0	0.0	50.0	53.0	592.0	541.0	2.0	0.0	771.0	192.0	357.0	402.0	147.0	22.0	498.0	184.0	176.0	389.0	74.0	664.0	417.0
K01044	29.0	23.0	7.0	2.0	11.0	67.0	4.0	2.0	2.0	18.0	1.0	5.0	2.0	5.0	24.0	0.0	4.0	1.0	5.0	4.0	12.0	7.0	3.0	0.0	0.0	10.0	4.0	5.0	0.0	4.0	0.0	3.0	4.0	1.0	16.0	6.0	3.0	6.0	4.0	2.0	1.0	0.0	17.0	10.0	0.0	4.0	3.0	4.0	0.0
K01045	0.0	0.0	0.0	0.0	0.0	0.0	0.0	0.0	0.0	0.0	0.0	0.0	0.0	0.0	0.0	0.0	0.0	0.0	0.0	0.0	0.0	0.0	0.0	0.0	0.0	0.0	0.0	0.0	0.0	0.0	0.0	0.0	0.0	0.0	0.0	0.0	0.0	0.0	0.0	0.0	0.0	0.0	0.0	0.0	0.0	0.0	0.0	0.0	0.0
K01046	681.0	807.0	125.0	778.0	421.0	720.0	297.0	281.0	409.0	189.0	173.0	396.0	415.0	69.0	128.0	332.0	14.0	182.0	122.0	23.0	1532.0	234.0	189.0	182.0	11.0	127.0	114.0	77.0	251.0	93.0	6.0	60.0	110.0	663.0	430.0	259.0	73.0	79.0	511.0	199.0	211.0	36.0	274.0	241.0	38.0	76.0	80.0	315.0	180.0
K02068	115.0	153.0	74.0	62.0	116.0	344.0	104.0	133.0	59.0	34.0	56.0	47.0	189.0	77.0	43.0	36.0	12.0	12.0	29.0	107.0	147.0	46.0	52.0	25.0	15.0	19.0	7.0	36.0	19.0	55.0	37.0	13.0	161.0	116.0	236.0	28.0	31.0	37.0	65.0	58.0	103.0	76.0	93.0	51.0	50.0	37.0	138.0	21.0	158.0
K04561	4056.0	4901.0	1573.0	2058.0	1750.0	2875.0	1500.0	2381.0	1601.0	1666.0	1087.0	3326.0	4105.0	912.0	2113.0	3028.0	2016.0	1508.0	2245.0	1660.0	2769.0	2484.0	2149.0	2218.0	1271.0	4729.0	672.0	2496.0	2098.0	1429.0	567.0	900.0	3315.0	3899.0	5603.0	2671.0	2658.0	1254.0	3077.0	1932.0	2102.0	1000.0	1640.0	1910.0	1987.0	3192.0	2594.0	2073.0	3198.0
K01042	1532.0	1207.0	278.0	1405.0	1132.0	1824.0	396.0	853.0	647.0	190.0	197.0	893.0	1242.0	59.0	703.0	755.0	438.0	383.0	309.0	554.0	2628.0	544.0	432.0	380.0	64.0	1676.0	75.0	374.0	296.0	44.0	71.0	99.0	728.0	1373.0	682.0	307.0	829.0	295.0	661.0	578.0	381.0	38.0	996.0	447.0	295.0	479.0	295.0	866.0	559.0
K05568	330.0	295.0	84.0	78.0	387.0	522.0	72.0	141.0	105.0	135.0	100.0	184.0	170.0	21.0	102.0	36.0	22.0	61.0	103.0	144.0	559.0	212.0	112.0	155.0	7.0	67.0	163.0	74.0	30.0	50.0	2.0	57.0	68.0	118.0	288.0	45.0	40.0	69.0	146.0	123.0	27.0	42.0	156.0	90.0	18.0	106.0	77.0	183.0	27.0
K05567	323.0	285.0	81.0	76.0	377.0	493.0	71.0	131.0	97.0	157.0	80.0	181.0	153.0	20.0	99.0	58.0	22.0	61.0	101.0	119.0	548.0	219.0	114.0	155.0	6.0	64.0	166.0	70.0	29.0	61.0	1.0	67.0	59.0	110.0	277.0	44.0	30.0	65.0	141.0	118.0	23.0	78.0	141.0	87.0	17.0	100.0	73.0	184.0	23.0
K14273	0.0	0.0	0.0	0.0	0.0	0.0	0.0	0.0	0.0	0.0	0.0	0.0	0.0	0.0	0.0	0.0	0.0	0.0	0.0	0.0	0.0	0.0	0.0	0.0	0.0	0.0	0.0	0.0	0.0	0.0	0.0	0.0	0.0	0.0	0.0	0.0	0.0	0.0	0.0	0.0	0.0	0.0	0.0	0.0	0.0	0.0	0.0	0.0	0.0
K14275	0.0	0.0	0.0	0.0	0.0	0.0	0.0	0.0	0.0	0.0	0.0	0.0	0.0	0.0	0.0	0.0	0.0	0.0	0.0	0.0	0.0	0.0	0.0	0.0	0.0	0.0	0.0	0.0	0.0	0.0	0.0	0.0	0.0	0.0	0.0	0.0	0.0	0.0	0.0	0.0	0.0	0.0	0.0	0.0	0.0	0.0	0.0	0.0	0.0
K14274	0.0	0.0	0.0	0.0	0.0	0.0	0.0	0.0	0.0	0.0	0.0	0.0	0.0	0.0	0.0	0.0	0.0	0.0	0.0	0.0	0.0	0.0	0.0	0.0	0.0	0.0	0.0	0.0	0.0	0.0	0.0	0.0	0.0	0.0	0.0	0.0	0.0	0.0	0.0	0.0	0.0	0.0	0.0	0.0	0.0	0.0	0.0	0.0	0.0
K02062	864.0	950.0	142.0	437.0	498.0	786.0	60.0	421.0	153.0	98.0	42.0	803.0	577.0	4.0	559.0	176.0	441.0	284.0	196.0	400.0	705.0	399.0	306.0	264.0	43.0	1460.0	30.0	300.0	47.0	16.0	50.0	54.0	601.0	555.0	3.0	36.0	771.0	198.0	376.0	433.0	147.0	23.0	605.0	199.0	176.0	412.0	79.0	699.0	429.0
K05245	34.0	34.0	2.0	66.0	11.0	83.0	4.0	2.0	0.0	1.0	14.0	18.0	44.0	2.0	5.0	0.0	0.0	7.0	7.0	0.0	79.0	7.0	0.0	2.0	0.0	4.0	5.0	0.0	0.0	0.0	0.0	0.0	0.0	16.0	21.0	14.0	0.0	2.0	10.0	2.0	7.0	0.0	16.0	4.0	0.0	4.0	0.0	21.0	0.0
K05564	31.0	71.0	3.0	15.0	40.0	36.0	0.0	0.0	8.0	0.0	0.0	8.0	14.0	0.0	38.0	220.0	12.0	1.0	3.0	0.0	8.0	16.0	0.0	28.0	0.0	126.0	0.0	0.0	0.0	1.0	2.0	11.0	0.0	1.0	0.0	0.0	0.0	12.0	13.0	1.0	0.0	0.0	4.0	37.0	0.0	13.0	2.0	19.0	18.0
K01048	916.0	607.0	395.0	659.0	592.0	785.0	238.0	528.0	238.0	142.0	93.0	678.0	687.0	60.0	727.0	181.0	421.0	291.0	216.0	481.0	805.0	396.0	320.0	233.0	45.0	1487.0	41.0	336.0	50.0	47.0	110.0	67.0	730.0	626.0	294.0	29.0	795.0	222.0	460.0	457.0	165.0	46.0	676.0	240.0	176.0	401.0	117.0	700.0	509.0
K02066	4832.0	5139.0	1184.0	4602.0	3910.0	5027.0	1365.0	3944.0	2505.0	890.0	1581.0	2921.0	4212.0	1586.0	1883.0	2800.0	2239.0	1977.0	1900.0	3778.0	10043.0	1940.0	1687.0	1652.0	493.0	3788.0	746.0	722.0	1285.0	217.0	335.0	476.0	3134.0	5269.0	4460.0	2876.0	3496.0	1436.0	3632.0	1891.0	2199.0	426.0	2683.0	1551.0	1741.0	2297.0	2191.0	3506.0	2163.0
K01322	2671.0	3273.0	359.0	1416.0	1926.0	2287.0	443.0	1861.0	1044.0	492.0	887.0	1656.0	2333.0	993.0	830.0	1745.0	1064.0	837.0	1245.0	2224.0	2946.0	1097.0	827.0	638.0	279.0	1608.0	273.0	65.0	732.0	130.0	48.0	217.0	1590.0	2915.0	2985.0	2415.0	2279.0	814.0	2170.0	995.0	1561.0	146.0	990.0	765.0	987.0	1170.0	1069.0	1442.0	1019.0
K01325	0.0	0.0	0.0	0.0	0.0	0.0	0.0	0.0	0.0	0.0	0.0	0.0	0.0	0.0	0.0	0.0	0.0	0.0	0.0	0.0	0.0	0.0	0.0	0.0	0.0	0.0	0.0	0.0	0.0	0.0	0.0	0.0	0.0	0.0	0.0	0.0	0.0	0.0	0.0	0.0	0.0	0.0	0.0	0.0	0.0	0.0	0.0	0.0	0.0
K02065	4878.0	5182.0	1198.0	4652.0	3933.0	5051.0	1365.0	3948.0	2506.0	897.0	1597.0	2970.0	4214.0	1586.0	1883.0	2846.0	2244.0	1987.0	1907.0	3778.0	10113.0	1949.0	1690.0	1686.0	493.0	3794.0	746.0	722.0	1285.0	221.0	335.0	478.0	3134.0	5273.0	4548.0	2876.0	3496.0	1443.0	3685.0	1907.0	2231.0	426.0	2685.0	1560.0	1741.0	2300.0	2191.0	3538.0	2166.0
K01326	0.0	0.0	0.0	0.0	0.0	0.0	0.0	0.0	0.0	0.0	0.0	0.0	0.0	0.0	0.0	0.0	0.0	0.0	0.0	0.0	0.0	0.0	0.0	0.0	0.0	0.0	0.0	0.0	0.0	0.0	0.0	0.0	0.0	0.0	0.0	0.0	0.0	0.0	0.0	0.0	0.0	0.0	0.0	0.0	0.0	0.0	0.0	0.0	0.0
K05560	31.0	71.0	3.0	15.0	40.0	36.0	0.0	0.0	8.0	0.0	0.0	8.0	14.0	0.0	38.0	220.0	12.0	1.0	3.0	0.0	8.0	16.0	0.0	28.0	0.0	126.0	0.0	0.0	0.0	1.0	2.0	11.0	0.0	1.0	0.0	0.0	0.0	12.0	13.0	1.0	0.0	0.0	4.0	37.0	0.0	13.0	2.0	19.0	18.0
K02243	4300.0	3901.0	3912.0	2728.0	2354.0	3370.0	2524.0	3828.0	1222.0	2058.0	1754.0	3169.0	3705.0	1287.0	1475.0	2089.0	1770.0	2250.0	1415.0	1749.0	8126.0	2761.0	3905.0	2068.0	1070.0	3770.0	1007.0	3525.0	1880.0	2481.0	1043.0	1912.0	3201.0	2990.0	13225.0	2766.0	2088.0	1458.0	3281.0	2700.0	2736.0	1440.0	3691.0	2036.0	2473.0	3218.0	3177.0	3390.0	3406.0
K08930	0.0	0.0	0.0	0.0	0.0	0.0	0.0	0.0	0.0	0.0	0.0	0.0	0.0	0.0	0.0	0.0	0.0	0.0	0.0	0.0	0.0	0.0	0.0	0.0	0.0	0.0	0.0	0.0	0.0	0.0	0.0	0.0	0.0	0.0	0.0	0.0	0.0	0.0	0.0	0.0	0.0	0.0	0.0	0.0	0.0	0.0	0.0	0.0	0.0
K02679	813.0	791.0	134.0	435.0	474.0	420.0	55.0	419.0	150.0	84.0	10.0	672.0	559.0	4.0	551.0	176.0	353.0	279.0	180.0	400.0	607.0	369.0	301.0	237.0	42.0	1274.0	28.0	300.0	44.0	0.0	50.0	53.0	593.0	541.0	2.0	0.0	771.0	192.0	357.0	402.0	147.0	22.0	498.0	184.0	176.0	400.0	74.0	672.0	417.0
K02676	1039.0	2223.0	50.0	367.0	428.0	1077.0	18.0	255.0	44.0	156.0	12.0	679.0	1051.0	0.0	335.0	1338.0	827.0	590.0	929.0	1.0	148.0	535.0	397.0	436.0	2.0	1463.0	116.0	26.0	237.0	53.0	2.0	13.0	157.0	1111.0	364.0	3.0	1207.0	154.0	1383.0	148.0	525.0	19.0	121.0	143.0	169.0	352.0	10.0	955.0	343.0
K02674	81.0	162.0	11.0	45.0	120.0	80.0	7.0	2.0	23.0	0.0	8.0	132.0	41.0	0.0	115.0	661.0	35.0	4.0	10.0	1.0	18.0	47.0	0.0	86.0	0.0	376.0	0.0	0.0	4.0	1.0	2.0	33.0	0.0	2.0	0.0	2.0	0.0	23.0	38.0	1.0	0.0	0.0	17.0	110.0	0.0	38.0	8.0	58.0	53.0
K02675	0.0	0.0	0.0	0.0	0.0	0.0	0.0	0.0	0.0	0.0	0.0	0.0	0.0	0.0	0.0	0.0	0.0	0.0	0.0	0.0	0.0	0.0	0.0	0.0	0.0	0.0	0.0	0.0	0.0	0.0	0.0	0.0	0.0	0.0	0.0	0.0	0.0	0.0	0.0	0.0	0.0	0.0	0.0	0.0	0.0	0.0	0.0	0.0	0.0
K02672	668.0	2130.0	44.0	352.0	359.0	1040.0	18.0	247.0	31.0	137.0	10.0	473.0	1012.0	0.0	287.0	1101.0	802.0	580.0	891.0	1.0	115.0	476.0	381.0	381.0	0.0	1273.0	111.0	26.0	237.0	4.0	2.0	2.0	148.0	1098.0	363.0	3.0	1207.0	145.0	1276.0	118.0	521.0	17.0	118.0	96.0	169.0	245.0	3.0	875.0	311.0
K02241	53.0	140.0	27.0	37.0	79.0	318.0	43.0	27.0	66.0	13.0	52.0	29.0	26.0	7.0	43.0	5.0	3.0	14.0	30.0	45.0	401.0	18.0	9.0	4.0	4.0	10.0	35.0	1.0	12.0	2.0	2.0	6.0	26.0	40.0	74.0	28.0	4.0	13.0	50.0	32.0	4.0	2.0	53.0	29.0	10.0	10.0	40.0	7.0	2.0
K02670	2011.0	4389.0	96.0	719.0	798.0	2118.0	36.0	509.0	77.0	304.0	18.0	1220.0	2079.0	1.0	624.0	2456.0	1636.0	1175.0	1850.0	2.0	292.0	1024.0	789.0	818.0	2.0	2796.0	229.0	53.0	475.0	91.0	4.0	14.0	306.0	2213.0	728.0	6.0	2414.0	298.0	2748.0	268.0	1050.0	36.0	236.0	243.0	337.0	679.0	14.0	1881.0	657.0
K02671	659.0	2168.0	38.0	364.0	384.0	1057.0	0.0	245.0	33.0	120.0	7.0	241.0	1024.0	0.0	304.0	1316.0	808.0	580.0	893.0	1.0	22.0	487.0	378.0	407.0	0.0	1383.0	111.0	0.0	163.0	1.0	2.0	11.0	139.0	1098.0	363.0	4.0	1207.0	145.0	1286.0	102.0	521.0	13.0	120.0	121.0	169.0	252.0	3.0	891.0	329.0
K00810	0.0	1.0	0.0	0.0	0.0	0.0	0.0	0.0	0.0	0.0	0.0	0.0	0.0	0.0	0.0	0.0	0.0	0.0	1.0	0.0	0.0	0.0	0.0	0.0	0.0	0.0	1.0	0.0	0.0	0.0	0.0	0.0	0.0	0.0	0.0	0.0	0.0	0.0	0.0	0.0	0.0	0.0	0.0	2.0	0.0	0.0	0.0	0.0	0.0
K00811	2676.0	2428.0	859.0	3217.0	2647.0	3421.0	1238.0	3197.0	2426.0	617.0	1226.0	1495.0	2817.0	1534.0	1004.0	1512.0	970.0	649.0	519.0	3175.0	9578.0	921.0	775.0	637.0	423.0	661.0	296.0	417.0	1046.0	149.0	271.0	389.0	2345.0	3800.0	4290.0	2970.0	1453.0	952.0	1751.0	1405.0	1812.0	335.0	1555.0	1274.0	1338.0	1402.0	2052.0	1244.0	1466.0
K00812	2008.0	1755.0	475.0	1570.0	2194.0	2476.0	569.0	1922.0	1059.0	370.0	1003.0	1077.0	2008.0	1074.0	568.0	854.0	454.0	368.0	456.0	2204.0	4622.0	795.0	833.0	588.0	531.0	524.0	181.0	223.0	651.0	312.0	193.0	302.0	1993.0	2324.0	3920.0	2446.0	1295.0	840.0	1138.0	1086.0	1368.0	244.0	1297.0	838.0	1094.0	997.0	1800.0	906.0	1172.0
K00813	1986.0	3247.0	196.0	1377.0	1115.0	1817.0	266.0	800.0	197.0	261.0	93.0	1245.0	1803.0	55.0	875.0	1294.0	1243.0	961.0	1146.0	411.0	2468.0	917.0	789.0	682.0	45.0	2868.0	163.0	326.0	337.0	55.0	53.0	74.0	771.0	1924.0	454.0	100.0	2032.0	339.0	1942.0	602.0	699.0	45.0	812.0	395.0	345.0	729.0	93.0	1816.0	781.0
K00814	0.0	0.0	0.0	0.0	0.0	0.0	0.0	0.0	0.0	0.0	0.0	0.0	0.0	0.0	0.0	0.0	0.0	0.0	0.0	0.0	0.0	0.0	0.0	0.0	0.0	0.0	0.0	0.0	0.0	0.0	0.0	0.0	0.0	0.0	0.0	0.0	0.0	0.0	0.0	0.0	0.0	0.0	0.0	0.0	0.0	0.0	0.0	0.0	0.0
K00817	6710.0	7871.0	3660.0	4531.0	4754.0	6850.0	2658.0	4753.0	3455.0	2564.0	2939.0	4777.0	6787.0	1896.0	3633.0	3984.0	3162.0	2174.0	2956.0	4377.0	9926.0	3641.0	3221.0	3095.0	1801.0	6184.0	1322.0	3670.0	2784.0	2423.0	1400.0	1409.0	5299.0	6780.0	13339.0	5262.0	4277.0	2214.0	4851.0	3533.0	3594.0	1498.0	3362.0	3091.0	3408.0	4310.0	4771.0	3301.0	4549.0
K00818	681.0	830.0	565.0	434.0	382.0	1040.0	535.0	429.0	186.0	338.0	215.0	536.0	360.0	113.0	544.0	378.0	316.0	187.0	204.0	222.0	882.0	386.0	312.0	336.0	179.0	1040.0	232.0	406.0	530.0	397.0	26.0	341.0	597.0	225.0	3189.0	44.0	187.0	231.0	416.0	411.0	182.0	275.0	421.0	301.0	118.0	428.0	360.0	456.0	529.0
K00819	511.0	573.0	151.0	1424.0	286.0	891.0	59.0	522.0	3.0	67.0	131.0	121.0	123.0	17.0	16.0	154.0	25.0	589.0	251.0	2.0	2659.0	159.0	365.0	482.0	15.0	273.0	267.0	1.0	22.0	22.0	0.0	12.0	12.0	265.0	103.0	9.0	2.0	154.0	588.0	54.0	59.0	7.0	577.0	53.0	3.0	90.0	8.0	938.0	30.0
K02530	4115.0	3559.0	3980.0	2512.0	2150.0	3293.0	2389.0	3618.0	1136.0	2048.0	1615.0	3258.0	2812.0	1214.0	1730.0	1887.0	1639.0	2140.0	1335.0	1638.0	7297.0	2580.0	3607.0	1831.0	827.0	3901.0	977.0	3562.0	1808.0	2500.0	923.0	1890.0	2753.0	2459.0	13867.0	2741.0	1851.0	1366.0	3153.0	2623.0	2487.0	1394.0	3345.0	1902.0	2281.0	3109.0	2530.0	3265.0	3024.0
K02245	4275.0	3883.0	3888.0	2719.0	2348.0	3353.0	2504.0	3797.0	1220.0	2033.0	1746.0	3146.0	3692.0	1284.0	1470.0	2077.0	1761.0	2241.0	1404.0	1742.0	8099.0	2748.0	3881.0	2056.0	1068.0	3740.0	1004.0	3519.0	1869.0	2465.0	1041.0	1904.0	3180.0	2978.0	13124.0	2766.0	2079.0	1440.0	3260.0	2678.0	2724.0	1417.0	3678.0	2031.0	2459.0	3183.0	3164.0	3370.0	3402.0
K02244	4237.0	3926.0	4470.0	2508.0	2555.0	3292.0	2504.0	3714.0	1446.0	2175.0	1831.0	3402.0	3139.0	1522.0	1729.0	1881.0	1549.0	2141.0	1332.0	2065.0	7147.0	2582.0	3712.0	1745.0	949.0	3585.0	977.0	3939.0	1733.0	2760.0	1595.0	1865.0	2867.0	2476.0	12781.0	2748.0	1975.0	1330.0	2982.0	2611.0	2912.0	1397.0	3336.0	2061.0	2597.0	3227.0	2806.0	3226.0	3276.0
K01499	1.0	0.0	0.0	0.0	0.0	4.0	0.0	0.0	0.0	0.0	1.0	0.0	0.0	0.0	0.0	0.0	0.0	0.0	0.0	0.0	1.0	0.0	0.0	0.0	0.0	0.0	0.0	0.0	0.0	0.0	0.0	0.0	0.0	0.0	0.0	1.0	0.0	0.0	1.0	0.0	0.0	0.0	0.0	0.0	0.0	0.0	0.0	0.0	0.0
K01498	0.0	0.0	0.0	0.0	0.0	0.0	0.0	0.0	0.0	0.0	0.0	0.0	0.0	0.0	0.0	0.0	0.0	0.0	0.0	0.0	0.0	0.0	0.0	0.0	0.0	0.0	0.0	0.0	0.0	0.0	0.0	0.0	0.0	0.0	0.0	0.0	0.0	0.0	0.0	0.0	0.0	0.0	0.0	0.0	0.0	0.0	0.0	0.0	0.0
K01493	7780.0	7023.0	4984.0	8106.0	5756.0	8672.0	4332.0	8092.0	4176.0	2781.0	3816.0	4759.0	6707.0	2952.0	2595.0	3523.0	2561.0	3524.0	2276.0	5661.0	20536.0	3889.0	4738.0	2872.0	1305.0	4543.0	1644.0	3775.0	3065.0	2491.0	1190.0	2280.0	5314.0	7372.0	17171.0	6112.0	3464.0	2484.0	5606.0	4178.0	4482.0	1722.0	5958.0	3410.0	3726.0	4826.0	5018.0	5461.0	4659.0
K01492	40.0	39.0	19.0	79.0	67.0	125.0	61.0	59.0	9.0	5.0	20.0	9.0	55.0	10.0	15.0	0.0	0.0	8.0	21.0	31.0	47.0	8.0	7.0	4.0	0.0	4.0	18.0	0.0	2.0	9.0	0.0	1.0	18.0	61.0	22.0	2.0	14.0	7.0	22.0	7.0	0.0	0.0	56.0	24.0	0.0	0.0	15.0	4.0	0.0
K01491	25391.0	25416.0	13843.0	22909.0	17284.0	26381.0	12100.0	23365.0	13173.0	9301.0	11443.0	16375.0	24617.0	9851.0	9714.0	12574.0	9605.0	10329.0	9621.0	16189.0	52222.0	13400.0	14820.0	11115.0	6247.0	19196.0	4946.0	12526.0	10947.0	8458.0	3480.0	6675.0	19653.0	29715.0	50346.0	17673.0	12748.0	7883.0	18665.0	13019.0	13842.0	5522.0	17038.0	11366.0	11264.0	16201.0	20992.0	15894.0	17212.0
K01497	3599.0	4514.0	1315.0	1445.0	1484.0	2799.0	880.0	1682.0	812.0	1435.0	784.0	2627.0	3305.0	508.0	1649.0	2301.0	1856.0	1439.0	2199.0	990.0	2584.0	2230.0	2047.0	2015.0	1011.0	4455.0	603.0	2113.0	1596.0	1340.0	362.0	725.0	2334.0	3101.0	4165.0	2397.0	2478.0	1001.0	2867.0	1477.0	1595.0	816.0	1577.0	1400.0	1576.0	2550.0	1724.0	1971.0	2533.0
K01496	1585.0	2883.0	914.0	1207.0	942.0	1776.0	643.0	1279.0	937.0	580.0	418.0	1356.0	2075.0	537.0	1082.0	2112.0	1322.0	871.0	1092.0	748.0	1607.0	1011.0	798.0	774.0	181.0	2297.0	325.0	733.0	629.0	369.0	249.0	392.0	1194.0	2231.0	4850.0	379.0	1700.0	496.0	1906.0	879.0	1134.0	452.0	578.0	692.0	750.0	1093.0	973.0	1357.0	1332.0
K01495	10277.0	8888.0	6811.0	9412.0	7054.0	9721.0	5536.0	10179.0	6483.0	4146.0	5169.0	7523.0	9888.0	5091.0	4647.0	4580.0	3915.0	3897.0	3443.0	7945.0	21852.0	5648.0	5918.0	4292.0	2904.0	7422.0	2151.0	6090.0	4826.0	3793.0	1783.0	3137.0	9586.0	12715.0	22049.0	7517.0	4916.0	3613.0	6679.0	5900.0	5710.0	2602.0	6953.0	5210.0	5450.0	7655.0	9870.0	5933.0	7485.0
K01494	4987.0	5277.0	1894.0	3187.0	2966.0	4618.0	1645.0	3423.0	2343.0	1808.0	1829.0	3324.0	5155.0	1923.0	2221.0	2558.0	2053.0	1557.0	2475.0	2368.0	5207.0	2681.0	2352.0	2355.0	1580.0	5116.0	812.0	2302.0	2249.0	1519.0	412.0	1001.0	4028.0	7163.0	6735.0	2749.0	2706.0	1309.0	3549.0	2124.0	2150.0	948.0	2390.0	2096.0	1707.0	3136.0	4820.0	2482.0	3526.0
K02418	166.0	352.0	49.0	235.0	159.0	924.0	90.0	157.0	175.0	19.0	301.0	40.0	217.0	69.0	79.0	232.0	15.0	29.0	55.0	176.0	574.0	73.0	18.0	43.0	22.0	138.0	24.0	2.0	18.0	6.0	3.0	19.0	59.0	189.0	223.0	96.0	13.0	35.0	93.0	181.0	120.0	10.0	190.0	92.0	24.0	84.0	185.0	46.0	70.0
K02419	412.0	484.0	72.0	571.0	415.0	1140.0	130.0	330.0	287.0	40.0	370.0	138.0	451.0	76.0	145.0	257.0	18.0	54.0	77.0	242.0	968.0	133.0	43.0	57.0	40.0	172.0	52.0	12.0	77.0	8.0	21.0	26.0	133.0	400.0	411.0	197.0	36.0	61.0	171.0	234.0	157.0	12.0	252.0	140.0	103.0	118.0	286.0	94.0	139.0
K14492	0.0	0.0	0.0	0.0	0.0	0.0	0.0	0.0	0.0	0.0	0.0	0.0	0.0	0.0	0.0	0.0	0.0	0.0	0.0	0.0	0.0	0.0	0.0	0.0	0.0	0.0	0.0	0.0	0.0	0.0	0.0	0.0	0.0	0.0	0.0	0.0	0.0	0.0	0.0	0.0	0.0	0.0	0.0	0.0	0.0	0.0	0.0	0.0	0.0
K02412	412.0	484.0	72.0	571.0	415.0	1140.0	130.0	330.0	287.0	40.0	370.0	138.0	451.0	76.0	145.0	257.0	18.0	54.0	77.0	242.0	968.0	133.0	43.0	57.0	40.0	172.0	52.0	12.0	77.0	8.0	21.0	26.0	133.0	400.0	411.0	197.0	36.0	61.0	171.0	234.0	157.0	12.0	252.0	140.0	103.0	118.0	286.0	94.0	139.0
K02413	217.0	337.0	57.0	447.0	192.0	917.0	113.0	217.0	189.0	27.0	323.0	56.0	331.0	69.0	63.0	28.0	5.0	31.0	46.0	187.0	674.0	82.0	33.0	18.0	29.0	20.0	26.0	3.0	38.0	5.0	10.0	9.0	78.0	295.0	290.0	122.0	13.0	41.0	117.0	208.0	132.0	11.0	194.0	75.0	45.0	81.0	230.0	44.0	87.0
K02410	421.0	617.0	79.0	573.0	421.0	1501.0	135.0	331.0	287.0	43.0	397.0	141.0	460.0	76.0	146.0	257.0	19.0	54.0	87.0	242.0	1070.0	133.0	43.0	59.0	40.0	172.0	52.0	12.0	81.0	8.0	21.0	27.0	134.0	406.0	413.0	233.0	38.0	62.0	185.0	234.0	157.0	12.0	304.0	148.0	103.0	119.0	286.0	96.0	139.0
K02411	387.0	439.0	68.0	554.0	373.0	1105.0	129.0	329.0	279.0	40.0	369.0	130.0	434.0	76.0	107.0	34.0	6.0	52.0	72.0	242.0	958.0	117.0	42.0	28.0	39.0	46.0	52.0	12.0	77.0	6.0	21.0	15.0	132.0	396.0	405.0	196.0	32.0	53.0	154.0	233.0	157.0	9.0	246.0	103.0	103.0	105.0	281.0	74.0	120.0
K02416	413.0	484.0	72.0	571.0	416.0	1140.0	130.0	331.0	287.0	40.0	370.0	140.0	451.0	76.0	146.0	257.0	19.0	54.0	77.0	242.0	969.0	133.0	43.0	58.0	40.0	172.0	52.0	12.0	77.0	8.0	21.0	26.0	134.0	401.0	411.0	196.0	38.0	61.0	171.0	234.0	157.0	12.0	252.0	141.0	103.0	119.0	286.0	94.0	139.0
K02417	521.0	545.0	71.0	431.0	493.0	1269.0	119.0	367.0	308.0	44.0	403.0	193.0	442.0	83.0	149.0	245.0	19.0	67.0	98.0	259.0	1045.0	145.0	36.0	65.0	48.0	185.0	63.0	22.0	97.0	8.0	26.0	29.0	149.0	413.0	476.0	249.0	55.0	65.0	182.0	257.0	174.0	12.0	286.0	157.0	144.0	137.0	317.0	102.0	139.0
K02414	101.0	81.0	7.0	182.0	79.0	303.0	29.0	119.0	106.0	3.0	19.0	14.0	181.0	7.0	20.0	3.0	0.0	8.0	12.0	104.0	303.0	30.0	7.0	4.0	1.0	7.0	6.0	0.0	14.0	3.0	2.0	0.0	48.0	136.0	115.0	41.0	1.0	18.0	51.0	37.0	10.0	1.0	75.0	39.0	7.0	10.0	68.0	16.0	6.0
K02415	280.0	393.0	48.0	180.0	259.0	926.0	67.0	198.0	85.0	18.0	103.0	94.0	250.0	20.0	96.0	226.0	15.0	36.0	66.0	88.0	452.0	68.0	23.0	44.0	12.0	153.0	36.0	11.0	48.0	6.0	14.0	21.0	98.0	212.0	143.0	155.0	28.0	37.0	77.0	57.0	36.0	5.0	203.0	99.0	63.0	45.0	103.0	58.0	59.0
K00120	0.0	0.0	0.0	0.0	0.0	0.0	0.0	0.0	0.0	0.0	0.0	0.0	0.0	0.0	0.0	0.0	0.0	0.0	0.0	0.0	0.0	0.0	0.0	0.0	0.0	0.0	0.0	0.0	0.0	0.0	0.0	0.0	0.0	0.0	0.0	0.0	0.0	0.0	0.0	0.0	0.0	0.0	0.0	0.0	0.0	0.0	0.0	0.0	0.0
K00121	1955.0	4503.0	364.0	1247.0	867.0	2396.0	560.0	791.0	286.0	491.0	162.0	829.0	2475.0	74.0	923.0	2696.0	1639.0	1202.0	1867.0	256.0	330.0	1102.0	864.0	1007.0	342.0	3082.0	346.0	267.0	970.0	222.0	5.0	225.0	986.0	2351.0	1759.0	48.0	2489.0	440.0	2757.0	410.0	1108.0	286.0	352.0	376.0	348.0	884.0	446.0	1918.0	1182.0
K00430	0.0	0.0	0.0	0.0	0.0	0.0	0.0	0.0	0.0	0.0	0.0	0.0	0.0	0.0	0.0	0.0	0.0	0.0	0.0	0.0	0.0	0.0	0.0	0.0	0.0	0.0	0.0	0.0	0.0	0.0	0.0	0.0	0.0	0.0	0.0	0.0	0.0	0.0	0.0	0.0	0.0	0.0	0.0	0.0	0.0	0.0	0.0	0.0	0.0
K13058	0.0	0.0	0.0	0.0	0.0	0.0	0.0	0.0	0.0	0.0	0.0	0.0	0.0	0.0	0.0	0.0	0.0	0.0	0.0	0.0	0.0	0.0	0.0	0.0	0.0	0.0	0.0	0.0	0.0	0.0	0.0	0.0	0.0	0.0	0.0	0.0	0.0	0.0	0.0	0.0	0.0	0.0	0.0	0.0	0.0	0.0	0.0	0.0	0.0
K13059	0.0	0.0	1.0	0.0	0.0	1.0	5.0	3.0	1.0	0.0	0.0	0.0	0.0	11.0	0.0	0.0	0.0	0.0	0.0	0.0	0.0	0.0	0.0	0.0	2.0	0.0	0.0	0.0	0.0	0.0	0.0	0.0	0.0	0.0	0.0	0.0	0.0	0.0	0.0	0.0	13.0	1.0	0.0	0.0	0.0	5.0	15.0	0.0	14.0
K13727	0.0	0.0	0.0	0.0	0.0	0.0	6.0	0.0	0.0	0.0	0.0	0.0	1.0	0.0	0.0	0.0	0.0	0.0	0.0	0.0	0.0	0.0	1.0	0.0	0.0	0.0	0.0	0.0	0.0	1.0	0.0	0.0	0.0	0.0	0.0	0.0	0.0	0.0	0.0	0.0	1.0	0.0	0.0	0.0	0.0	0.0	0.0	0.0	3.0
K13057	174.0	106.0	144.0	239.0	59.0	160.0	265.0	140.0	95.0	98.0	46.0	111.0	183.0	19.0	145.0	0.0	12.0	24.0	37.0	119.0	77.0	41.0	26.0	84.0	131.0	101.0	57.0	91.0	309.0	67.0	0.0	83.0	319.0	51.0	306.0	16.0	18.0	63.0	34.0	82.0	21.0	38.0	59.0	91.0	1.0	127.0	165.0	34.0	147.0
K13722	0.0	0.0	0.0	0.0	0.0	0.0	0.0	0.0	0.0	0.0	0.0	0.0	0.0	0.0	0.0	0.0	0.0	0.0	0.0	0.0	0.0	0.0	0.0	0.0	0.0	0.0	0.0	0.0	0.0	0.0	0.0	0.0	0.0	0.0	0.0	0.0	0.0	0.0	0.0	0.0	0.0	0.0	0.0	0.0	0.0	0.0	0.0	0.0	0.0
K13051	230.0	130.0	32.0	42.0	215.0	145.0	19.0	132.0	34.0	13.0	22.0	122.0	88.0	4.0	21.0	36.0	26.0	42.0	18.0	19.0	136.0	44.0	82.0	38.0	12.0	146.0	7.0	10.0	33.0	14.0	13.0	10.0	46.0	115.0	73.0	58.0	15.0	22.0	58.0	38.0	59.0	4.0	94.0	29.0	59.0	47.0	52.0	197.0	44.0
K13052	4401.0	4009.0	3938.0	2861.0	2588.0	3668.0	2790.0	3889.0	1237.0	2075.0	1816.0	3193.0	3785.0	1347.0	1515.0	2089.0	1775.0	2263.0	1480.0	1802.0	8698.0	2783.0	3913.0	2081.0	1074.0	3836.0	1023.0	3538.0	1885.0	2498.0	1046.0	1914.0	3237.0	3103.0	13291.0	2777.0	2141.0	1473.0	3353.0	2724.0	2740.0	1442.0	3948.0	2075.0	2473.0	3220.0	3197.0	3406.0	3407.0
K00435	0.0	0.0	0.0	0.0	0.0	0.0	5.0	0.0	0.0	0.0	0.0	0.0	0.0	0.0	0.0	0.0	0.0	0.0	0.0	0.0	0.0	0.0	0.0	0.0	0.0	0.0	0.0	0.0	0.0	1.0	0.0	0.0	0.0	0.0	0.0	0.0	0.0	0.0	0.0	0.0	0.0	2.0	0.0	0.0	0.0	0.0	0.0	0.0	2.0
K12054	0.0	0.0	0.0	0.0	0.0	0.0	0.0	0.0	0.0	0.0	0.0	0.0	0.0	0.0	0.0	0.0	0.0	0.0	0.0	0.0	0.0	0.0	0.0	0.0	0.0	0.0	0.0	0.0	0.0	0.0	0.0	0.0	0.0	0.0	0.0	0.0	0.0	0.0	0.0	0.0	0.0	0.0	0.0	0.0	0.0	0.0	0.0	0.0	0.0
K03239	0.0	0.0	0.0	0.0	0.0	0.0	0.0	0.0	0.0	0.0	0.0	0.0	0.0	0.0	0.0	0.0	0.0	0.0	0.0	0.0	0.0	0.0	0.0	0.0	0.0	0.0	0.0	0.0	0.0	0.0	0.0	0.0	0.0	0.0	0.0	0.0	0.0	0.0	0.0	0.0	0.0	0.0	0.0	0.0	0.0	0.0	0.0	0.0	0.0
K03238	0.0	0.0	0.0	0.0	0.0	0.0	0.0	0.0	0.0	0.0	0.0	0.0	0.0	0.0	0.0	0.0	0.0	0.0	0.0	0.0	0.0	0.0	0.0	0.0	0.0	0.0	0.0	0.0	0.0	0.0	0.0	0.0	0.0	0.0	0.0	0.0	0.0	0.0	0.0	0.0	0.0	0.0	0.0	0.0	0.0	0.0	0.0	0.0	0.0
K03231	21.0	24.0	2.0	7.0	299.0	120.0	2.0	10.0	10.0	2.0	2.0	2.0	12.0	0.0	4.0	0.0	0.0	10.0	6.0	3.0	98.0	12.0	2.0	2.0	0.0	6.0	9.0	0.0	0.0	1.0	0.0	4.0	0.0	8.0	2.0	5.0	0.0	1.0	3.0	6.0	0.0	0.0	6.0	5.0	8.0	4.0	6.0	126.0	8.0
K03230	2.0	1.0	0.0	0.0	1.0	0.0	0.0	0.0	0.0	0.0	0.0	2.0	1.0	0.0	0.0	0.0	1.0	0.0	0.0	0.0	0.0	0.0	0.0	1.0	0.0	0.0	0.0	0.0	0.0	0.0	0.0	0.0	0.0	1.0	0.0	0.0	1.0	0.0	0.0	1.0	0.0	0.0	2.0	1.0	0.0	1.0	0.0	0.0	0.0
K03232	0.0	0.0	0.0	0.0	0.0	0.0	0.0	0.0	0.0	0.0	0.0	0.0	0.0	0.0	0.0	0.0	0.0	0.0	0.0	0.0	0.0	0.0	0.0	0.0	0.0	0.0	0.0	0.0	0.0	0.0	0.0	0.0	0.0	0.0	0.0	0.0	0.0	0.0	0.0	0.0	0.0	0.0	0.0	0.0	0.0	0.0	0.0	0.0	0.0
K12059	0.0	0.0	0.0	0.0	0.0	0.0	0.0	0.0	0.0	0.0	0.0	0.0	0.0	0.0	0.0	0.0	0.0	0.0	0.0	0.0	0.0	0.0	0.0	0.0	0.0	0.0	0.0	0.0	0.0	0.0	0.0	0.0	0.0	0.0	0.0	0.0	0.0	0.0	0.0	0.0	1.0	0.0	0.0	0.0	0.0	0.0	0.0	0.0	0.0
K03237	0.0	0.0	0.0	0.0	0.0	0.0	0.0	0.0	0.0	0.0	0.0	0.0	0.0	0.0	0.0	0.0	0.0	0.0	0.0	0.0	0.0	0.0	0.0	0.0	0.0	0.0	0.0	0.0	0.0	0.0	0.0	0.0	0.0	0.0	0.0	0.0	0.0	0.0	0.0	0.0	0.0	0.0	0.0	0.0	0.0	0.0	0.0	0.0	0.0
K03236	0.0	0.0	0.0	0.0	0.0	0.0	0.0	0.0	0.0	0.0	0.0	0.0	0.0	0.0	0.0	0.0	0.0	0.0	0.0	0.0	0.0	0.0	0.0	0.0	0.0	0.0	0.0	0.0	0.0	0.0	0.0	0.0	0.0	0.0	0.0	0.0	0.0	0.0	0.0	0.0	0.0	0.0	0.0	0.0	0.0	0.0	0.0	0.0	0.0
K12058	1.0	7.0	0.0	0.0	1.0	0.0	1.0	0.0	1.0	14.0	13.0	0.0	5.0	0.0	0.0	8.0	0.0	0.0	1.0	0.0	0.0	19.0	1.0	0.0	0.0	3.0	0.0	0.0	0.0	2.0	0.0	16.0	0.0	0.0	29.0	0.0	2.0	0.0	0.0	0.0	7.0	17.0	0.0	0.0	0.0	4.0	2.0	1.0	3.0
K12239	0.0	0.0	0.0	0.0	0.0	0.0	0.0	0.0	0.0	0.0	0.0	0.0	0.0	0.0	0.0	0.0	0.0	0.0	0.0	0.0	0.0	0.0	0.0	0.0	0.0	0.0	0.0	0.0	0.0	0.0	0.0	0.0	0.0	0.0	0.0	0.0	0.0	0.0	0.0	0.0	0.0	0.0	0.0	0.0	0.0	0.0	0.0	0.0	0.0
K12238	0.0	0.0	0.0	0.0	0.0	0.0	0.0	0.0	0.0	0.0	0.0	0.0	0.0	0.0	0.0	0.0	0.0	0.0	0.0	0.0	0.0	0.0	0.0	0.0	0.0	0.0	0.0	0.0	0.0	0.0	0.0	0.0	0.0	0.0	0.0	0.0	0.0	0.0	0.0	0.0	0.0	0.0	0.0	0.0	0.0	0.0	0.0	0.0	0.0
K12235	0.0	0.0	0.0	0.0	0.0	0.0	0.0	0.0	0.0	0.0	0.0	0.0	0.0	0.0	0.0	0.0	0.0	0.0	0.0	0.0	0.0	0.0	0.0	0.0	0.0	0.0	0.0	0.0	0.0	0.0	0.0	0.0	0.0	0.0	0.0	0.0	0.0	0.0	0.0	0.0	0.0	0.0	0.0	0.0	0.0	0.0	0.0	0.0	0.0
K12234	31.0	26.0	6.0	7.0	299.0	194.0	2.0	15.0	10.0	2.0	4.0	2.0	12.0	0.0	4.0	7.0	0.0	10.0	6.0	45.0	99.0	13.0	2.0	2.0	0.0	6.0	10.0	0.0	0.0	4.0	0.0	5.0	0.0	9.0	2.0	7.0	0.0	1.0	5.0	18.0	1.0	1.0	8.0	5.0	8.0	4.0	7.0	128.0	8.0
K13942	0.0	0.0	0.0	0.0	0.0	0.0	0.0	0.0	0.0	0.0	0.0	0.0	0.0	0.0	0.0	0.0	0.0	0.0	0.0	0.0	0.0	0.0	0.0	0.0	0.0	0.0	0.0	0.0	0.0	0.0	0.0	0.0	0.0	0.0	0.0	0.0	0.0	0.0	0.0	0.0	0.0	0.0	0.0	0.0	0.0	0.0	0.0	0.0	0.0
K13940	5253.0	4905.0	5107.0	4195.0	2624.0	4721.0	3891.0	4997.0	1254.0	2604.0	2270.0	4252.0	3503.0	1422.0	1906.0	2557.0	2520.0	3100.0	1905.0	1844.0	12213.0	3985.0	4808.0	2220.0	1108.0	5290.0	1461.0	4366.0	2844.0	2876.0	325.0	2842.0	4401.0	4094.0	15693.0	3134.0	2646.0	1943.0	3950.0	3421.0	2826.0	1632.0	4710.0	2540.0	3144.0	4581.0	3402.0	4665.0	3499.0
K13941	0.0	0.0	0.0	0.0	0.0	0.0	0.0	0.0	0.0	0.0	0.0	0.0	0.0	0.0	0.0	0.0	0.0	0.0	0.0	0.0	0.0	0.0	0.0	0.0	0.0	0.0	0.0	0.0	0.0	0.0	0.0	0.0	0.0	0.0	0.0	0.0	0.0	0.0	0.0	0.0	0.0	0.0	0.0	0.0	0.0	0.0	0.0	0.0	0.0
K12097	0.0	0.0	0.0	0.0	0.0	0.0	0.0	0.0	0.0	0.0	0.0	0.0	0.0	0.0	0.0	0.0	0.0	0.0	0.0	0.0	0.0	0.0	0.0	0.0	0.0	0.0	0.0	0.0	0.0	0.0	0.0	0.0	0.0	0.0	0.0	0.0	0.0	0.0	0.0	0.0	0.0	0.0	0.0	0.0	0.0	0.0	0.0	0.0	0.0
K12096	0.0	0.0	0.0	0.0	0.0	0.0	0.0	0.0	0.0	0.0	0.0	0.0	0.0	0.0	0.0	0.0	0.0	0.0	0.0	0.0	0.0	0.0	0.0	0.0	0.0	0.0	0.0	0.0	0.0	0.0	0.0	0.0	0.0	0.0	0.0	0.0	0.0	0.0	0.0	0.0	0.0	0.0	0.0	0.0	0.0	0.0	0.0	0.0	0.0
K12095	0.0	0.0	0.0	0.0	0.0	0.0	0.0	0.0	0.0	0.0	0.0	0.0	0.0	0.0	0.0	0.0	0.0	0.0	0.0	0.0	0.0	0.0	0.0	0.0	0.0	0.0	0.0	0.0	0.0	0.0	0.0	0.0	0.0	0.0	0.0	0.0	0.0	0.0	0.0	0.0	0.0	0.0	0.0	0.0	0.0	0.0	0.0	0.0	0.0
K12094	0.0	0.0	0.0	0.0	0.0	0.0	0.0	0.0	0.0	0.0	0.0	0.0	0.0	0.0	0.0	0.0	0.0	0.0	0.0	0.0	0.0	0.0	0.0	0.0	0.0	0.0	0.0	0.0	0.0	0.0	0.0	0.0	0.0	0.0	0.0	0.0	0.0	0.0	0.0	0.0	0.0	0.0	0.0	0.0	0.0	0.0	0.0	0.0	0.0
K12093	0.0	0.0	0.0	0.0	0.0	0.0	0.0	0.0	0.0	0.0	0.0	0.0	0.0	0.0	0.0	0.0	0.0	0.0	0.0	0.0	0.0	0.0	0.0	0.0	0.0	0.0	0.0	0.0	0.0	0.0	0.0	0.0	0.0	0.0	0.0	0.0	0.0	0.0	0.0	0.0	0.0	0.0	0.0	0.0	0.0	0.0	0.0	0.0	0.0
K12092	0.0	0.0	0.0	0.0	0.0	0.0	0.0	0.0	0.0	0.0	0.0	0.0	0.0	0.0	0.0	0.0	0.0	0.0	0.0	0.0	0.0	0.0	0.0	0.0	0.0	0.0	0.0	0.0	0.0	0.0	0.0	0.0	0.0	0.0	0.0	0.0	0.0	0.0	0.0	0.0	0.0	0.0	0.0	0.0	0.0	0.0	0.0	0.0	0.0
K12091	0.0	0.0	0.0	0.0	0.0	0.0	0.0	0.0	0.0	0.0	0.0	0.0	0.0	0.0	0.0	0.0	0.0	0.0	0.0	0.0	0.0	0.0	0.0	0.0	0.0	0.0	0.0	0.0	0.0	0.0	0.0	0.0	0.0	0.0	0.0	0.0	0.0	0.0	0.0	0.0	0.0	0.0	0.0	0.0	0.0	0.0	0.0	0.0	0.0
K12090	0.0	0.0	0.0	0.0	0.0	0.0	0.0	0.0	0.0	0.0	0.0	0.0	0.0	0.0	0.0	0.0	0.0	0.0	0.0	0.0	0.0	0.0	0.0	0.0	0.0	0.0	0.0	0.0	0.0	0.0	0.0	0.0	0.0	0.0	0.0	0.0	0.0	0.0	0.0	0.0	0.0	0.0	0.0	0.0	0.0	0.0	0.0	0.0	0.0
K12099	0.0	0.0	0.0	0.0	0.0	0.0	0.0	0.0	0.0	0.0	0.0	0.0	0.0	0.0	0.0	0.0	0.0	0.0	0.0	0.0	0.0	0.0	0.0	0.0	0.0	0.0	0.0	0.0	0.0	0.0	0.0	0.0	0.0	0.0	0.0	0.0	0.0	0.0	0.0	0.0	0.0	0.0	0.0	0.0	0.0	0.0	0.0	0.0	0.0
K12098	0.0	0.0	0.0	0.0	0.0	0.0	0.0	0.0	0.0	0.0	0.0	0.0	0.0	0.0	0.0	0.0	0.0	0.0	0.0	0.0	0.0	0.0	0.0	0.0	0.0	0.0	0.0	0.0	0.0	0.0	0.0	0.0	0.0	0.0	0.0	0.0	0.0	0.0	0.0	0.0	0.0	0.0	0.0	0.0	0.0	0.0	0.0	0.0	0.0
K06356	0.0	0.0	0.0	0.0	0.0	0.0	0.0	0.0	0.0	0.0	0.0	0.0	0.0	0.0	0.0	0.0	0.0	0.0	0.0	0.0	0.0	0.0	0.0	0.0	0.0	0.0	0.0	0.0	0.0	0.0	0.0	0.0	0.0	0.0	0.0	0.0	0.0	0.0	0.0	0.0	0.0	0.0	0.0	0.0	0.0	0.0	0.0	0.0	0.0
K05992	0.0	0.0	0.0	0.0	0.0	0.0	6.0	0.0	0.0	0.0	0.0	0.0	0.0	17.0	0.0	0.0	0.0	0.0	0.0	0.0	0.0	0.0	0.0	0.0	0.0	0.0	0.0	0.0	0.0	1.0	0.0	0.0	1.0	0.0	0.0	0.0	0.0	0.0	0.0	0.0	0.0	76.0	0.0	0.0	0.0	0.0	0.0	0.0	32.0
K03540	0.0	0.0	0.0	0.0	0.0	0.0	0.0	0.0	0.0	0.0	0.0	0.0	0.0	0.0	0.0	0.0	0.0	0.0	0.0	0.0	0.0	0.0	0.0	0.0	0.0	0.0	0.0	0.0	0.0	0.0	0.0	0.0	0.0	0.0	0.0	0.0	0.0	0.0	0.0	0.0	0.0	0.0	0.0	0.0	0.0	0.0	0.0	0.0	0.0
K06331	1.0	0.0	2.0	0.0	0.0	2.0	0.0	0.0	0.0	0.0	0.0	0.0	1.0	0.0	0.0	0.0	0.0	0.0	1.0	0.0	4.0	0.0	0.0	0.0	0.0	0.0	0.0	0.0	0.0	0.0	0.0	0.0	0.0	0.0	1.0	0.0	3.0	0.0	0.0	0.0	0.0	0.0	0.0	0.0	0.0	0.0	0.0	0.0	0.0
K06330	22.0	21.0	2.0	135.0	38.0	110.0	21.0	26.0	67.0	1.0	5.0	2.0	66.0	12.0	3.0	2.0	0.0	1.0	2.0	37.0	184.0	14.0	2.0	3.0	2.0	1.0	2.0	0.0	4.0	1.0	0.0	0.0	4.0	51.0	74.0	12.0	0.0	3.0	38.0	10.0	15.0	1.0	12.0	13.0	0.0	6.0	29.0	12.0	15.0
K07138	187.0	319.0	67.0	497.0	182.0	960.0	135.0	309.0	116.0	23.0	260.0	31.0	258.0	35.0	62.0	8.0	2.0	62.0	69.0	136.0	671.0	81.0	24.0	10.0	4.0	9.0	64.0	7.0	15.0	10.0	6.0	9.0	134.0	288.0	269.0	136.0	31.0	32.0	122.0	49.0	23.0	10.0	180.0	62.0	12.0	18.0	96.0	40.0	46.0
K07139	5964.0	5070.0	3835.0	6728.0	4437.0	7007.0	3777.0	6511.0	3079.0	2083.0	3234.0	3852.0	5455.0	2512.0	2057.0	2495.0	2059.0	2779.0	1860.0	4684.0	15293.0	3346.0	3650.0	2090.0	1068.0	3737.0	1357.0	2873.0	2526.0	1818.0	463.0	1941.0	4842.0	6236.0	13617.0	4647.0	3039.0	2236.0	4243.0	3520.0	3200.0	1404.0	4807.0	2690.0	3141.0	4225.0	4202.0	4043.0	3501.0
K11811	52.0	37.0	13.0	12.0	44.0	65.0	5.0	21.0	0.0	4.0	2.0	38.0	16.0	0.0	4.0	16.0	13.0	17.0	5.0	0.0	64.0	10.0	37.0	16.0	1.0	65.0	2.0	0.0	0.0	6.0	2.0	4.0	7.0	16.0	1.0	1.0	0.0	4.0	23.0	9.0	21.0	2.0	37.0	6.0	2.0	14.0	4.0	96.0	3.0
K07132	147.0	431.0	98.0	55.0	104.0	837.0	92.0	22.0	0.0	19.0	39.0	54.0	15.0	17.0	8.0	46.0	96.0	56.0	149.0	2.0	456.0	11.0	6.0	47.0	1.0	198.0	5.0	1.0	5.0	6.0	0.0	7.0	7.0	67.0	97.0	28.0	6.0	11.0	76.0	21.0	33.0	1.0	341.0	86.0	0.0	4.0	2.0	101.0	8.0
K07133	10943.0	8370.0	3831.0	16298.0	10911.0	14172.0	4595.0	10889.0	7009.0	2025.0	6890.0	4428.0	10519.0	4822.0	3669.0	2997.0	2348.0	3252.0	2680.0	11685.0	33078.0	4003.0	3358.0	2743.0	1534.0	2260.0	1983.0	1443.0	3642.0	1171.0	503.0	1399.0	7307.0	13069.0	15399.0	11243.0	5290.0	3420.0	6929.0	5803.0	5170.0	857.0	7090.0	3931.0	3856.0	4426.0	7243.0	5354.0	4402.0
K07130	2143.0	2137.0	1182.0	2255.0	1524.0	2480.0	554.0	1715.0	1188.0	739.0	1011.0	1022.0	2137.0	543.0	821.0	1042.0	421.0	783.0	462.0	1204.0	5499.0	718.0	1395.0	992.0	473.0	1290.0	245.0	1155.0	736.0	1000.0	838.0	357.0	1032.0	1780.0	6760.0	1602.0	697.0	444.0	1541.0	1078.0	1537.0	477.0	1374.0	922.0	796.0	783.0	1669.0	1140.0	1736.0
K07131	1072.0	2246.0	55.0	362.0	705.0	1183.0	31.0	267.0	51.0	198.0	20.0	807.0	1052.0	6.0	321.0	1154.0	821.0	601.0	938.0	5.0	339.0	547.0	405.0	411.0	2.0	1357.0	128.0	53.0	309.0	71.0	0.0	19.0	166.0	1120.0	368.0	7.0	1209.0	155.0	1376.0	170.0	529.0	61.0	125.0	123.0	176.0	351.0	21.0	1070.0	334.0
K07137	4492.0	4055.0	1236.0	7875.0	5094.0	7387.0	2034.0	6355.0	4330.0	987.0	3192.0	1963.0	5339.0	3022.0	1462.0	1531.0	778.0	1374.0	986.0	5240.0	15098.0	1563.0	1345.0	1072.0	807.0	1136.0	691.0	486.0	1701.0	195.0	290.0	530.0	3839.0	8904.0	7568.0	3929.0	1895.0	1371.0	3098.0	2101.0	2409.0	414.0	2943.0	2058.0	1655.0	2194.0	5254.0	2330.0	2432.0
K07134	0.0	0.0	0.0	0.0	0.0	0.0	0.0	0.0	0.0	0.0	0.0	0.0	0.0	0.0	0.0	0.0	0.0	0.0	0.0	0.0	0.0	0.0	0.0	0.0	0.0	0.0	0.0	0.0	0.0	0.0	0.0	0.0	0.0	0.0	0.0	0.0	0.0	0.0	0.0	0.0	0.0	0.0	0.0	0.0	0.0	0.0	0.0	0.0	0.0
K07135	0.0	0.0	0.0	0.0	0.0	0.0	0.0	0.0	0.0	0.0	0.0	0.0	0.0	0.0	0.0	0.0	0.0	0.0	0.0	0.0	0.0	0.0	0.0	0.0	0.0	0.0	0.0	0.0	0.0	0.0	0.0	0.0	0.0	0.0	0.0	0.0	0.0	0.0	0.0	0.0	0.0	0.0	0.0	0.0	0.0	0.0	0.0	0.0	0.0
K01860	0.0	0.0	0.0	0.0	0.0	0.0	0.0	0.0	0.0	0.0	0.0	0.0	0.0	0.0	0.0	0.0	0.0	0.0	0.0	0.0	0.0	0.0	0.0	0.0	0.0	0.0	0.0	0.0	0.0	0.0	0.0	0.0	0.0	0.0	0.0	0.0	0.0	0.0	0.0	0.0	0.0	0.0	0.0	0.0	0.0	0.0	0.0	0.0	0.0
K01866	12675.0	12870.0	6915.0	11430.0	8754.0	13334.0	5984.0	11659.0	6534.0	4618.0	5714.0	8172.0	12309.0	4914.0	4841.0	6280.0	4812.0	5167.0	4806.0	8049.0	25996.0	6694.0	7407.0	5563.0	3122.0	9547.0	2466.0	6241.0	5466.0	4203.0	1738.0	3324.0	9776.0	14855.0	25129.0	8859.0	6363.0	3924.0	9318.0	6510.0	6922.0	2753.0	8502.0	5669.0	5632.0	8104.0	10490.0	8016.0	8604.0
K01867	12406.0	12869.0	6924.0	11448.0	8804.0	13458.0	6050.0	11686.0	6589.0	4643.0	5731.0	8121.0	12301.0	4924.0	4857.0	6275.0	4807.0	5165.0	4793.0	8137.0	26222.0	6696.0	7401.0	5563.0	3123.0	9539.0	2475.0	6263.0	5475.0	4184.0	1738.0	3340.0	9812.0	14861.0	25175.0	8860.0	6374.0	3937.0	9250.0	6522.0	6919.0	2758.0	8545.0	5684.0	5636.0	8024.0	10499.0	7974.0	8602.0
K01865	92.0	16.0	19.0	490.0	126.0	18.0	44.0	112.0	25.0	7.0	0.0	19.0	226.0	0.0	29.0	32.0	0.0	9.0	4.0	6.0	23.0	37.0	30.0	4.0	5.0	10.0	2.0	0.0	28.0	0.0	12.0	2.0	33.0	176.0	53.0	42.0	0.0	11.0	30.0	2.0	18.0	1.0	11.0	13.0	28.0	6.0	28.0	38.0	67.0
K01868	12732.0	12671.0	6924.0	11583.0	8850.0	13521.0	6066.0	11709.0	6656.0	4654.0	5737.0	8191.0	12383.0	4925.0	4861.0	6286.0	4793.0	5169.0	4814.0	8132.0	26384.0	6715.0	7413.0	5558.0	3124.0	9602.0	2477.0	6263.0	5478.0	4215.0	1738.0	3340.0	9816.0	14915.0	25248.0	8872.0	6377.0	3945.0	9376.0	6521.0	6922.0	2758.0	8555.0	5701.0	5636.0	8097.0	10511.0	8025.0	8605.0
K01869	12684.0	12622.0	6916.0	11433.0	8780.0	13359.0	5989.0	11674.0	6589.0	4619.0	5723.0	8178.0	12309.0	4915.0	4851.0	6284.0	4711.0	5168.0	4798.0	8085.0	26134.0	6691.0	7407.0	5554.0	3122.0	9373.0	2470.0	6241.0	5472.0	4202.0	1738.0	3325.0	9781.0	14857.0	25155.0	8859.0	6362.0	3927.0	9325.0	6507.0	6920.0	2753.0	8450.0	5674.0	5635.0	8096.0	10496.0	7997.0	8604.0
K06140	59.0	68.0	13.0	12.0	44.0	85.0	5.0	21.0	1.0	4.0	2.0	38.0	16.0	0.0	4.0	16.0	13.0	17.0	5.0	1.0	68.0	10.0	37.0	16.0	1.0	66.0	2.0	0.0	0.0	6.0	2.0	4.0	7.0	16.0	1.0	0.0	0.0	10.0	23.0	8.0	21.0	2.0	37.0	6.0	2.0	15.0	4.0	96.0	3.0
K04766	2.0	3.0	1.0	2.0	1.0	3.0	1.0	4.0	1.0	1.0	0.0	2.0	2.0	0.0	0.0	1.0	2.0	2.0	1.0	0.0	11.0	1.0	2.0	1.0	0.0	4.0	0.0	0.0	1.0	0.0	0.0	1.0	2.0	3.0	4.0	0.0	2.0	1.0	3.0	1.0	1.0	3.0	4.0	1.0	1.0	2.0	1.0	4.0	2.0
K04767	3553.0	3491.0	3734.0	1889.0	2070.0	3105.0	2231.0	3307.0	1274.0	1761.0	1719.0	2964.0	3129.0	1222.0	1476.0	1601.0	1646.0	1738.0	1210.0	1788.0	6139.0	2556.0	3168.0	1573.0	1003.0	3118.0	882.0	3328.0	1734.0	2365.0	1021.0	1703.0	3116.0	2513.0	11831.0	1570.0	1852.0	1359.0	2427.0	2435.0	2330.0	1216.0	2969.0	1772.0	2344.0	2986.0	3008.0	2638.0	2726.0
K04764	2007.0	3291.0	215.0	1139.0	1077.0	2180.0	205.0	837.0	437.0	269.0	103.0	1396.0	1685.0	32.0	898.0	1522.0	1562.0	967.0	1190.0	811.0	2782.0	966.0	724.0	806.0	44.0	2943.0	217.0	326.0	391.0	73.0	55.0	95.0	803.0	1924.0	500.0	33.0	1981.0	369.0	1799.0	597.0	682.0	58.0	925.0	361.0	344.0	781.0	227.0	1871.0	765.0
K04762	5850.0	6594.0	2000.0	4581.0	3342.0	5454.0	1874.0	4036.0	2286.0	1905.0	1872.0	3774.0	5299.0	1617.0	2353.0	3071.0	2622.0	2379.0	2971.0	3779.0	10285.0	3077.0	2943.0	3131.0	1458.0	5110.0	1237.0	2283.0	2480.0	1530.0	390.0	1038.0	4148.0	5471.0	7380.0	4764.0	3536.0	1934.0	4481.0	2561.0	2773.0	912.0	3298.0	2289.0	2348.0	3662.0	3228.0	3544.0	3452.0
K04763	11534.0	11631.0	4912.0	10024.0	7990.0	12049.0	4517.0	11430.0	6218.0	3811.0	4898.0	6541.0	10875.0	4751.0	3654.0	4899.0	4208.0	4729.0	4479.0	6978.0	24114.0	5767.0	6292.0	4932.0	2730.0	8322.0	2221.0	4641.0	4942.0	2968.0	724.0	2966.0	8444.0	16246.0	19029.0	7483.0	5343.0	3150.0	8229.0	5219.0	5540.0	1909.0	8126.0	4574.0	3802.0	6539.0	10419.0	7439.0	6632.0
K04760	1809.0	2749.0	183.0	802.0	882.0	1484.0	73.0	672.0	191.0	233.0	17.0	1222.0	1601.0	5.0	878.0	1514.0	1235.0	865.0	1097.0	402.0	713.0	867.0	693.0	639.0	42.0	2913.0	139.0	326.0	281.0	38.0	52.0	66.0	741.0	1644.0	366.0	3.0	1978.0	342.0	1736.0	526.0	672.0	40.0	670.0	320.0	344.0	730.0	80.0	1622.0	749.0
K04761	4670.0	4934.0	1016.0	4387.0	3254.0	4342.0	1445.0	3754.0	2283.0	936.0	1351.0	2957.0	3996.0	1475.0	1908.0	2623.0	2162.0	1889.0	1900.0	3683.0	8771.0	1925.0	1677.0	1771.0	605.0	3803.0	793.0	817.0	1449.0	271.0	322.0	477.0	3242.0	4903.0	4639.0	2796.0	3265.0	1455.0	3586.0	1939.0	2207.0	361.0	2487.0	1542.0	1629.0	2351.0	2207.0	3295.0	2173.0
K04768	12.0	7.0	5.0	7.0	3.0	75.0	1.0	9.0	1.0	1.0	1.0	5.0	6.0	1.0	1.0	11.0	3.0	5.0	5.0	43.0	16.0	3.0	5.0	3.0	0.0	8.0	1.0	0.0	2.0	4.0	0.0	1.0	2.0	4.0	5.0	0.0	5.0	1.0	6.0	13.0	3.0	4.0	6.0	2.0	1.0	3.0	3.0	7.0	3.0
K04769	59.0	79.0	6.0	302.0	29.0	125.0	1.0	178.0	1.0	4.0	183.0	2.0	46.0	1.0	4.0	5.0	0.0	40.0	20.0	7.0	82.0	33.0	0.0	1.0	0.0	2.0	25.0	0.0	1.0	1.0	0.0	1.0	1.0	112.0	137.0	61.0	4.0	12.0	7.0	2.0	9.0	2.0	10.0	4.0	5.0	7.0	25.0	17.0	13.0
K08313	838.0	454.0	115.0	1097.0	1004.0	944.0	318.0	1626.0	1429.0	203.0	874.0	415.0	1557.0	1346.0	253.0	43.0	134.0	70.0	127.0	1227.0	843.0	225.0	222.0	150.0	444.0	181.0	48.0	41.0	367.0	42.0	2.0	149.0	1274.0	3898.0	2241.0	383.0	166.0	187.0	555.0	490.0	582.0	49.0	577.0	494.0	181.0	420.0	2936.0	318.0	760.0
K08312	846.0	832.0	140.0	438.0	490.0	422.0	66.0	422.0	155.0	103.0	14.0	806.0	562.0	4.0	572.0	180.0	440.0	281.0	185.0	401.0	703.0	373.0	304.0	239.0	42.0	1468.0	28.0	326.0	114.0	4.0	52.0	54.0	601.0	541.0	2.0	1.0	771.0	198.0	360.0	422.0	147.0	25.0	554.0	195.0	176.0	406.0	77.0	690.0	417.0
K08311	2019.0	2876.0	204.0	887.0	1078.0	1678.0	90.0	767.0	229.0	271.0	78.0	1418.0	1720.0	14.0	914.0	1527.0	1242.0	887.0	1128.0	428.0	831.0	948.0	709.0	677.0	55.0	2944.0	155.0	336.0	317.0	58.0	63.0	88.0	786.0	1780.0	522.0	75.0	2008.0	362.0	1771.0	578.0	704.0	61.0	709.0	367.0	399.0	768.0	141.0	1660.0	797.0
K08310	2413.0	2955.0	522.0	907.0	1003.0	1925.0	152.0	870.0	277.0	390.0	164.0	1538.0	1733.0	80.0	1272.0	1593.0	1311.0	904.0	1210.0	478.0	1643.0	1148.0	879.0	787.0	80.0	3362.0	158.0	569.0	412.0	344.0	64.0	130.0	873.0	1688.0	2948.0	21.0	2020.0	530.0	2223.0	1001.0	790.0	240.0	775.0	414.0	403.0	892.0	191.0	1775.0	883.0
K08317	874.0	528.0	168.0	919.0	374.0	574.0	248.0	649.0	50.0	316.0	74.0	242.0	712.0	46.0	35.0	488.0	135.0	528.0	231.0	64.0	2389.0	240.0	760.0	509.0	69.0	672.0	146.0	194.0	168.0	101.0	17.0	208.0	215.0	586.0	1505.0	1228.0	250.0	133.0	818.0	304.0	399.0	198.0	838.0	298.0	144.0	251.0	263.0	769.0	661.0
K08316	6761.0	5969.0	5187.0	4570.0	3976.0	5576.0	4050.0	6375.0	4159.0	3367.0	3780.0	5709.0	6699.0	3441.0	3546.0	3006.0	2653.0	2438.0	2473.0	4496.0	8294.0	4385.0	4519.0	3073.0	2426.0	6270.0	1394.0	5470.0	3605.0	3495.0	1488.0	2475.0	6917.0	8576.0	17253.0	4534.0	3083.0	2393.0	4351.0	4481.0	4103.0	2104.0	4588.0	3739.0	3933.0	5842.0	7751.0	3504.0	5908.0
K08315	582.0	466.0	86.0	458.0	616.0	342.0	80.0	497.0	202.0	85.0	125.0	660.0	582.0	24.0	566.0	176.0	365.0	221.0	138.0	426.0	212.0	266.0	282.0	230.0	55.0	1205.0	28.0	309.0	80.0	4.0	61.0	55.0	642.0	614.0	109.0	60.0	796.0	209.0	172.0	425.0	163.0	16.0	406.0	224.0	230.0	404.0	121.0	525.0	439.0
K08314	0.0	0.0	0.0	0.0	0.0	0.0	0.0	0.0	0.0	0.0	0.0	0.0	0.0	0.0	0.0	0.0	0.0	0.0	0.0	0.0	0.0	0.0	0.0	0.0	0.0	0.0	0.0	0.0	0.0	0.0	0.0	0.0	0.0	0.0	0.0	0.0	0.0	0.0	0.0	0.0	0.0	0.0	0.0	0.0	0.0	0.0	0.0	0.0	0.0
K05149	0.0	0.0	0.0	0.0	0.0	0.0	0.0	0.0	0.0	0.0	0.0	0.0	0.0	0.0	0.0	0.0	0.0	0.0	0.0	0.0	0.0	0.0	0.0	0.0	0.0	0.0	0.0	0.0	0.0	0.0	0.0	0.0	0.0	0.0	0.0	0.0	0.0	0.0	0.0	0.0	0.0	0.0	0.0	0.0	0.0	0.0	0.0	0.0	0.0
K08319	16.0	29.0	1.0	0.0	16.0	3.0	0.0	1.0	0.0	0.0	0.0	12.0	2.0	0.0	2.0	0.0	3.0	1.0	2.0	1.0	20.0	3.0	0.0	2.0	0.0	4.0	0.0	1.0	0.0	0.0	0.0	0.0	1.0	37.0	0.0	0.0	1.0	0.0	1.0	3.0	1.0	2.0	6.0	0.0	0.0	3.0	8.0	11.0	0.0
K08318	0.0	0.0	0.0	0.0	0.0	0.0	0.0	0.0	0.0	0.0	0.0	0.0	0.0	0.0	0.0	0.0	0.0	0.0	0.0	0.0	0.0	0.0	0.0	0.0	0.0	0.0	0.0	0.0	0.0	0.0	0.0	0.0	0.0	0.0	0.0	0.0	0.0	0.0	0.0	0.0	0.0	0.0	0.0	0.0	0.0	0.0	0.0	0.0	0.0
K06339	0.0	0.0	0.0	0.0	0.0	0.0	0.0	0.0	0.0	0.0	0.0	0.0	0.0	0.0	0.0	0.0	0.0	0.0	0.0	0.0	0.0	0.0	0.0	0.0	0.0	0.0	0.0	0.0	0.0	0.0	0.0	0.0	0.0	0.0	0.0	0.0	0.0	0.0	0.0	0.0	0.0	0.0	0.0	0.0	0.0	0.0	0.0	0.0	0.0
K14648	0.0	0.0	0.0	0.0	0.0	0.0	0.0	0.0	0.0	0.0	0.0	0.0	0.0	0.0	0.0	0.0	0.0	0.0	0.0	0.0	0.0	0.0	0.0	0.0	0.0	0.0	0.0	0.0	0.0	0.0	0.0	0.0	0.0	0.0	0.0	0.0	0.0	0.0	0.0	0.0	0.0	0.0	0.0	0.0	0.0	0.0	0.0	0.0	0.0
K14392	1094.0	1206.0	167.0	1103.0	856.0	1016.0	362.0	627.0	251.0	133.0	156.0	727.0	837.0	77.0	633.0	181.0	437.0	388.0	252.0	479.0	2669.0	446.0	408.0	306.0	45.0	1554.0	70.0	300.0	110.0	28.0	55.0	75.0	663.0	896.0	154.0	104.0	831.0	217.0	637.0	492.0	176.0	32.0	785.0	322.0	181.0	409.0	115.0	901.0	471.0
K14393	368.0	162.0	15.0	27.0	55.0	151.0	8.0	22.0	13.0	13.0	14.0	240.0	40.0	2.0	43.0	253.0	25.0	17.0	60.0	44.0	98.0	37.0	60.0	108.0	1.0	206.0	12.0	17.0	7.0	44.0	0.0	13.0	8.0	15.0	78.0	5.0	10.0	24.0	114.0	30.0	8.0	11.0	25.0	80.0	2.0	114.0	6.0	83.0	26.0
K14645	2871.0	3153.0	1801.0	1084.0	557.0	2003.0	1236.0	1493.0	1095.0	2196.0	1280.0	2439.0	3044.0	900.0	1136.0	2128.0	1037.0	1025.0	1918.0	987.0	3002.0	2152.0	2323.0	2664.0	1719.0	2986.0	707.0	2601.0	2086.0	2005.0	576.0	946.0	2989.0	2440.0	7139.0	4472.0	756.0	1195.0	1887.0	1328.0	1654.0	1269.0	1540.0	2027.0	2234.0	3359.0	2445.0	434.0	3352.0
K14647	0.0	0.0	0.0	0.0	0.0	1.0	0.0	0.0	0.0	0.0	0.0	0.0	0.0	0.0	0.0	0.0	0.0	0.0	0.0	0.0	1.0	0.0	0.0	0.0	0.0	0.0	0.0	0.0	0.0	0.0	0.0	0.0	0.0	0.0	1.0	0.0	0.0	0.0	1.0	0.0	0.0	0.0	1.0	0.0	0.0	0.0	0.0	0.0	0.0
K01689	12687.0	12624.0	6921.0	11313.0	8777.0	13414.0	6083.0	11664.0	6525.0	4639.0	5718.0	8186.0	12247.0	4932.0	4859.0	6275.0	4793.0	5168.0	4809.0	8059.0	26017.0	6668.0	7410.0	5552.0	3124.0	9596.0	2473.0	6269.0	5471.0	4216.0	1742.0	3324.0	9814.0	14814.0	25092.0	8849.0	6375.0	3939.0	9342.0	6502.0	6915.0	2746.0	8533.0	5678.0	5635.0	8091.0	10483.0	7999.0	8617.0
K01686	1065.0	1697.0	1151.0	735.0	1071.0	1804.0	514.0	993.0	840.0	477.0	667.0	1056.0	1227.0	651.0	610.0	343.0	373.0	290.0	310.0	1249.0	2246.0	673.0	862.0	540.0	444.0	516.0	166.0	1002.0	461.0	876.0	862.0	292.0	1043.0	791.0	3847.0	196.0	605.0	364.0	656.0	668.0	1003.0	259.0	759.0	655.0	781.0	843.0	1428.0	644.0	1027.0
K01687	8984.0	10187.0	6105.0	6508.0	5076.0	8399.0	4598.0	7507.0	4410.0	4007.0	4305.0	7017.0	8448.0	2890.0	4155.0	5891.0	3825.0	3619.0	3722.0	4821.0	12257.0	5588.0	5668.0	3949.0	2576.0	8196.0	1845.0	5938.0	4542.0	3905.0	1536.0	2798.0	7228.0	8103.0	19589.0	6188.0	4815.0	2930.0	6420.0	5009.0	5542.0	2466.0	5094.0	4485.0	5035.0	7157.0	6908.0	5555.0	6896.0
K01684	445.0	436.0	78.0	304.0	321.0	379.0	94.0	262.0	422.0	81.0	103.0	62.0	642.0	65.0	51.0	338.0	0.0	72.0	49.0	116.0	639.0	125.0	62.0	40.0	14.0	21.0	19.0	51.0	187.0	15.0	10.0	28.0	6.0	580.0	514.0	186.0	71.0	54.0	180.0	126.0	199.0	11.0	182.0	100.0	60.0	59.0	124.0	124.0	77.0
K01685	252.0	444.0	91.0	406.0	352.0	1031.0	194.0	402.0	434.0	80.0	155.0	203.0	199.0	185.0	189.0	67.0	23.0	63.0	91.0	655.0	1170.0	214.0	102.0	52.0	30.0	136.0	58.0	12.0	164.0	20.0	6.0	43.0	228.0	304.0	980.0	142.0	116.0	88.0	210.0	104.0	115.0	37.0	269.0	124.0	93.0	283.0	263.0	215.0	168.0
K01682	1135.0	2289.0	57.0	385.0	555.0	1074.0	26.0	346.0	75.0	178.0	30.0	607.0	1105.0	11.0	342.0	1373.0	906.0	595.0	934.0	22.0	175.0	543.0	402.0	420.0	11.0	1657.0	120.0	37.0	271.0	53.0	13.0	28.0	183.0	1223.0	437.0	61.0	1232.0	158.0	1392.0	148.0	548.0	59.0	196.0	153.0	223.0	363.0	63.0	975.0	366.0
K01681	2287.0	4035.0	1400.0	2386.0	2241.0	4215.0	844.0	1696.0	1341.0	749.0	1240.0	1476.0	2357.0	615.0	1276.0	1611.0	1347.0	1023.0	1330.0	1765.0	4735.0	1190.0	1022.0	1016.0	342.0	2280.0	503.0	1033.0	1021.0	925.0	723.0	406.0	1196.0	2233.0	5583.0	290.0	1650.0	499.0	2194.0	998.0	1411.0	345.0	1020.0	853.0	738.0	1151.0	1223.0	2005.0	1296.0
K05308	0.0	0.0	0.0	0.0	0.0	0.0	0.0	0.0	0.0	0.0	0.0	0.0	0.0	0.0	0.0	0.0	0.0	0.0	0.0	0.0	0.0	0.0	0.0	0.0	0.0	0.0	0.0	0.0	0.0	0.0	0.0	0.0	0.0	0.0	0.0	0.0	0.0	0.0	0.0	0.0	0.0	0.0	0.0	0.0	0.0	0.0	0.0	0.0	0.0
K02889	0.0	0.0	0.0	0.0	0.0	0.0	0.0	0.0	0.0	0.0	0.0	0.0	0.0	0.0	0.0	0.0	0.0	0.0	0.0	0.0	0.0	0.0	0.0	0.0	0.0	0.0	0.0	0.0	0.0	0.0	0.0	0.0	0.0	0.0	0.0	0.0	0.0	0.0	0.0	0.0	0.0	0.0	0.0	0.0	0.0	0.0	0.0	0.0	0.0
K02888	12608.0	12520.0	6865.0	11326.0	8720.0	13047.0	5934.0	11623.0	6584.0	4641.0	5704.0	8136.0	12258.0	4916.0	4851.0	6238.0	4787.0	5154.0	4792.0	8063.0	25951.0	6679.0	7402.0	5516.0	3123.0	9589.0	2471.0	6263.0	5473.0	4203.0	1737.0	3337.0	9811.0	14801.0	25061.0	8854.0	6371.0	3931.0	9265.0	6489.0	6888.0	2757.0	8464.0	5645.0	5635.0	8093.0	10484.0	7974.0	8600.0
K02885	0.0	0.0	0.0	0.0	0.0	0.0	0.0	0.0	0.0	0.0	0.0	0.0	0.0	0.0	0.0	0.0	0.0	0.0	0.0	0.0	0.0	0.0	0.0	0.0	0.0	0.0	0.0	0.0	0.0	0.0	0.0	0.0	0.0	0.0	0.0	0.0	0.0	0.0	0.0	0.0	0.0	0.0	0.0	0.0	0.0	0.0	0.0	0.0	0.0
K02884	12724.0	12938.0	6922.0	11448.0	8830.0	13412.0	6050.0	11690.0	6591.0	4652.0	5733.0	8200.0	12317.0	4924.0	4861.0	6284.0	4816.0	5169.0	4820.0	8095.0	26274.0	6710.0	7411.0	5566.0	3124.0	9601.0	2477.0	6264.0	5475.0	4214.0	1738.0	3340.0	9814.0	14900.0	25174.0	8860.0	6375.0	3942.0	9338.0	6514.0	6921.0	2760.0	8549.0	5688.0	5635.0	8110.0	10506.0	8029.0	8605.0
K02887	12701.0	12569.0	6892.0	11439.0	8784.0	13236.0	6000.0	11683.0	6590.0	4650.0	5708.0	8079.0	12311.0	4918.0	4849.0	6284.0	4792.0	5162.0	4794.0	8094.0	26090.0	6696.0	7404.0	5553.0	3124.0	9601.0	2459.0	6263.0	5470.0	4213.0	1737.0	3337.0	9811.0	14848.0	25170.0	8841.0	6370.0	3940.0	9331.0	6507.0	6920.0	2758.0	8496.0	5682.0	5635.0	8096.0	10497.0	8011.0	8604.0
K02886	12710.0	12911.0	6922.0	11448.0	8814.0	13410.0	6050.0	11689.0	6591.0	4652.0	5733.0	8189.0	12316.0	4924.0	4858.0	6284.0	4813.0	5169.0	4819.0	8095.0	26254.0	6708.0	7411.0	5563.0	3124.0	9600.0	2477.0	6263.0	5475.0	4214.0	1738.0	3340.0	9813.0	14864.0	25174.0	8860.0	6374.0	3942.0	9338.0	6512.0	6920.0	2758.0	8544.0	5687.0	5635.0	8107.0	10498.0	8020.0	8604.0
K02881	12703.0	12833.0	6898.0	11441.0	8794.0	13243.0	6007.0	11686.0	6590.0	4650.0	5710.0	8079.0	12311.0	4918.0	4849.0	6284.0	4812.0	5163.0	4803.0	8094.0	26151.0	6703.0	7405.0	5562.0	3124.0	9601.0	2463.0	6263.0	5470.0	4213.0	1737.0	3337.0	9812.0	14849.0	25170.0	8842.0	6371.0	3940.0	9334.0	6508.0	6920.0	2758.0	8513.0	5682.0	5635.0	8107.0	10497.0	8018.0	8604.0
K02883	0.0	0.0	0.0	0.0	0.0	0.0	0.0	0.0	0.0	0.0	0.0	0.0	0.0	0.0	0.0	0.0	0.0	0.0	0.0	0.0	0.0	0.0	0.0	0.0	0.0	0.0	0.0	0.0	0.0	0.0	0.0	0.0	0.0	0.0	0.0	0.0	0.0	0.0	0.0	0.0	0.0	0.0	0.0	0.0	0.0	0.0	0.0	0.0	0.0
K13743	0.0	0.0	0.0	0.0	0.0	0.0	0.0	0.0	0.0	0.0	0.0	0.0	0.0	0.0	0.0	0.0	0.0	0.0	0.0	0.0	0.0	0.0	0.0	0.0	0.0	0.0	0.0	0.0	0.0	0.0	0.0	0.0	0.0	0.0	0.0	0.0	0.0	0.0	0.0	0.0	0.0	0.0	0.0	0.0	0.0	0.0	0.0	0.0	0.0
K02086	4172.0	3826.0	3900.0	2603.0	2147.0	3227.0	2403.0	3707.0	1166.0	2052.0	1683.0	3153.0	3237.0	1219.0	1462.0	2089.0	1770.0	2234.0	1396.0	1645.0	7997.0	2705.0	3877.0	2042.0	1058.0	3766.0	999.0	3519.0	1875.0	2477.0	1039.0	1909.0	3195.0	2780.0	12930.0	2736.0	2030.0	1443.0	3183.0	2636.0	2720.0	1434.0	3594.0	2015.0	2449.0	3182.0	3114.0	3365.0	3378.0
K02081	718.0	493.0	245.0	535.0	508.0	1022.0	397.0	551.0	737.0	235.0	415.0	583.0	808.0	281.0	337.0	253.0	95.0	120.0	191.0	977.0	1224.0	325.0	228.0	234.0	296.0	244.0	157.0	123.0	432.0	122.0	16.0	171.0	642.0	532.0	1419.0	87.0	119.0	205.0	390.0	564.0	574.0	88.0	494.0	308.0	140.0	443.0	679.0	439.0	414.0
K02080	0.0	0.0	0.0	0.0	0.0	0.0	0.0	0.0	0.0	0.0	0.0	0.0	0.0	0.0	0.0	0.0	0.0	0.0	0.0	0.0	0.0	0.0	0.0	0.0	0.0	0.0	0.0	0.0	0.0	0.0	0.0	0.0	0.0	0.0	0.0	0.0	0.0	0.0	0.0	0.0	0.0	0.0	0.0	0.0	0.0	0.0	0.0	0.0	0.0
K02083	4.0	12.0	11.0	5.0	5.0	32.0	19.0	6.0	2.0	2.0	3.0	3.0	7.0	4.0	0.0	11.0	2.0	2.0	4.0	2.0	13.0	3.0	3.0	4.0	0.0	5.0	0.0	1.0	1.0	3.0	1.0	7.0	5.0	9.0	12.0	3.0	4.0	5.0	8.0	3.0	33.0	6.0	13.0	3.0	3.0	4.0	5.0	5.0	19.0
K02082	4519.0	4170.0	3909.0	2990.0	3086.0	3616.0	2567.0	5178.0	2761.0	2013.0	2408.0	3434.0	4224.0	2471.0	1701.0	1949.0	1744.0	1828.0	1313.0	2817.0	7829.0	2807.0	3320.0	1719.0	1319.0	3260.0	890.0	3329.0	2229.0	2394.0	1034.0	1838.0	4193.0	6449.0	13477.0	2022.0	1979.0	1511.0	2999.0	2869.0	2951.0	1134.0	3385.0	2225.0	2474.0	3343.0	5621.0	2985.0	3314.0
K13831	0.0	0.0	0.0	0.0	0.0	0.0	0.0	0.0	0.0	0.0	0.0	0.0	0.0	0.0	0.0	0.0	0.0	0.0	0.0	0.0	0.0	0.0	0.0	0.0	0.0	0.0	0.0	0.0	0.0	0.0	0.0	0.0	0.0	0.0	0.0	0.0	0.0	0.0	0.0	0.0	0.0	0.0	0.0	0.0	0.0	0.0	0.0	0.0	0.0
K03428	3.0	12.0	0.0	0.0	2.0	0.0	0.0	0.0	0.0	22.0	4.0	0.0	2.0	6.0	0.0	31.0	0.0	0.0	0.0	1.0	0.0	12.0	2.0	0.0	0.0	0.0	2.0	0.0	1.0	14.0	0.0	12.0	0.0	0.0	2.0	1.0	2.0	0.0	0.0	1.0	4.0	39.0	0.0	0.0	0.0	1.0	5.0	2.0	0.0
K03429	5187.0	4820.0	4428.0	3963.0	3084.0	4655.0	3075.0	5152.0	2554.0	2429.0	2224.0	3821.0	4536.0	1752.0	1976.0	3134.0	2087.0	2467.0	1513.0	2419.0	11834.0	3080.0	4099.0	2168.0	1210.0	4129.0	1105.0	3893.0	2404.0	2543.0	1261.0	2105.0	4071.0	4447.0	14583.0	3254.0	2459.0	1734.0	3759.0	3114.0	3508.0	1722.0	4055.0	2659.0	3001.0	3808.0	4027.0	3699.0	4096.0
K03424	17502.0	19676.0	7622.0	16385.0	11998.0	20325.0	6770.0	15018.0	8466.0	5345.0	6935.0	10462.0	16677.0	6296.0	6351.0	9131.0	7354.0	7448.0	7436.0	10400.0	35690.0	8737.0	9147.0	7389.0	3504.0	14856.0	3154.0	6637.0	6490.0	4361.0	1795.0	3567.0	11994.0	22272.0	28222.0	9441.0	9799.0	4802.0	13937.0	7677.0	8641.0	2867.0	11080.0	6664.0	6295.0	9648.0	13474.0	12243.0	10396.0
K03935	0.0	0.0	0.0	0.0	0.0	0.0	0.0	0.0	0.0	0.0	0.0	0.0	0.0	0.0	0.0	0.0	0.0	0.0	0.0	0.0	0.0	0.0	0.0	0.0	0.0	0.0	0.0	0.0	0.0	0.0	0.0	0.0	0.0	0.0	0.0	0.0	0.0	0.0	0.0	0.0	0.0	0.0	0.0	0.0	0.0	0.0	0.0	0.0	0.0
K03932	104.0	138.0	29.0	10.0	10.0	34.0	0.0	6.0	21.0	48.0	20.0	179.0	8.0	0.0	27.0	2.0	9.0	25.0	70.0	0.0	218.0	79.0	128.0	221.0	2.0	29.0	82.0	64.0	7.0	29.0	0.0	14.0	8.0	5.0	227.0	0.0	6.0	30.0	57.0	59.0	0.0	13.0	27.0	44.0	0.0	63.0	0.0	24.0	1.0
K03933	68.0	53.0	17.0	18.0	48.0	72.0	15.0	35.0	3.0	6.0	5.0	45.0	40.0	4.0	6.0	29.0	23.0	20.0	9.0	2.0	81.0	24.0	59.0	33.0	5.0	73.0	2.0	3.0	6.0	16.0	4.0	6.0	38.0	33.0	71.0	0.0	10.0	23.0	40.0	19.0	40.0	14.0	53.0	11.0	10.0	23.0	38.0	105.0	22.0
K03930	3097.0	2948.0	3639.0	1540.0	1679.0	2430.0	2115.0	2918.0	1045.0	1696.0	1488.0	2811.0	2084.0	1105.0	1368.0	1398.0	1432.0	1616.0	1087.0	1522.0	4774.0	2311.0	2806.0	1233.0	750.0	2943.0	826.0	3146.0	1563.0	2172.0	885.0	1645.0	2579.0	1890.0	10312.0	1509.0	1595.0	1196.0	2118.0	2155.0	2032.0	1143.0	2517.0	1537.0	2120.0	2838.0	2235.0	2475.0	2286.0
K03931	53.0	40.0	19.0	14.0	51.0	72.0	12.0	21.0	0.0	4.0	3.0	38.0	17.0	0.0	4.0	16.0	13.0	18.0	6.0	0.0	70.0	11.0	38.0	16.0	1.0	65.0	3.0	0.0	0.0	6.0	0.0	3.0	7.0	18.0	2.0	0.0	0.0	5.0	25.0	9.0	22.0	2.0	55.0	7.0	2.0	15.0	4.0	97.0	3.0
K02339	1819.0	2735.0	176.0	799.0	885.0	1495.0	55.0	670.0	189.0	225.0	19.0	1111.0	1608.0	5.0	865.0	1509.0	1236.0	867.0	1097.0	401.0	615.0	893.0	695.0	663.0	43.0	2904.0	141.0	300.0	207.0	50.0	52.0	65.0	741.0	1652.0	366.0	3.0	1978.0	340.0	1738.0	537.0	673.0	37.0	672.0	316.0	344.0	736.0	82.0	1627.0	760.0
K02338	12897.0	12892.0	6907.0	12039.0	9069.0	13518.0	6180.0	11810.0	6603.0	4678.0	5808.0	8222.0	12528.0	4971.0	4886.0	6284.0	4793.0	5266.0	4854.0	8104.0	27797.0	6760.0	7510.0	5617.0	3125.0	9681.0	2498.0	6259.0	5530.0	4236.0	1741.0	3359.0	9844.0	15145.0	25257.0	8956.0	6428.0	3951.0	9559.0	6586.0	6944.0	2763.0	8651.0	5791.0	5637.0	8098.0	10511.0	8215.0	8653.0
K02337	13027.0	13210.0	7600.0	11610.0	9349.0	13819.0	6157.0	11897.0	7012.0	4848.0	6016.0	8570.0	12668.0	5273.0	5192.0	6288.0	4709.0	5145.0	4840.0	8616.0	26433.0	6752.0	7584.0	5588.0	3255.0	9426.0	2488.0	6865.0	5495.0	4678.0	2427.0	3356.0	9990.0	14900.0	26347.0	8882.0	6527.0	3982.0	9455.0	6702.0	7400.0	2809.0	8518.0	5938.0	5985.0	8277.0	10865.0	8010.0	8913.0
K02336	0.0	0.0	0.0	0.0	0.0	0.0	0.0	0.0	0.0	0.0	0.0	0.0	0.0	0.0	0.0	0.0	0.0	0.0	0.0	0.0	0.0	0.0	0.0	0.0	0.0	0.0	0.0	0.0	0.0	0.0	0.0	0.0	0.0	0.0	0.0	1.0	0.0	0.0	0.0	0.0	0.0	0.0	0.0	0.0	0.0	1.0	0.0	0.0	0.0
K02335	13932.0	14135.0	8002.0	11830.0	8909.0	14274.0	6768.0	12386.0	7110.0	5765.0	6375.0	9357.0	13733.0	5390.0	5555.0	7225.0	5407.0	5666.0	5851.0	8655.0	27474.0	7947.0	8674.0	6898.0	4054.0	11101.0	2902.0	8021.0	6670.0	5491.0	2014.0	3971.0	11273.0	15976.0	28615.0	10994.0	6778.0	4562.0	10185.0	7371.0	7714.0	3481.0	9289.0	6669.0	6698.0	9847.0	11990.0	8188.0	10272.0
K02334	2389.0	3917.0	425.0	2645.0	2624.0	4052.0	881.0	2718.0	1801.0	596.0	1347.0	928.0	2728.0	1471.0	829.0	1753.0	927.0	879.0	1223.0	1275.0	5300.0	975.0	719.0	634.0	351.0	1840.0	267.0	169.0	867.0	190.0	52.0	233.0	1486.0	5771.0	3202.0	810.0	1559.0	421.0	2349.0	710.0	1307.0	141.0	1251.0	875.0	430.0	692.0	2867.0	1664.0	1221.0
K02330	0.0	0.0	0.0	0.0	0.0	0.0	0.0	0.0	0.0	0.0	0.0	0.0	0.0	0.0	0.0	0.0	0.0	0.0	0.0	0.0	0.0	0.0	0.0	0.0	0.0	0.0	0.0	0.0	0.0	0.0	0.0	0.0	0.0	0.0	0.0	0.0	0.0	0.0	0.0	0.0	0.0	0.0	0.0	0.0	0.0	0.0	0.0	0.0	0.0
K03688	1618.0	2537.0	338.0	843.0	813.0	2334.0	260.0	485.0	206.0	270.0	201.0	814.0	1366.0	89.0	543.0	1416.0	851.0	639.0	1058.0	233.0	1638.0	622.0	455.0	450.0	15.0	1628.0	152.0	89.0	259.0	169.0	68.0	61.0	406.0	1433.0	824.0	44.0	1264.0	228.0	1737.0	244.0	601.0	80.0	397.0	296.0	186.0	472.0	122.0	1050.0	478.0
K03689	3.0	12.0	0.0	0.0	2.0	0.0	0.0	0.0	0.0	22.0	4.0	0.0	2.0	6.0	0.0	31.0	0.0	0.0	0.0	1.0	0.0	12.0	2.0	0.0	0.0	0.0	2.0	0.0	1.0	14.0	0.0	12.0	0.0	0.0	2.0	1.0	2.0	0.0	0.0	0.0	4.0	39.0	0.0	0.0	0.0	1.0	4.0	2.0	0.0
K03680	0.0	0.0	0.0	0.0	0.0	6.0	0.0	0.0	0.0	0.0	0.0	0.0	0.0	0.0	0.0	0.0	0.0	0.0	0.0	0.0	0.0	0.0	0.0	0.0	0.0	0.0	0.0	0.0	0.0	0.0	0.0	0.0	0.0	0.0	0.0	0.0	0.0	0.0	0.0	0.0	0.0	0.0	0.0	0.0	0.0	0.0	0.0	0.0	0.0
K03683	1152.0	580.0	197.0	435.0	491.0	441.0	55.0	426.0	154.0	102.0	16.0	823.0	587.0	5.0	559.0	181.0	463.0	294.0	206.0	401.0	950.0	438.0	334.0	254.0	43.0	1703.0	30.0	300.0	44.0	16.0	52.0	56.0	602.0	550.0	2.0	1.0	771.0	196.0	410.0	432.0	148.0	26.0	614.0	193.0	176.0	402.0	79.0	763.0	436.0
K03684	3446.0	3084.0	1745.0	2325.0	1866.0	2600.0	1510.0	3022.0	2284.0	1630.0	1773.0	2668.0	3853.0	1900.0	1848.0	1209.0	1129.0	922.0	1471.0	2334.0	3341.0	2073.0	1897.0	1937.0	1566.0	3141.0	653.0	2259.0	1971.0	1470.0	400.0	974.0	3830.0	5738.0	6396.0	2661.0	1426.0	1117.0	2034.0	1967.0	1600.0	923.0	1999.0	1869.0	1476.0	2782.0	4748.0	1284.0	3154.0
K03685	13005.0	12691.0	6992.0	11448.0	8829.0	13534.0	6146.0	11695.0	6591.0	4659.0	5733.0	8210.0	12340.0	4926.0	4858.0	6290.0	4835.0	5179.0	4839.0	8095.0	26611.0	6747.0	7441.0	5558.0	3124.0	9844.0	2477.0	6263.0	5475.0	4222.0	1738.0	3343.0	9814.0	14865.0	25174.0	8860.0	6374.0	3942.0	9393.0	6512.0	6921.0	2762.0	8624.0	5697.0	5636.0	8096.0	10498.0	8087.0	8611.0
K03686	15502.0	15267.0	8541.0	13698.0	10325.0	15775.0	7500.0	14566.0	8749.0	6171.0	7604.0	10118.0	15761.0	6821.0	6150.0	7317.0	5502.0	5858.0	6115.0	10089.0	29114.0	8422.0	9007.0	7245.0	4655.0	11293.0	3128.0	8240.0	7433.0	5670.0	2099.0	4246.0	13068.0	20229.0	31744.0	11649.0	7063.0	4874.0	11066.0	8074.0	8408.0	3641.0	9994.0	7368.0	6995.0	10502.0	15229.0	8644.0	11377.0
K03687	12934.0	12524.0	6971.0	11250.0	8689.0	13246.0	6019.0	11519.0	6433.0	4639.0	5716.0	8162.0	12263.0	4925.0	4802.0	6069.0	4823.0	5157.0	4822.0	7731.0	26396.0	6680.0	7419.0	5515.0	3123.0	9701.0	2473.0	6259.0	5372.0	4214.0	1738.0	3331.0	9702.0	14760.0	25029.0	8760.0	6316.0	3920.0	9321.0	6507.0	6863.0	2736.0	8589.0	5628.0	5601.0	7980.0	10376.0	7993.0	8518.0
K07301	2157.0	1885.0	536.0	3448.0	2305.0	3469.0	776.0	2577.0	1381.0	351.0	1135.0	775.0	1720.0	895.0	501.0	667.0	669.0	966.0	712.0	2875.0	7972.0	664.0	772.0	878.0	262.0	540.0	527.0	66.0	692.0	110.0	50.0	204.0	1570.0	2576.0	2517.0	2676.0	1106.0	823.0	1548.0	855.0	1012.0	147.0	1677.0	741.0	820.0	885.0	1307.0	1565.0	772.0
K07300	80.0	91.0	17.0	13.0	65.0	140.0	6.0	26.0	1.0	48.0	10.0	50.0	20.0	12.0	6.0	85.0	16.0	17.0	9.0	45.0	85.0	38.0	42.0	18.0	1.0	67.0	7.0	0.0	2.0	38.0	0.0	26.0	8.0	53.0	7.0	3.0	5.0	4.0	26.0	23.0	29.0	82.0	44.0	7.0	2.0	21.0	23.0	112.0	5.0
K07303	7.0	31.0	0.0	0.0	0.0	12.0	0.0	0.0	0.0	0.0	1.0	0.0	0.0	0.0	0.0	0.0	0.0	0.0	0.0	1.0	2.0	0.0	0.0	0.0	0.0	1.0	0.0	0.0	0.0	0.0	2.0	0.0	0.0	0.0	0.0	2.0	0.0	6.0	1.0	0.0	0.0	0.0	0.0	0.0	0.0	0.0	1.0	0.0	0.0
K07302	14.0	60.0	0.0	0.0	0.0	10.0	0.0	0.0	0.0	0.0	0.0	0.0	0.0	0.0	0.0	0.0	0.0	0.0	0.0	0.0	3.0	0.0	0.0	0.0	0.0	2.0	0.0	0.0	0.0	0.0	2.0	0.0	0.0	0.0	0.0	2.0	0.0	13.0	1.0	0.0	0.0	0.0	0.0	0.0	0.0	0.0	2.0	0.0	0.0
K07305	3375.0	3191.0	1654.0	2181.0	1668.0	2831.0	1443.0	2223.0	1118.0	1772.0	1239.0	2067.0	4103.0	807.0	1153.0	2004.0	1077.0	1289.0	1545.0	1147.0	5708.0	2042.0	2703.0	2498.0	1539.0	2814.0	808.0	2311.0	1942.0	1786.0	465.0	1098.0	2721.0	2853.0	7601.0	3617.0	1036.0	1112.0	2392.0	1783.0	1907.0	1270.0	2354.0	1901.0	1616.0	2520.0	3149.0	1664.0	3191.0
K07304	3428.0	3315.0	1886.0	2225.0	1558.0	2788.0	1645.0	2254.0	1173.0	1872.0	1247.0	2212.0	3721.0	796.0	1193.0	2079.0	1174.0	1373.0	1598.0	1099.0	6254.0	2160.0	2828.0	2555.0	1555.0	2989.0	892.0	2570.0	2054.0	1936.0	493.0	1266.0	2847.0	2663.0	8242.0	3597.0	1092.0	1175.0	2577.0	1811.0	1987.0	1409.0	2369.0	1956.0	1690.0	2684.0	3130.0	1802.0	3474.0
K07307	46.0	52.0	8.0	11.0	32.0	96.0	28.0	2.0	43.0	40.0	176.0	10.0	9.0	33.0	57.0	2.0	86.0	4.0	25.0	5.0	44.0	13.0	3.0	0.0	4.0	192.0	5.0	5.0	0.0	7.0	0.0	6.0	37.0	16.0	19.0	6.0	12.0	13.0	11.0	6.0	1.0	1.0	143.0	20.0	0.0	8.0	8.0	21.0	0.0
K07306	41.0	46.0	8.0	12.0	24.0	76.0	32.0	2.0	23.0	33.0	159.0	10.0	10.0	19.0	43.0	2.0	87.0	4.0	16.0	5.0	29.0	13.0	3.0	1.0	6.0	191.0	5.0	5.0	1.0	5.0	0.0	4.0	21.0	12.0	18.0	6.0	20.0	10.0	11.0	6.0	1.0	0.0	120.0	21.0	0.0	8.0	6.0	22.0	1.0
K07309	0.0	0.0	0.0	0.0	0.0	0.0	0.0	0.0	0.0	0.0	0.0	0.0	0.0	0.0	0.0	0.0	0.0	0.0	0.0	0.0	0.0	0.0	0.0	0.0	0.0	0.0	0.0	0.0	0.0	0.0	0.0	0.0	0.0	0.0	0.0	0.0	0.0	0.0	0.0	0.0	0.0	0.0	0.0	0.0	0.0	0.0	0.0	0.0	0.0
K07308	53.0	51.0	9.0	11.0	43.0	84.0	23.0	2.0	63.0	48.0	183.0	14.0	12.0	47.0	72.0	2.0	87.0	4.0	35.0	5.0	53.0	13.0	3.0	1.0	2.0	192.0	5.0	5.0	1.0	8.0	0.0	6.0	53.0	22.0	20.0	6.0	20.0	15.0	11.0	6.0	1.0	1.0	156.0	20.0	0.0	11.0	11.0	20.0	1.0
K02617	0.0	0.0	0.0	0.0	0.0	0.0	0.0	0.0	0.0	0.0	0.0	0.0	0.0	0.0	0.0	0.0	0.0	0.0	0.0	0.0	0.0	0.0	0.0	0.0	0.0	0.0	0.0	0.0	0.0	0.0	0.0	0.0	0.0	0.0	0.0	1.0	0.0	0.0	0.0	0.0	0.0	0.0	0.0	0.0	0.0	0.0	0.0	0.0	0.0
K02610	61.0	41.0	16.0	17.0	45.0	137.0	5.0	26.0	1.0	4.0	2.0	41.0	19.0	1.0	5.0	26.0	14.0	20.0	9.0	42.0	69.0	12.0	40.0	17.0	1.0	69.0	2.0	0.0	1.0	9.0	0.0	4.0	7.0	16.0	3.0	1.0	3.0	5.0	25.0	20.0	22.0	2.0	39.0	7.0	2.0	16.0	6.0	99.0	4.0
K02963	12702.0	12573.0	6900.0	11440.0	8791.0	13241.0	6014.0	11684.0	6591.0	4649.0	5709.0	8185.0	12311.0	4918.0	4849.0	6284.0	4792.0	5163.0	4795.0	8094.0	26108.0	6696.0	7405.0	5553.0	3123.0	9600.0	2461.0	6263.0	5474.0	4213.0	1737.0	3337.0	9811.0	14849.0	25170.0	8840.0	6371.0	3939.0	9331.0	6507.0	6920.0	2758.0	8512.0	5682.0	5635.0	8096.0	10498.0	8011.0	8604.0
K02612	61.0	41.0	16.0	17.0	45.0	137.0	5.0	26.0	1.0	4.0	2.0	41.0	19.0	1.0	5.0	26.0	14.0	20.0	9.0	42.0	69.0	12.0	40.0	17.0	1.0	69.0	2.0	0.0	1.0	9.0	0.0	4.0	7.0	16.0	3.0	1.0	3.0	5.0	25.0	20.0	22.0	2.0	39.0	7.0	2.0	16.0	6.0	99.0	4.0
K02961	12703.0	12835.0	6901.0	11441.0	8794.0	13243.0	6015.0	11686.0	6591.0	4650.0	5710.0	8185.0	12311.0	4918.0	4849.0	6284.0	4812.0	5163.0	4803.0	8094.0	26148.0	6703.0	7405.0	5562.0	3124.0	9601.0	2463.0	6263.0	5474.0	4213.0	1737.0	3337.0	9812.0	14849.0	25170.0	8842.0	6371.0	3940.0	9334.0	6508.0	6920.0	2758.0	8513.0	5682.0	5635.0	8107.0	10498.0	8019.0	8604.0
K09686	25454.0	21854.0	15095.0	22785.0	15727.0	23426.0	14174.0	24949.0	14415.0	11436.0	13605.0	16953.0	24989.0	12071.0	10139.0	11044.0	8307.0	9702.0	9914.0	17609.0	46390.0	14706.0	16024.0	12991.0	9039.0	17961.0	5996.0	15344.0	14685.0	10550.0	2179.0	8700.0	23322.0	33761.0	58232.0	23402.0	9238.0	8680.0	17573.0	14577.0	12993.0	7201.0	17935.0	12858.0	11521.0	19007.0	28526.0	13730.0	20044.0
K09687	34697.0	32457.0	25783.0	28604.0	20820.0	32206.0	20365.0	32210.0	16041.0	16812.0	18949.0	24098.0	34531.0	13254.0	14854.0	17221.0	12210.0	13923.0	13253.0	20313.0	59464.0	21200.0	25296.0	17715.0	12580.0	27334.0	7921.0	25226.0	19308.0	18234.0	5951.0	12626.0	31103.0	37423.0	96632.0	31398.0	15099.0	12344.0	25620.0	21779.0	21187.0	11317.0	24238.0	17946.0	18417.0	26208.0	36528.0	19881.0	28976.0
K09684	50.0	37.0	90.0	33.0	18.0	152.0	40.0	23.0	22.0	61.0	25.0	44.0	14.0	21.0	51.0	15.0	14.0	11.0	24.0	62.0	76.0	19.0	19.0	16.0	4.0	96.0	9.0	86.0	13.0	44.0	4.0	19.0	81.0	15.0	275.0	8.0	28.0	15.0	44.0	92.0	7.0	28.0	43.0	14.0	2.0	29.0	63.0	18.0	64.0
K09685	4809.0	4341.0	4321.0	3790.0	2733.0	4263.0	2910.0	4649.0	2005.0	2238.0	1985.0	3714.0	4470.0	1677.0	1863.0	2776.0	2088.0	2403.0	1468.0	2371.0	9866.0	2967.0	4059.0	2146.0	1198.0	4016.0	1055.0	3819.0	2124.0	2505.0	1260.0	2033.0	4014.0	4098.0	14222.0	3122.0	2358.0	1676.0	3487.0	3054.0	3219.0	1672.0	3906.0	2503.0	2932.0	3731.0	3960.0	3573.0	4004.0
K09682	2.0	3.0	1.0	2.0	1.0	2.0	0.0	3.0	1.0	1.0	0.0	2.0	2.0	0.0	0.0	1.0	2.0	2.0	1.0	0.0	8.0	1.0	2.0	1.0	0.0	3.0	0.0	0.0	1.0	0.0	0.0	1.0	2.0	3.0	3.0	0.0	2.0	1.0	3.0	1.0	1.0	3.0	3.0	1.0	1.0	2.0	1.0	3.0	2.0
K09683	0.0	0.0	0.0	0.0	0.0	0.0	0.0	0.0	0.0	0.0	0.0	0.0	0.0	0.0	0.0	0.0	0.0	0.0	0.0	0.0	0.0	0.0	0.0	0.0	0.0	0.0	0.0	0.0	0.0	0.0	0.0	0.0	0.0	0.0	0.0	0.0	0.0	0.0	0.0	0.0	0.0	0.0	0.0	0.0	0.0	0.0	0.0	0.0	0.0
K09680	1467.0	906.0	374.0	1197.0	1489.0	1272.0	571.0	1598.0	1004.0	277.0	812.0	752.0	1255.0	1000.0	494.0	442.0	361.0	243.0	370.0	2176.0	3054.0	488.0	426.0	285.0	275.0	224.0	155.0	61.0	497.0	67.0	48.0	191.0	1410.0	1794.0	2512.0	2431.0	1069.0	660.0	886.0	809.0	951.0	86.0	891.0	616.0	817.0	808.0	1050.0	382.0	715.0
K09681	10.0	29.0	2.0	6.0	3.0	9.0	0.0	4.0	1.0	2.0	2.0	53.0	4.0	0.0	2.0	1.0	4.0	6.0	18.0	0.0	42.0	5.0	44.0	75.0	0.0	10.0	4.0	17.0	1.0	7.0	0.0	1.0	5.0	4.0	73.0	0.0	4.0	4.0	3.0	13.0	1.0	6.0	9.0	5.0	1.0	14.0	1.0	7.0	3.0
K09688	31.0	44.0	4.0	0.0	28.0	15.0	7.0	11.0	0.0	0.0	1.0	107.0	1.0	0.0	0.0	3.0	9.0	11.0	18.0	0.0	1.0	0.0	0.0	0.0	0.0	1.0	0.0	0.0	4.0	0.0	0.0	1.0	0.0	17.0	0.0	0.0	0.0	0.0	2.0	1.0	1.0	0.0	2.0	39.0	0.0	1.0	0.0	2.0	0.0
K09689	31.0	44.0	4.0	0.0	28.0	15.0	7.0	11.0	0.0	0.0	1.0	107.0	1.0	0.0	0.0	3.0	9.0	11.0	18.0	0.0	1.0	0.0	0.0	0.0	0.0	1.0	0.0	0.0	4.0	0.0	0.0	1.0	0.0	17.0	0.0	0.0	0.0	0.0	2.0	0.0	1.0	0.0	2.0	39.0	0.0	1.0	0.0	2.0	0.0
K05962	1.0	2.0	0.0	0.0	0.0	1.0	0.0	0.0	0.0	0.0	0.0	0.0	0.0	0.0	0.0	0.0	0.0	0.0	0.0	0.0	0.0	0.0	0.0	0.0	0.0	0.0	0.0	0.0	0.0	0.0	0.0	0.0	0.0	0.0	0.0	0.0	0.0	0.0	0.0	0.0	0.0	0.0	0.0	0.0	0.0	0.0	0.0	0.0	0.0
K05961	0.0	0.0	0.0	0.0	0.0	0.0	0.0	0.0	0.0	0.0	0.0	0.0	0.0	0.0	0.0	0.0	0.0	0.0	0.0	0.0	0.0	0.0	0.0	0.0	0.0	0.0	0.0	0.0	0.0	0.0	0.0	0.0	0.0	0.0	0.0	0.0	0.0	0.0	0.0	0.0	0.0	0.0	0.0	0.0	0.0	0.0	0.0	0.0	0.0
K05967	129.0	99.0	10.0	549.0	219.0	784.0	30.0	157.0	107.0	4.0	14.0	18.0	309.0	7.0	22.0	5.0	4.0	18.0	26.0	106.0	1163.0	41.0	31.0	7.0	1.0	29.0	10.0	1.0	15.0	3.0	0.0	2.0	53.0	286.0	121.0	42.0	5.0	30.0	78.0	38.0	12.0	7.0	129.0	81.0	9.0	12.0	75.0	33.0	11.0
K05966	513.0	878.0	187.0	764.0	425.0	892.0	324.0	340.0	104.0	127.0	263.0	194.0	761.0	156.0	126.0	241.0	231.0	201.0	152.0	117.0	1788.0	256.0	489.0	412.0	255.0	319.0	53.0	300.0	227.0	294.0	174.0	86.0	574.0	640.0	1851.0	139.0	282.0	190.0	505.0	313.0	370.0	194.0	482.0	328.0	242.0	158.0	745.0	338.0	717.0
K11159	0.0	0.0	0.0	0.0	0.0	0.0	0.0	0.0	0.0	0.0	0.0	0.0	0.0	0.0	0.0	0.0	0.0	0.0	0.0	0.0	0.0	0.0	0.0	0.0	0.0	0.0	0.0	0.0	0.0	0.0	0.0	0.0	0.0	0.0	0.0	1.0	0.0	0.0	0.0	0.0	0.0	0.0	0.0	0.0	0.0	0.0	0.0	0.0	0.0
K05964	535.0	741.0	200.0	580.0	368.0	972.0	284.0	386.0	334.0	120.0	234.0	233.0	617.0	144.0	128.0	248.0	532.0	211.0	187.0	520.0	3215.0	261.0	435.0	493.0	255.0	295.0	109.0	300.0	292.0	295.0	174.0	88.0	617.0	642.0	1930.0	97.0	255.0	208.0	454.0	298.0	380.0	195.0	547.0	291.0	243.0	182.0	870.0	409.0	695.0
K05968	0.0	0.0	0.0	0.0	0.0	0.0	0.0	0.0	0.0	0.0	0.0	0.0	0.0	0.0	0.0	0.0	0.0	0.0	0.0	0.0	0.0	0.0	0.0	0.0	0.0	0.0	0.0	0.0	0.0	0.0	0.0	0.0	0.0	0.0	0.0	0.0	0.0	0.0	0.0	0.0	0.0	0.0	0.0	0.0	0.0	0.0	0.0	0.0	0.0
K11152	0.0	0.0	0.0	0.0	0.0	0.0	0.0	0.0	0.0	0.0	0.0	0.0	0.0	0.0	0.0	0.0	0.0	0.0	0.0	0.0	0.0	0.0	0.0	0.0	0.0	0.0	0.0	0.0	0.0	0.0	0.0	0.0	0.0	0.0	0.0	0.0	0.0	0.0	0.0	0.0	0.0	0.0	0.0	0.0	0.0	0.0	0.0	0.0	0.0
K00309	0.0	0.0	0.0	0.0	0.0	0.0	0.0	0.0	0.0	0.0	0.0	0.0	0.0	0.0	0.0	0.0	0.0	0.0	0.0	0.0	0.0	0.0	0.0	0.0	0.0	0.0	0.0	0.0	0.0	0.0	0.0	0.0	0.0	0.0	0.0	0.0	0.0	0.0	0.0	0.0	0.0	0.0	0.0	0.0	0.0	0.0	0.0	0.0	0.0
K00658	3867.0	4872.0	1422.0	1739.0	1513.0	3123.0	1130.0	1802.0	1023.0	1512.0	919.0	2944.0	3908.0	553.0	1788.0	2745.0	1941.0	1514.0	2266.0	1174.0	2834.0	2484.0	2155.0	2211.0	1174.0	4653.0	735.0	2117.0	1848.0	1396.0	339.0	835.0	2675.0	3195.0	4450.0	2316.0	2452.0	1109.0	3098.0	1619.0	1843.0	834.0	1732.0	1620.0	1535.0	2734.0	1987.0	2360.0	2696.0
K00304	53.0	18.0	5.0	5.0	20.0	86.0	0.0	6.0	4.0	10.0	6.0	132.0	12.0	1.0	9.0	10.0	8.0	8.0	9.0	42.0	5.0	31.0	8.0	27.0	1.0	8.0	3.0	0.0	1.0	18.0	0.0	0.0	8.0	10.0	1.0	3.0	3.0	5.0	8.0	40.0	1.0	2.0	4.0	8.0	0.0	14.0	6.0	14.0	12.0
K00305	53.0	18.0	5.0	5.0	20.0	86.0	0.0	6.0	4.0	10.0	6.0	132.0	12.0	1.0	9.0	10.0	8.0	8.0	9.0	42.0	5.0	31.0	8.0	27.0	1.0	8.0	3.0	0.0	1.0	18.0	0.0	0.0	8.0	10.0	1.0	3.0	3.0	5.0	8.0	40.0	1.0	2.0	4.0	8.0	0.0	14.0	6.0	14.0	12.0
K00654	0.0	0.0	0.0	0.0	0.0	0.0	0.0	0.0	0.0	0.0	0.0	0.0	0.0	0.0	0.0	0.0	0.0	0.0	0.0	0.0	0.0	0.0	0.0	0.0	0.0	0.0	0.0	0.0	0.0	0.0	0.0	0.0	0.0	0.0	0.0	0.0	0.0	0.0	0.0	0.0	0.0	0.0	0.0	0.0	0.0	0.0	0.0	0.0	0.0
K00655	16398.0	19547.0	9161.0	12122.0	8818.0	16466.0	7272.0	11881.0	6627.0	7054.0	6293.0	11306.0	16070.0	4517.0	6809.0	10617.0	7483.0	7251.0	8633.0	8146.0	26193.0	10076.0	10534.0	8965.0	4738.0	15049.0	3593.0	9861.0	8286.0	6824.0	2316.0	4563.0	12228.0	15565.0	31141.0	12978.0	9442.0	5367.0	13330.0	8099.0	9165.0	4277.0	9635.0	7551.0	8091.0	11958.0	11039.0	9863.0	12077.0
K00652	3239.0	2702.0	783.0	4791.0	2750.0	4116.0	994.0	2923.0	1296.0	530.0	1214.0	1053.0	1792.0	1120.0	618.0	636.0	609.0	1643.0	1066.0	2645.0	12438.0	1070.0	1241.0	1305.0	306.0	1043.0	869.0	52.0	700.0	170.0	57.0	273.0	1526.0	2888.0	2822.0	2554.0	1126.0	1000.0	2355.0	1033.0	1063.0	147.0	2529.0	868.0	827.0	1025.0	1235.0	2720.0	802.0
K00301	10.0	3.0	4.0	5.0	1.0	72.0	0.0	5.0	0.0	0.0	1.0	3.0	3.0	1.0	1.0	10.0	1.0	3.0	4.0	42.0	5.0	1.0	3.0	1.0	0.0	3.0	0.0	0.0	1.0	3.0	0.0	0.0	0.0	1.0	1.0	1.0	3.0	1.0	3.0	12.0	1.0	1.0	1.0	1.0	0.0	1.0	2.0	3.0	1.0
K00302	77.0	43.0	8.0	142.0	59.0	198.0	17.0	32.0	70.0	12.0	11.0	137.0	80.0	2.0	12.0	13.0	10.0	10.0	14.0	80.0	195.0	47.0	12.0	31.0	1.0	12.0	5.0	0.0	5.0	19.0	0.0	1.0	14.0	64.0	79.0	15.0	8.0	8.0	48.0	50.0	4.0	5.0	19.0	22.0	1.0	17.0	20.0	29.0	15.0
K00303	27.0	39.0	9.0	7.0	3.0	145.0	1.0	13.0	2.0	1.0	3.0	5.0	5.0	1.0	1.0	18.0	3.0	5.0	6.0	85.0	12.0	4.0	5.0	2.0	0.0	7.0	1.0	0.0	2.0	6.0	0.0	1.0	2.0	6.0	4.0	4.0	5.0	8.0	6.0	25.0	2.0	4.0	7.0	2.0	1.0	5.0	4.0	7.0	4.0
K10828	0.0	0.0	0.0	0.0	0.0	0.0	0.0	0.0	0.0	0.0	0.0	0.0	0.0	0.0	0.0	0.0	0.0	0.0	0.0	0.0	0.0	0.0	0.0	0.0	0.0	0.0	0.0	0.0	0.0	0.0	0.0	0.0	0.0	0.0	0.0	0.0	0.0	0.0	0.0	0.0	0.0	0.0	0.0	0.0	0.0	0.0	0.0	0.0	0.0
K06431	0.0	0.0	0.0	0.0	0.0	1.0	0.0	0.0	0.0	0.0	0.0	0.0	0.0	0.0	0.0	0.0	0.0	0.0	0.0	0.0	1.0	0.0	0.0	0.0	0.0	0.0	0.0	0.0	0.0	0.0	0.0	0.0	0.0	0.0	0.0	0.0	0.0	0.0	1.0	0.0	0.0	0.0	0.0	0.0	0.0	0.0	0.0	0.0	0.0
K06432	0.0	0.0	0.0	0.0	0.0	1.0	0.0	0.0	0.0	0.0	0.0	0.0	0.0	0.0	0.0	0.0	0.0	0.0	0.0	0.0	1.0	0.0	0.0	0.0	0.0	0.0	0.0	0.0	0.0	0.0	0.0	0.0	0.0	0.0	0.0	0.0	0.0	0.0	1.0	0.0	0.0	0.0	1.0	0.0	0.0	0.0	0.0	0.0	0.0
K06433	0.0	0.0	0.0	0.0	0.0	1.0	0.0	0.0	0.0	0.0	0.0	0.0	0.0	0.0	0.0	0.0	0.0	0.0	0.0	0.0	1.0	0.0	0.0	0.0	0.0	0.0	0.0	0.0	0.0	0.0	0.0	0.0	0.0	0.0	0.0	0.0	0.0	0.0	1.0	0.0	0.0	0.0	1.0	0.0	0.0	0.0	0.0	0.0	0.0
K06434	2.0	6.0	0.0	23.0	3.0	48.0	0.0	0.0	0.0	0.0	0.0	0.0	2.0	0.0	0.0	0.0	0.0	2.0	9.0	0.0	1.0	0.0	0.0	0.0	0.0	0.0	3.0	0.0	0.0	0.0	0.0	0.0	0.0	2.0	0.0	2.0	0.0	0.0	5.0	0.0	0.0	0.0	5.0	3.0	0.0	0.0	0.0	2.0	0.0
K06436	3.0	12.0	2.0	24.0	3.0	160.0	0.0	0.0	0.0	0.0	1.0	0.0	2.0	1.0	0.0	0.0	0.0	2.0	9.0	0.0	11.0	0.0	0.0	0.0	0.0	0.0	3.0	0.0	0.0	0.0	0.0	0.0	0.0	3.0	1.0	2.0	0.0	0.0	45.0	0.0	0.0	0.0	5.0	7.0	0.0	0.0	0.0	2.0	0.0
K06437	0.0	0.0	0.0	0.0	0.0	0.0	0.0	0.0	0.0	0.0	0.0	0.0	0.0	0.0	0.0	0.0	0.0	0.0	0.0	0.0	0.0	0.0	0.0	0.0	0.0	0.0	0.0	0.0	0.0	0.0	0.0	0.0	0.0	0.0	0.0	0.0	0.0	0.0	0.0	0.0	0.0	0.0	0.0	0.0	0.0	0.0	0.0	0.0	0.0
K10820	37.0	7.0	3.0	33.0	10.0	50.0	15.0	23.0	22.0	10.0	71.0	48.0	35.0	10.0	7.0	12.0	0.0	3.0	2.0	12.0	79.0	9.0	28.0	16.0	79.0	0.0	4.0	4.0	22.0	11.0	0.0	17.0	54.0	65.0	88.0	4.0	17.0	24.0	16.0	32.0	8.0	21.0	10.0	25.0	6.0	34.0	90.0	4.0	55.0
K06439	0.0	0.0	0.0	0.0	0.0	0.0	0.0	0.0	0.0	0.0	0.0	0.0	0.0	0.0	0.0	0.0	0.0	0.0	0.0	0.0	0.0	0.0	0.0	0.0	0.0	0.0	0.0	0.0	0.0	0.0	0.0	0.0	0.0	0.0	0.0	0.0	0.0	0.0	0.0	0.0	0.0	0.0	0.0	0.0	0.0	0.0	0.0	0.0	0.0
K10822	0.0	0.0	0.0	0.0	0.0	0.0	0.0	0.0	0.0	0.0	0.0	0.0	0.0	0.0	0.0	0.0	0.0	0.0	0.0	0.0	0.0	0.0	0.0	0.0	0.0	0.0	0.0	0.0	0.0	0.0	0.0	0.0	0.0	0.0	0.0	0.0	0.0	0.0	0.0	0.0	0.0	0.0	0.0	0.0	0.0	0.0	0.0	0.0	0.0
K10823	0.0	0.0	0.0	0.0	0.0	0.0	0.0	0.0	0.0	0.0	0.0	0.0	0.0	0.0	0.0	0.0	0.0	0.0	0.0	0.0	0.0	0.0	0.0	0.0	0.0	0.0	0.0	0.0	0.0	0.0	0.0	0.0	0.0	0.0	0.0	0.0	0.0	0.0	0.0	0.0	0.0	0.0	0.0	0.0	0.0	0.0	0.0	0.0	0.0
K10826	0.0	0.0	0.0	0.0	0.0	0.0	0.0	0.0	0.0	0.0	0.0	0.0	0.0	0.0	0.0	0.0	0.0	0.0	0.0	0.0	0.0	0.0	0.0	0.0	0.0	0.0	0.0	0.0	0.0	0.0	0.0	0.0	0.0	0.0	0.0	0.0	0.0	0.0	0.0	0.0	0.0	0.0	0.0	0.0	0.0	0.0	0.0	0.0	0.0
K09167	1772.0	1760.0	895.0	1236.0	542.0	1854.0	858.0	1034.0	864.0	1222.0	886.0	1332.0	2331.0	531.0	570.0	994.0	468.0	570.0	977.0	711.0	2607.0	984.0	1218.0	1454.0	1041.0	1446.0	429.0	975.0	1199.0	804.0	297.0	423.0	1951.0	1691.0	4340.0	2279.0	368.0	714.0	1132.0	657.0	1089.0	589.0	1003.0	1225.0	1192.0	1812.0	1408.0	338.0	1926.0
K06322	0.0	0.0	0.0	0.0	0.0	0.0	0.0	0.0	0.0	0.0	0.0	0.0	0.0	0.0	0.0	0.0	0.0	0.0	0.0	0.0	0.0	0.0	0.0	0.0	0.0	0.0	0.0	0.0	0.0	0.0	0.0	0.0	0.0	0.0	0.0	0.0	0.0	0.0	0.0	0.0	0.0	0.0	0.0	0.0	0.0	0.0	0.0	0.0	0.0
K14117	0.0	0.0	0.0	0.0	0.0	0.0	0.0	0.0	0.0	0.0	0.0	0.0	0.0	0.0	0.0	0.0	0.0	0.0	0.0	0.0	0.0	0.0	0.0	0.0	0.0	0.0	0.0	0.0	0.0	0.0	0.0	0.0	0.0	0.0	0.0	0.0	0.0	0.0	0.0	0.0	0.0	0.0	0.0	0.0	0.0	0.0	0.0	0.0	0.0
K14259	0.0	0.0	0.0	0.0	0.0	0.0	0.0	0.0	0.0	0.0	0.0	0.0	0.0	0.0	0.0	0.0	0.0	0.0	0.0	0.0	0.0	0.0	0.0	0.0	0.0	0.0	0.0	0.0	0.0	0.0	0.0	0.0	0.0	0.0	0.0	0.0	0.0	0.0	0.0	0.0	0.0	0.0	0.0	0.0	0.0	0.0	0.0	0.0	0.0
K14257	1.0	0.0	0.0	0.0	0.0	2.0	0.0	0.0	0.0	0.0	0.0	0.0	0.0	0.0	0.0	0.0	0.0	0.0	0.0	0.0	0.0	0.0	0.0	0.0	0.0	0.0	0.0	0.0	0.0	0.0	0.0	0.0	0.0	0.0	0.0	1.0	0.0	0.0	2.0	0.0	0.0	0.0	0.0	0.0	0.0	0.0	0.0	0.0	0.0
K01308	134.0	146.0	28.0	460.0	170.0	260.0	74.0	265.0	230.0	35.0	276.0	69.0	193.0	55.0	47.0	22.0	2.0	37.0	29.0	446.0	298.0	101.0	39.0	21.0	28.0	27.0	9.0	5.0	123.0	0.0	6.0	6.0	138.0	239.0	301.0	132.0	58.0	30.0	80.0	170.0	177.0	29.0	49.0	57.0	72.0	172.0	278.0	98.0	153.0
K01303	208.0	309.0	16.0	591.0	271.0	367.0	193.0	127.0	13.0	29.0	77.0	32.0	216.0	50.0	36.0	0.0	0.0	98.0	44.0	10.0	1734.0	59.0	97.0	63.0	3.0	84.0	22.0	0.0	56.0	18.0	3.0	19.0	29.0	282.0	89.0	97.0	54.0	9.0	222.0	77.0	28.0	6.0	146.0	111.0	1.0	2.0	16.0	206.0	51.0
K01301	0.0	0.0	0.0	0.0	0.0	0.0	0.0	0.0	0.0	0.0	0.0	0.0	0.0	0.0	0.0	0.0	0.0	0.0	0.0	0.0	0.0	0.0	0.0	0.0	0.0	0.0	0.0	0.0	0.0	0.0	0.0	0.0	0.0	0.0	0.0	0.0	0.0	0.0	0.0	0.0	0.0	0.0	0.0	0.0	0.0	0.0	0.0	0.0	0.0
K01305	356.0	239.0	36.0	152.0	381.0	482.0	45.0	281.0	109.0	28.0	92.0	125.0	289.0	24.0	58.0	14.0	3.0	32.0	51.0	112.0	1178.0	86.0	27.0	25.0	25.0	46.0	24.0	21.0	79.0	7.0	23.0	9.0	116.0	308.0	254.0	157.0	45.0	35.0	76.0	77.0	52.0	6.0	122.0	84.0	116.0	48.0	153.0	64.0	72.0
K01304	5323.0	5277.0	3306.0	4910.0	3512.0	5161.0	2655.0	5448.0	3961.0	2399.0	2904.0	3437.0	6233.0	2903.0	2199.0	2788.0	1426.0	1688.0	1802.0	3596.0	9811.0	2741.0	3362.0	2797.0	1974.0	3257.0	770.0	3261.0	2699.0	2310.0	1481.0	1313.0	5142.0	8543.0	12318.0	4638.0	1908.0	1582.0	3798.0	3047.0	3472.0	1517.0	3190.0	3138.0	2851.0	3658.0	6936.0	2071.0	5366.0
K02658	84.0	125.0	6.0	15.0	64.0	38.0	0.0	2.0	11.0	77.0	16.0	138.0	27.0	18.0	46.0	313.0	18.0	6.0	10.0	4.0	6.0	82.0	12.0	54.0	1.0	131.0	10.0	0.0	3.0	60.0	4.0	46.0	8.0	9.0	8.0	4.0	6.0	16.0	19.0	29.0	12.0	118.0	8.0	44.0	0.0	29.0	20.0	38.0	31.0
K00672	0.0	0.0	0.0	0.0	0.0	3.0	0.0	0.0	0.0	0.0	0.0	0.0	0.0	0.0	0.0	0.0	0.0	0.0	0.0	0.0	1.0	0.0	0.0	0.0	0.0	0.0	0.0	0.0	0.0	0.0	0.0	0.0	0.0	0.0	0.0	0.0	0.0	0.0	0.0	0.0	0.0	0.0	0.0	0.0	0.0	0.0	0.0	0.0	0.0
K02650	3323.0	5408.0	882.0	1896.0	1590.0	3481.0	694.0	1728.0	1503.0	775.0	577.0	2471.0	3492.0	588.0	1663.0	3602.0	2133.0	1448.0	2020.0	837.0	2417.0	1536.0	1111.0	1193.0	167.0	3754.0	326.0	665.0	1194.0	581.0	237.0	323.0	1288.0	3846.0	6297.0	548.0	2834.0	660.0	3597.0	1136.0	1812.0	479.0	718.0	914.0	906.0	1398.0	1062.0	2269.0	1468.0
K02651	59.0	197.0	19.0	287.0	93.0	342.0	16.0	204.0	246.0	0.0	20.0	14.0	13.0	0.0	3.0	0.0	4.0	8.0	11.0	532.0	193.0	86.0	3.0	9.0	2.0	4.0	4.0	1.0	0.0	1.0	1.0	1.0	1.0	52.0	50.0	14.0	2.0	23.0	114.0	4.0	46.0	2.0	26.0	16.0	0.0	75.0	108.0	104.0	0.0
K02652	1666.0	3005.0	296.0	1114.0	1325.0	2996.0	292.0	970.0	549.0	370.0	135.0	906.0	1597.0	52.0	723.0	1753.0	909.0	728.0	1070.0	128.0	3376.0	747.0	516.0	571.0	12.0	1859.0	195.0	113.0	533.0	271.0	10.0	114.0	268.0	1797.0	2718.0	232.0	1243.0	265.0	1865.0	411.0	830.0	111.0	514.0	370.0	224.0	410.0	189.0	1249.0	493.0
K02653	2379.0	3481.0	714.0	2329.0	1901.0	3609.0	808.0	2065.0	1653.0	594.0	1051.0	1523.0	2692.0	626.0	1158.0	2414.0	1227.0	931.0	1142.0	961.0	4836.0	1058.0	669.0	682.0	179.0	2180.0	261.0	437.0	872.0	292.0	227.0	260.0	1140.0	3123.0	4274.0	635.0	1645.0	511.0	2276.0	967.0	1439.0	314.0	840.0	869.0	757.0	1077.0	1171.0	1478.0	1166.0
K02654	8739.0	11294.0	4099.0	5764.0	4177.0	8760.0	3490.0	6271.0	5015.0	3872.0	3683.0	6053.0	10489.0	2387.0	3991.0	7149.0	4158.0	3127.0	4660.0	3825.0	11453.0	5293.0	4853.0	4931.0	3248.0	7614.0	1709.0	5120.0	5249.0	3571.0	1327.0	2130.0	7440.0	9693.0	18115.0	6127.0	4778.0	2800.0	7404.0	4239.0	5617.0	2534.0	3684.0	4569.0	4411.0	6523.0	7745.0	3894.0	7347.0
K05687	0.0	0.0	0.0	0.0	0.0	0.0	0.0	0.0	0.0	0.0	0.0	0.0	0.0	0.0	0.0	0.0	0.0	0.0	0.0	0.0	0.0	0.0	0.0	0.0	0.0	0.0	0.0	0.0	0.0	0.0	0.0	0.0	0.0	0.0	0.0	0.0	0.0	0.0	0.0	0.0	0.0	0.0	0.0	0.0	0.0	0.0	0.0	0.0	0.0
K02656	2148.0	2786.0	245.0	802.0	901.0	1505.0	73.0	680.0	194.0	249.0	22.0	1372.0	1629.0	6.0	886.0	1519.0	1283.0	880.0	1130.0	402.0	1098.0	943.0	726.0	665.0	44.0	3161.0	143.0	326.0	281.0	53.0	52.0	69.0	751.0	1653.0	366.0	3.0	1978.0	346.0	1789.0	553.0	673.0	44.0	733.0	328.0	344.0	742.0	85.0	1707.0	767.0
K05685	3491.0	4741.0	968.0	1656.0	1393.0	2822.0	965.0	1592.0	831.0	1327.0	710.0	2522.0	3395.0	472.0	1331.0	2454.0	1662.0	1411.0	2020.0	969.0	2621.0	1765.0	1757.0	2012.0	959.0	4262.0	467.0	1172.0	1457.0	796.0	351.0	435.0	2554.0	3013.0	4066.0	2316.0	2331.0	963.0	2697.0	990.0	1541.0	569.0	1511.0	1377.0	1517.0	2429.0	1136.0	1875.0	2517.0
K00878	4255.0	3492.0	3553.0	2934.0	2513.0	3432.0	2006.0	3930.0	1353.0	1662.0	1542.0	3224.0	2798.0	774.0	1523.0	1137.0	1717.0	2356.0	1403.0	2085.0	8301.0	2543.0	3349.0	1615.0	507.0	4254.0	1074.0	3153.0	1572.0	1721.0	902.0	1849.0	2457.0	2559.0	7485.0	1481.0	2393.0	1064.0	2407.0	2186.0	1906.0	899.0	3791.0	1516.0	1548.0	3060.0	1599.0	3831.0	1935.0
K00879	119.0	480.0	42.0	440.0	189.0	345.0	90.0	237.0	164.0	28.0	46.0	64.0	180.0	7.0	46.0	16.0	24.0	33.0	42.0	370.0	409.0	93.0	43.0	27.0	4.0	29.0	22.0	6.0	118.0	1.0	7.0	6.0	132.0	245.0	179.0	143.0	62.0	24.0	76.0	12.0	67.0	28.0	55.0	46.0	49.0	120.0	141.0	113.0	110.0
K00872	9315.0	8412.0	6244.0	7456.0	5624.0	8248.0	4656.0	8837.0	4960.0	4077.0	4269.0	6557.0	9374.0	3697.0	3882.0	4328.0	3235.0	3578.0	3085.0	4969.0	17024.0	5301.0	6170.0	4195.0	2800.0	7457.0	1824.0	6169.0	4489.0	3966.0	1672.0	3076.0	7998.0	10997.0	21676.0	6172.0	4000.0	2920.0	6139.0	5271.0	5225.0	2615.0	6353.0	4734.0	4585.0	6695.0	8983.0	5350.0	7293.0
K00873	12516.0	12800.0	7462.0	10137.0	8992.0	12552.0	5986.0	11379.0	6923.0	4805.0	5734.0	8429.0	12525.0	5230.0	5138.0	6340.0	4811.0	4620.0	4574.0	8580.0	23378.0	6649.0	7272.0	5161.0	3242.0	9365.0	2217.0	6857.0	5466.0	4702.0	2425.0	3353.0	9939.0	14590.0	26240.0	8821.0	6498.0	3831.0	8908.0	6671.0	7383.0	2866.0	7852.0	5880.0	5985.0	8214.0	10853.0	7288.0	8890.0
K00870	211.0	321.0	16.0	590.0	273.0	355.0	193.0	127.0	13.0	51.0	79.0	32.0	218.0	56.0	35.0	31.0	0.0	98.0	45.0	11.0	789.0	71.0	99.0	63.0	3.0	82.0	24.0	0.0	57.0	32.0	3.0	30.0	29.0	282.0	91.0	98.0	56.0	9.0	219.0	77.0	31.0	45.0	145.0	111.0	1.0	3.0	20.0	183.0	51.0
K00876	10596.0	8866.0	5513.0	11051.0	7896.0	12166.0	4645.0	10151.0	4810.0	3138.0	4645.0	5999.0	8239.0	3612.0	3639.0	3699.0	3545.0	4559.0	3143.0	8174.0	29286.0	4929.0	6026.0	4128.0	1751.0	6894.0	2142.0	4200.0	3601.0	2970.0	1218.0	2483.0	7052.0	9513.0	21840.0	8142.0	5174.0	3529.0	7363.0	5514.0	5520.0	1758.0	8183.0	3992.0	4436.0	5760.0	6283.0	7321.0	5667.0
K00877	0.0	0.0	0.0	0.0	0.0	0.0	0.0	0.0	0.0	0.0	0.0	0.0	0.0	0.0	0.0	0.0	0.0	0.0	0.0	0.0	0.0	0.0	0.0	0.0	0.0	0.0	0.0	0.0	0.0	0.0	0.0	0.0	0.0	0.0	0.0	0.0	0.0	0.0	0.0	0.0	0.0	0.0	0.0	0.0	0.0	0.0	0.0	0.0	0.0
K00874	3040.0	3532.0	1730.0	2929.0	2416.0	3822.0	1161.0	3067.0	1799.0	1159.0	1564.0	1779.0	3421.0	1078.0	1032.0	1451.0	763.0	1102.0	796.0	2025.0	8219.0	1491.0	2163.0	1482.0	828.0	1687.0	428.0	1555.0	1177.0	1306.0	1025.0	670.0	2037.0	2804.0	8785.0	1816.0	1270.0	815.0	2179.0	1660.0	2209.0	634.0	2394.0	1427.0	1331.0	1659.0	2905.0	1917.0	2542.0
K00875	0.0	0.0	0.0	0.0	0.0	0.0	0.0	0.0	0.0	0.0	0.0	0.0	0.0	0.0	0.0	0.0	0.0	0.0	0.0	0.0	0.0	0.0	0.0	0.0	0.0	0.0	0.0	0.0	0.0	0.0	0.0	0.0	0.0	0.0	0.0	0.0	0.0	0.0	0.0	0.0	0.0	0.0	0.0	0.0	0.0	0.0	0.0	0.0	0.0
K04487	15857.0	15439.0	9938.0	12098.0	9963.0	14894.0	7734.0	14660.0	7426.0	6465.0	7033.0	10366.0	14809.0	5949.0	5668.0	7647.0	5726.0	6547.0	5662.0	8126.0	28499.0	8949.0	10585.0	6781.0	4022.0	13113.0	2966.0	9459.0	7019.0	6606.0	2463.0	5021.0	11895.0	18562.0	36615.0	9415.0	7112.0	4525.0	11539.0	8457.0	9011.0	3933.0	11067.0	7118.0	6978.0	10290.0	14519.0	10355.0	11401.0
K04486	2840.0	3130.0	1308.0	2839.0	2112.0	4807.0	1327.0	2741.0	2434.0	917.0	1441.0	1398.0	2799.0	816.0	1230.0	1855.0	559.0	699.0	531.0	1229.0	7947.0	1177.0	802.0	522.0	274.0	1142.0	355.0	1001.0	1172.0	574.0	281.0	505.0	1357.0	3268.0	6649.0	1245.0	721.0	713.0	2153.0	1536.0	1578.0	665.0	1420.0	1174.0	872.0	1143.0	1543.0	1178.0	1364.0
K04485	11841.0	12090.0	6761.0	10316.0	7636.0	12048.0	5570.0	10093.0	5282.0	4470.0	4875.0	7853.0	10806.0	3578.0	4610.0	6264.0	4702.0	5105.0	4686.0	6868.0	25167.0	6481.0	7257.0	5425.0	2795.0	9421.0	2450.0	6229.0	5142.0	4176.0	1735.0	3226.0	8662.0	11027.0	23051.0	8488.0	6184.0	3791.0	8766.0	6075.0	6561.0	2738.0	7905.0	5266.0	5503.0	7725.0	7825.0	7746.0	7966.0
K04484	0.0	0.0	0.0	0.0	0.0	0.0	0.0	0.0	0.0	0.0	0.0	0.0	0.0	0.0	0.0	0.0	0.0	0.0	0.0	0.0	0.0	0.0	0.0	0.0	0.0	0.0	0.0	0.0	0.0	0.0	0.0	0.0	0.0	0.0	0.0	0.0	0.0	0.0	0.0	0.0	0.0	0.0	0.0	0.0	0.0	0.0	0.0	0.0	0.0
K04483	0.0	0.0	0.0	0.0	0.0	0.0	0.0	0.0	0.0	0.0	0.0	0.0	0.0	0.0	0.0	0.0	0.0	0.0	0.0	0.0	0.0	0.0	0.0	0.0	0.0	0.0	0.0	0.0	0.0	0.0	0.0	0.0	0.0	0.0	0.0	0.0	0.0	0.0	0.0	0.0	0.0	0.0	0.0	0.0	0.0	0.0	0.0	0.0	0.0
K04482	0.0	0.0	0.0	0.0	0.0	0.0	0.0	0.0	0.0	0.0	0.0	0.0	0.0	0.0	0.0	0.0	0.0	0.0	0.0	0.0	0.0	0.0	0.0	0.0	0.0	0.0	0.0	0.0	0.0	0.0	0.0	0.0	0.0	0.0	0.0	0.0	0.0	0.0	0.0	0.0	0.0	0.0	0.0	0.0	0.0	0.0	0.0	0.0	0.0
K04480	0.0	0.0	0.0	0.0	1.0	0.0	0.0	0.0	0.0	0.0	0.0	0.0	0.0	0.0	0.0	0.0	0.0	0.0	1.0	0.0	0.0	0.0	0.0	0.0	0.0	0.0	0.0	0.0	0.0	0.0	0.0	0.0	0.0	0.0	0.0	1.0	0.0	0.0	1.0	0.0	0.0	0.0	1.0	0.0	0.0	0.0	0.0	0.0	0.0
K04488	10674.0	10891.0	6412.0	8446.0	6659.0	10810.0	5246.0	9319.0	5329.0	4289.0	4737.0	7216.0	10745.0	3875.0	4319.0	5683.0	4150.0	4239.0	4132.0	5481.0	18879.0	6010.0	6610.0	4640.0	2821.0	9302.0	1973.0	6187.0	4815.0	4094.0	1665.0	3122.0	8307.0	12419.0	22304.0	6350.0	5278.0	3093.0	7817.0	5580.0	5867.0	2666.0	6958.0	4964.0	4761.0	7152.0	9251.0	6522.0	7808.0
K12049	0.0	0.0	0.0	0.0	0.0	0.0	0.0	0.0	0.0	0.0	0.0	0.0	0.0	0.0	0.0	0.0	0.0	0.0	0.0	0.0	0.0	0.0	0.0	0.0	0.0	0.0	0.0	0.0	0.0	0.0	0.0	0.0	0.0	0.0	0.0	0.0	0.0	0.0	0.0	0.0	0.0	0.0	0.0	0.0	0.0	0.0	0.0	0.0	0.0
K13693	8.0	26.0	1.0	3.0	2.0	7.0	0.0	0.0	0.0	2.0	1.0	51.0	2.0	0.0	2.0	0.0	2.0	4.0	24.0	0.0	35.0	3.0	41.0	74.0	0.0	8.0	8.0	16.0	0.0	6.0	0.0	0.0	3.0	1.0	70.0	0.0	2.0	4.0	1.0	12.0	0.0	3.0	6.0	35.0	0.0	13.0	0.0	4.0	0.0
K13706	0.0	0.0	0.0	0.0	0.0	0.0	0.0	0.0	0.0	0.0	0.0	0.0	0.0	0.0	0.0	0.0	0.0	0.0	0.0	0.0	0.0	0.0	0.0	0.0	0.0	0.0	0.0	0.0	0.0	0.0	0.0	0.0	0.0	0.0	0.0	0.0	0.0	0.0	0.0	0.0	0.0	0.0	0.0	0.0	0.0	0.0	0.0	0.0	0.0
K13694	1410.0	1196.0	268.0	1043.0	967.0	1366.0	230.0	1129.0	774.0	243.0	98.0	848.0	840.0	34.0	679.0	785.0	743.0	469.0	293.0	821.0	4140.0	529.0	406.0	456.0	49.0	1691.0	116.0	345.0	334.0	41.0	53.0	108.0	654.0	1166.0	527.0	162.0	779.0	272.0	791.0	531.0	487.0	30.0	872.0	379.0	214.0	463.0	270.0	1167.0	529.0
K13695	814.0	882.0	136.0	435.0	507.0	532.0	61.0	420.0	151.0	90.0	32.0	673.0	568.0	8.0	551.0	176.0	435.0	279.0	187.0	400.0	610.0	383.0	305.0	241.0	43.0	1455.0	29.0	300.0	45.0	0.0	50.0	53.0	593.0	549.0	11.0	0.0	771.0	192.0	373.0	408.0	147.0	22.0	553.0	184.0	176.0	400.0	74.0	690.0	417.0
K05977	0.0	0.0	0.0	0.0	0.0	0.0	0.0	0.0	0.0	0.0	0.0	0.0	0.0	0.0	0.0	0.0	0.0	0.0	0.0	0.0	0.0	0.0	0.0	0.0	0.0	0.0	0.0	0.0	0.0	0.0	0.0	0.0	0.0	0.0	0.0	0.0	0.0	0.0	0.0	0.0	0.0	0.0	0.0	0.0	0.0	0.0	0.0	0.0	0.0
K09516	1349.0	985.0	390.0	1155.0	1478.0	975.0	430.0	1201.0	813.0	336.0	664.0	562.0	1086.0	415.0	519.0	622.0	321.0	225.0	294.0	1846.0	2981.0	589.0	423.0	327.0	223.0	322.0	165.0	143.0	242.0	120.0	51.0	145.0	1234.0	1642.0	3026.0	2358.0	1091.0	630.0	942.0	918.0	860.0	116.0	902.0	445.0	861.0	496.0	1014.0	448.0	397.0
K02434	17175.0	19270.0	11961.0	11215.0	9757.0	17253.0	9513.0	13684.0	7228.0	7877.0	7235.0	12182.0	17142.0	5028.0	6914.0	10868.0	7095.0	7507.0	7464.0	6793.0	30274.0	10447.0	11959.0	8475.0	4865.0	14600.0	3713.0	11552.0	8536.0	8025.0	3236.0	5744.0	12696.0	15240.0	39637.0	11746.0	8562.0	5361.0	13532.0	9071.0	10336.0	5145.0	11199.0	8445.0	8806.0	12321.0	12439.0	10448.0	13197.0
K02435	17367.0	19509.0	12179.0	11753.0	9946.0	17215.0	9611.0	13911.0	7226.0	7965.0	7191.0	12369.0	17298.0	5051.0	6942.0	10906.0	7205.0	7690.0	7553.0	6732.0	31613.0	10595.0	12195.0	8593.0	4888.0	14803.0	3811.0	11724.0	8679.0	8122.0	3249.0	5891.0	12795.0	15483.0	40091.0	11751.0	8670.0	5423.0	13670.0	9205.0	10413.0	5181.0	11352.0	8554.0	8901.0	12525.0	12479.0	10849.0	13298.0
K02436	0.0	0.0	0.0	0.0	0.0	0.0	0.0	0.0	0.0	0.0	0.0	0.0	0.0	0.0	0.0	0.0	0.0	0.0	0.0	0.0	0.0	0.0	0.0	0.0	0.0	0.0	0.0	0.0	0.0	0.0	0.0	0.0	0.0	0.0	0.0	0.0	0.0	0.0	0.0	0.0	0.0	0.0	0.0	0.0	0.0	0.0	0.0	0.0	0.0
K02437	5809.0	6252.0	2154.0	5101.0	3537.0	5949.0	2014.0	4039.0	1848.0	2029.0	1788.0	3125.0	5097.0	1482.0	1740.0	3408.0	2270.0	2638.0	2992.0	3153.0	12341.0	2839.0	3326.0	3289.0	1287.0	4240.0	1289.0	2112.0	2257.0	1651.0	421.0	1088.0	3438.0	5401.0	8006.0	6003.0	2955.0	1773.0	4890.0	2309.0	2804.0	1095.0	3565.0	2245.0	2228.0	3206.0	2995.0	3658.0	3514.0
K05350	5449.0	5051.0	4588.0	3942.0	3738.0	4559.0	2844.0	5868.0	3132.0	2516.0	2639.0	3728.0	4865.0	2770.0	1764.0	2463.0	1797.0	2365.0	1548.0	3250.0	10210.0	3009.0	4197.0	2107.0	1494.0	3708.0	1040.0	3893.0	2325.0	2780.0	1703.0	2035.0	4583.0	6880.0	13781.0	3252.0	2312.0	1614.0	3708.0	3103.0	3758.0	1356.0	4214.0	2694.0	2914.0	3713.0	6113.0	3803.0	4192.0
K02431	610.0	1171.0	285.0	891.0	555.0	1184.0	307.0	716.0	549.0	242.0	415.0	390.0	1326.0	161.0	235.0	270.0	307.0	187.0	210.0	744.0	1835.0	403.0	550.0	443.0	381.0	356.0	96.0	297.0	445.0	279.0	146.0	130.0	936.0	1034.0	2438.0	308.0	388.0	276.0	582.0	466.0	642.0	215.0	530.0	398.0	373.0	466.0	1290.0	424.0	790.0
K08100	0.0	0.0	0.0	0.0	0.0	0.0	0.0	0.0	0.0	0.0	0.0	0.0	0.0	0.0	0.0	0.0	0.0	0.0	0.0	0.0	0.0	0.0	0.0	0.0	0.0	0.0	0.0	0.0	0.0	0.0	0.0	0.0	0.0	0.0	0.0	0.0	0.0	0.0	0.0	0.0	0.0	0.0	0.0	0.0	0.0	0.0	0.0	0.0	0.0
K02433	17518.0	19890.0	12184.0	12004.0	10113.0	17633.0	9634.0	14196.0	7270.0	7965.0	7433.0	12448.0	17419.0	5059.0	7048.0	11639.0	7242.0	7721.0	7590.0	6974.0	31617.0	10651.0	12285.0	8824.0	4892.0	15196.0	3773.0	11743.0	8685.0	8157.0	3251.0	5939.0	12847.0	15656.0	40380.0	11809.0	8681.0	5490.0	13659.0	9283.0	10427.0	5248.0	11419.0	8693.0	8913.0	12580.0	12578.0	10892.0	13376.0
K02438	2551.0	4029.0	792.0	2540.0	1712.0	3374.0	1071.0	1680.0	1171.0	619.0	871.0	1632.0	3450.0	365.0	1438.0	1554.0	1369.0	1113.0	1354.0	1413.0	3712.0	1341.0	1106.0	1098.0	594.0	3187.0	422.0	573.0	1078.0	253.0	120.0	354.0	1993.0	2831.0	2478.0	389.0	2250.0	642.0	2432.0	1235.0	1415.0	247.0	1326.0	945.0	544.0	1307.0	1388.0	2164.0	1645.0
K02439	813.0	791.0	134.0	435.0	474.0	420.0	55.0	419.0	150.0	84.0	10.0	672.0	559.0	4.0	551.0	176.0	353.0	279.0	180.0	400.0	607.0	369.0	301.0	237.0	42.0	1274.0	28.0	300.0	44.0	0.0	50.0	53.0	593.0	541.0	2.0	1.0	771.0	192.0	357.0	402.0	147.0	22.0	498.0	184.0	176.0	400.0	74.0	672.0	417.0
K03745	1828.0	2724.0	182.0	787.0	861.0	1496.0	73.0	672.0	187.0	242.0	22.0	1343.0	1596.0	5.0	848.0	1294.0	1230.0	868.0	1099.0	402.0	711.0	881.0	698.0	636.0	44.0	2793.0	141.0	326.0	281.0	53.0	52.0	55.0	749.0	1653.0	366.0	3.0	1978.0	340.0	1728.0	553.0	672.0	40.0	671.0	291.0	344.0	729.0	83.0	1614.0	743.0
K03744	11043.0	9777.0	6164.0	10912.0	8360.0	11063.0	5637.0	11143.0	5982.0	3615.0	4965.0	7568.0	10106.0	4732.0	4476.0	5487.0	3926.0	4413.0	2955.0	7870.0	22916.0	5214.0	6368.0	4271.0	2308.0	7997.0	1828.0	4926.0	4069.0	3138.0	1596.0	2720.0	9413.0	13534.0	22328.0	7895.0	5823.0	3580.0	7514.0	6064.0	6139.0	2129.0	7811.0	5157.0	5373.0	6643.0	9532.0	7407.0	8048.0
K03747	972.0	2165.0	46.0	352.0	370.0	1044.0	18.0	254.0	33.0	147.0	6.0	541.0	1028.0	0.0	289.0	1118.0	809.0	585.0	921.0	1.0	144.0	489.0	392.0	382.0	1.0	1333.0	113.0	26.0	237.0	37.0	2.0	2.0	149.0	1102.0	364.0	2.0	1207.0	144.0	1366.0	120.0	525.0	18.0	114.0	99.0	169.0	327.0	3.0	925.0	314.0
K03210	12737.0	13546.0	7678.0	11457.0	8785.0	13051.0	6064.0	11874.0	6894.0	4901.0	5914.0	8481.0	12592.0	5222.0	5175.0	6452.0	4953.0	5243.0	4877.0	8470.0	26856.0	6856.0	7893.0	5884.0	3408.0	9605.0	2484.0	7075.0	5635.0	4822.0	2573.0	3403.0	10430.0	14890.0	27092.0	8821.0	6661.0	4106.0	9410.0	6801.0	7673.0	2857.0	8575.0	6030.0	6165.0	8291.0	11346.0	7956.0	9237.0
K03217	17874.0	17609.0	11618.0	14993.0	12138.0	17430.0	8826.0	16941.0	9298.0	7109.0	8341.0	12099.0	16500.0	7704.0	6875.0	8403.0	6681.0	7454.0	6353.0	11291.0	34986.0	9650.0	11619.0	7785.0	4619.0	13554.0	3565.0	10453.0	7698.0	7228.0	3471.0	5388.0	14305.0	21083.0	40727.0	11912.0	8623.0	5563.0	12941.0	9687.0	10452.0	4267.0	12492.0	8319.0	8520.0	11804.0	16508.0	11614.0	12911.0
K03216	10798.0	11426.0	7012.0	8545.0	6969.0	10375.0	5323.0	9581.0	5656.0	4456.0	4852.0	7631.0	11164.0	4206.0	4626.0	5679.0	4130.0	4233.0	4101.0	5988.0	18287.0	6014.0	6768.0	4687.0	2963.0	9079.0	1963.0	6804.0	4864.0	4585.0	2374.0	3117.0	8473.0	12529.0	23347.0	6366.0	5444.0	3136.0	7836.0	5779.0	6368.0	2702.0	6766.0	5190.0	5159.0	7355.0	9645.0	6353.0	8150.0
K03215	1831.0	3089.0	209.0	810.0	900.0	1768.0	114.0	668.0	194.0	246.0	57.0	1356.0	1616.0	11.0	896.0	1514.0	1254.0	865.0	1112.0	402.0	930.0	909.0	704.0	675.0	44.0	2921.0	158.0	327.0	282.0	54.0	53.0	70.0	751.0	1653.0	371.0	29.0	1981.0	349.0	1745.0	559.0	673.0	40.0	721.0	294.0	344.0	752.0	85.0	1644.0	761.0
K03742	7244.0	6412.0	4843.0	6757.0	5531.0	7084.0	3942.0	7435.0	3830.0	2764.0	3374.0	4710.0	6446.0	2834.0	2545.0	3605.0	2763.0	2981.0	2066.0	5095.0	18497.0	3772.0	4712.0	2674.0	1495.0	4539.0	1383.0	3949.0	3088.0	2652.0	1313.0	2336.0	5624.0	7182.0	17530.0	5910.0	3589.0	2456.0	4974.0	4123.0	4535.0	1777.0	5405.0	3490.0	3856.0	4683.0	5373.0	4774.0	4881.0
K03219	2.0	1.0	0.0	0.0	1.0	0.0	0.0	0.0	0.0	0.0	0.0	2.0	1.0	0.0	0.0	0.0	1.0	0.0	0.0	0.0	0.0	0.0	0.0	1.0	0.0	0.0	0.0	0.0	0.0	0.0	0.0	0.0	0.0	1.0	0.0	0.0	1.0	0.0	0.0	1.0	0.0	0.0	2.0	1.0	0.0	2.0	0.0	0.0	0.0
K03218	11244.0	11737.0	6540.0	10059.0	7344.0	11944.0	5405.0	10048.0	5392.0	4369.0	4969.0	7409.0	11471.0	3960.0	4364.0	5843.0	4134.0	4846.0	4387.0	5612.0	21387.0	6232.0	6989.0	5165.0	2861.0	9362.0	2256.0	6204.0	4876.0	4131.0	1687.0	3140.0	8351.0	13022.0	22671.0	6459.0	5355.0	3276.0	8507.0	5725.0	5982.0	2676.0	7557.0	5065.0	4843.0	7301.0	9373.0	7438.0	7902.0
K03749	198.0	177.0	23.0	100.0	217.0	204.0	16.0	95.0	42.0	15.0	44.0	77.0	120.0	10.0	66.0	226.0	13.0	19.0	28.0	27.0	125.0	48.0	10.0	41.0	12.0	149.0	13.0	10.0	36.0	3.0	11.0	16.0	37.0	129.0	127.0	73.0	29.0	28.0	43.0	25.0	25.0	3.0	40.0	77.0	55.0	37.0	56.0	45.0	52.0
K03748	2056.0	1343.0	323.0	1182.0	1686.0	891.0	314.0	1711.0	731.0	243.0	618.0	1545.0	1640.0	795.0	899.0	707.0	635.0	474.0	297.0	1759.0	2305.0	754.0	681.0	459.0	283.0	1682.0	94.0	300.0	408.0	49.0	82.0	206.0	1861.0	2012.0	1858.0	2306.0	1756.0	765.0	1011.0	947.0	917.0	99.0	1084.0	644.0	935.0	1022.0	928.0	1157.0	1015.0
K02383	14.0	208.0	28.0	10.0	26.0	519.0	41.0	3.0	0.0	5.0	50.0	5.0	14.0	6.0	10.0	0.0	1.0	6.0	25.0	1.0	202.0	5.0	7.0	3.0	0.0	0.0	14.0	1.0	4.0	1.0	1.0	4.0	1.0	20.0	5.0	54.0	3.0	4.0	18.0	4.0	0.0	0.0	81.0	13.0	0.0	0.0	0.0	4.0	0.0
K06327	0.0	0.0	0.0	0.0	0.0	1.0	0.0	0.0	0.0	0.0	0.0	0.0	0.0	0.0	0.0	0.0	0.0	0.0	0.0	0.0	1.0	0.0	0.0	0.0	0.0	0.0	0.0	0.0	0.0	0.0	0.0	0.0	0.0	0.0	0.0	0.0	0.0	0.0	1.0	0.0	0.0	0.0	1.0	0.0	0.0	0.0	0.0	0.0	0.0
K06320	132.0	112.0	20.0	543.0	166.0	536.0	102.0	152.0	381.0	22.0	494.0	30.0	265.0	110.0	34.0	18.0	0.0	22.0	12.0	291.0	839.0	98.0	9.0	20.0	41.0	10.0	8.0	0.0	15.0	1.0	0.0	4.0	29.0	253.0	483.0	48.0	3.0	20.0	152.0	314.0	218.0	5.0	98.0	53.0	32.0	122.0	277.0	52.0	89.0
K07238	2943.0	4432.0	1610.0	2768.0	2826.0	4241.0	981.0	3100.0	2102.0	873.0	1624.0	1826.0	3638.0	1892.0	1408.0	1385.0	1212.0	976.0	1509.0	2501.0	3665.0	1381.0	1187.0	917.0	546.0	2243.0	430.0	1250.0	979.0	1000.0	747.0	453.0	1940.0	5857.0	7507.0	729.0	1894.0	626.0	2597.0	1232.0	1678.0	452.0	1481.0	1155.0	911.0	1385.0	3544.0	1779.0	1770.0
K09479	0.0	0.0	0.0	0.0	0.0	0.0	0.0	0.0	0.0	0.0	0.0	0.0	0.0	0.0	0.0	0.0	0.0	0.0	0.0	0.0	0.0	0.0	0.0	0.0	0.0	0.0	0.0	0.0	0.0	0.0	0.0	0.0	0.0	0.0	0.0	0.0	0.0	0.0	0.0	0.0	0.0	0.0	0.0	0.0	0.0	0.0	0.0	0.0	0.0
K09478	0.0	0.0	0.0	0.0	0.0	0.0	0.0	0.0	0.0	0.0	0.0	0.0	0.0	0.0	0.0	0.0	0.0	0.0	0.0	0.0	0.0	0.0	0.0	0.0	0.0	0.0	0.0	0.0	0.0	0.0	0.0	0.0	0.0	0.0	0.0	0.0	0.0	0.0	0.0	0.0	0.0	0.0	0.0	0.0	0.0	0.0	0.0	0.0	0.0
K09475	0.0	0.0	0.0	0.0	0.0	0.0	0.0	0.0	0.0	0.0	0.0	0.0	0.0	0.0	0.0	0.0	0.0	0.0	0.0	0.0	0.0	0.0	0.0	0.0	0.0	0.0	0.0	0.0	0.0	0.0	0.0	0.0	0.0	0.0	0.0	0.0	0.0	0.0	0.0	0.0	0.0	0.0	0.0	0.0	0.0	1.0	0.0	0.0	0.0
K09474	2227.0	1383.0	432.0	1997.0	2486.0	1406.0	711.0	2345.0	1310.0	311.0	1059.0	926.0	2021.0	869.0	593.0	786.0	806.0	438.0	406.0	3244.0	5916.0	617.0	664.0	555.0	410.0	251.0	243.0	46.0	599.0	76.0	77.0	199.0	2418.0	3172.0	3618.0	4651.0	1995.0	1153.0	1368.0	1235.0	1503.0	121.0	1382.0	804.0	1519.0	771.0	1740.0	731.0	767.0
K09477	522.0	421.0	411.0	700.0	378.0	339.0	410.0	770.0	795.0	212.0	295.0	556.0	942.0	448.0	386.0	685.0	318.0	149.0	41.0	636.0	954.0	241.0	153.0	100.0	139.0	271.0	47.0	317.0	240.0	27.0	217.0	137.0	801.0	1036.0	1227.0	348.0	337.0	219.0	294.0	384.0	489.0	236.0	191.0	418.0	475.0	541.0	774.0	190.0	605.0
K09476	0.0	0.0	0.0	0.0	0.0	0.0	0.0	0.0	0.0	0.0	0.0	0.0	0.0	0.0	0.0	0.0	0.0	0.0	0.0	0.0	0.0	0.0	0.0	0.0	0.0	0.0	0.0	0.0	0.0	0.0	0.0	0.0	0.0	0.0	0.0	0.0	0.0	0.0	0.0	0.0	0.0	0.0	0.0	0.0	0.0	1.0	0.0	0.0	0.0
K09471	1401.0	2561.0	168.0	784.0	787.0	1426.0	55.0	650.0	176.0	206.0	11.0	903.0	1567.0	5.0	817.0	1268.0	1202.0	847.0	1046.0	401.0	575.0	833.0	679.0	607.0	42.0	2710.0	136.0	300.0	207.0	1.0	52.0	53.0	731.0	1622.0	365.0	2.0	1976.0	319.0	1629.0	506.0	668.0	35.0	662.0	229.0	344.0	627.0	75.0	1547.0	728.0
K09470	0.0	0.0	0.0	0.0	0.0	0.0	0.0	0.0	0.0	0.0	0.0	0.0	0.0	0.0	0.0	0.0	0.0	0.0	0.0	0.0	0.0	0.0	0.0	0.0	0.0	0.0	0.0	0.0	0.0	0.0	0.0	0.0	0.0	0.0	0.0	0.0	0.0	0.0	0.0	0.0	0.0	0.0	0.0	0.0	0.0	0.0	0.0	0.0	0.0
K09473	0.0	0.0	0.0	0.0	0.0	0.0	0.0	0.0	0.0	0.0	0.0	0.0	0.0	0.0	0.0	0.0	0.0	0.0	0.0	0.0	0.0	0.0	0.0	0.0	0.0	0.0	0.0	0.0	0.0	0.0	0.0	0.0	0.0	0.0	0.0	0.0	0.0	0.0	0.0	0.0	0.0	0.0	0.0	0.0	0.0	0.0	0.0	0.0	0.0
K09472	0.0	0.0	0.0	0.0	0.0	3.0	0.0	0.0	0.0	0.0	1.0	0.0	0.0	0.0	0.0	0.0	0.0	0.0	0.0	1.0	1.0	0.0	0.0	0.0	0.0	0.0	0.0	0.0	0.0	0.0	0.0	0.0	0.0	1.0	0.0	1.0	0.0	0.0	0.0	0.0	0.0	0.0	2.0	0.0	0.0	0.0	0.0	0.0	0.0
K07543	0.0	0.0	0.0	0.0	0.0	0.0	0.0	0.0	0.0	0.0	0.0	0.0	0.0	0.0	0.0	0.0	0.0	0.0	0.0	0.0	0.0	0.0	0.0	0.0	0.0	0.0	0.0	0.0	0.0	0.0	0.0	0.0	0.0	0.0	0.0	0.0	0.0	0.0	0.0	0.0	0.0	0.0	0.0	0.0	0.0	0.0	0.0	0.0	0.0
K06898	1171.0	1080.0	586.0	1257.0	919.0	1450.0	669.0	1271.0	1184.0	365.0	679.0	826.0	1773.0	604.0	556.0	942.0	545.0	292.0	216.0	947.0	2606.0	524.0	534.0	451.0	403.0	545.0	120.0	531.0	548.0	271.0	366.0	247.0	1450.0	1756.0	2802.0	475.0	658.0	416.0	714.0	689.0	860.0	375.0	720.0	766.0	779.0	775.0	1629.0	402.0	1102.0
K13967	0.0	0.0	0.0	0.0	0.0	0.0	0.0	0.0	0.0	0.0	0.0	0.0	0.0	0.0	0.0	0.0	0.0	0.0	0.0	0.0	0.0	0.0	0.0	0.0	0.0	0.0	0.0	0.0	0.0	0.0	0.0	0.0	0.0	0.0	0.0	0.0	0.0	0.0	0.0	0.0	0.0	0.0	0.0	0.0	0.0	0.0	0.0	0.0	0.0
K13963	985.0	671.0	151.0	688.0	1098.0	390.0	275.0	1242.0	577.0	163.0	602.0	586.0	1005.0	808.0	331.0	390.0	184.0	143.0	113.0	1360.0	1573.0	318.0	305.0	139.0	240.0	81.0	69.0	0.0	366.0	29.0	34.0	154.0	1300.0	1440.0	1779.0	2307.0	995.0	552.0	540.0	481.0	686.0	117.0	488.0	434.0	755.0	586.0	846.0	192.0	600.0
K07545	0.0	0.0	0.0	0.0	0.0	0.0	0.0	0.0	0.0	0.0	0.0	0.0	0.0	0.0	0.0	0.0	0.0	0.0	0.0	0.0	0.0	0.0	0.0	0.0	0.0	0.0	0.0	0.0	0.0	0.0	0.0	0.0	0.0	0.0	0.0	0.0	0.0	0.0	0.0	0.0	0.0	0.0	0.0	0.0	0.0	0.0	0.0	0.0	0.0
K00737	22.0	21.0	2.0	135.0	37.0	111.0	16.0	23.0	65.0	1.0	4.0	2.0	66.0	0.0	3.0	2.0	0.0	1.0	3.0	37.0	184.0	14.0	2.0	3.0	0.0	1.0	2.0	0.0	4.0	1.0	0.0	0.0	4.0	51.0	75.0	12.0	3.0	3.0	38.0	10.0	1.0	0.0	11.0	13.0	0.0	1.0	13.0	12.0	1.0
K05345	0.0	59.0	0.0	0.0	0.0	67.0	0.0	0.0	0.0	0.0	0.0	0.0	0.0	0.0	0.0	0.0	0.0	0.0	0.0	0.0	0.0	0.0	0.0	0.0	0.0	0.0	0.0	0.0	0.0	0.0	0.0	0.0	0.0	2.0	0.0	0.0	0.0	0.0	0.0	0.0	0.0	0.0	0.0	0.0	0.0	0.0	0.0	0.0	0.0
K11706	220.0	191.0	272.0	86.0	121.0	111.0	135.0	226.0	40.0	113.0	70.0	221.0	121.0	59.0	63.0	55.0	109.0	116.0	82.0	77.0	389.0	166.0	194.0	83.0	34.0	187.0	88.0	198.0	114.0	138.0	29.0	164.0	151.0	88.0	615.0	17.0	117.0	78.0	115.0	133.0	104.0	66.0	184.0	101.0	131.0	226.0	119.0	244.0	95.0
K11707	1900.0	2199.0	1298.0	2606.0	2106.0	2987.0	1094.0	2150.0	2063.0	661.0	1259.0	1196.0	2648.0	1041.0	937.0	1041.0	333.0	435.0	271.0	1819.0	5480.0	719.0	580.0	276.0	327.0	462.0	217.0	988.0	735.0	581.0	917.0	245.0	1191.0	2446.0	3409.0	819.0	718.0	400.0	1179.0	994.0	1480.0	334.0	872.0	1146.0	999.0	1040.0	1619.0	659.0	1227.0
K11704	220.0	191.0	273.0	86.0	121.0	111.0	135.0	226.0	40.0	113.0	70.0	221.0	121.0	59.0	63.0	55.0	109.0	116.0	82.0	77.0	389.0	166.0	194.0	83.0	34.0	187.0	88.0	198.0	114.0	138.0	29.0	164.0	151.0	88.0	615.0	18.0	117.0	78.0	115.0	133.0	104.0	107.0	184.0	101.0	131.0	226.0	119.0	244.0	95.0
K11705	220.0	191.0	272.0	86.0	121.0	111.0	135.0	226.0	40.0	113.0	70.0	221.0	121.0	59.0	63.0	55.0	109.0	116.0	82.0	77.0	389.0	166.0	194.0	83.0	34.0	187.0	88.0	198.0	114.0	138.0	29.0	164.0	151.0	88.0	615.0	17.0	117.0	78.0	115.0	133.0	104.0	66.0	184.0	101.0	131.0	226.0	119.0	244.0	95.0
K11708	1900.0	2199.0	1298.0	2606.0	2106.0	2987.0	1094.0	2150.0	2063.0	661.0	1259.0	1196.0	2648.0	1041.0	937.0	1041.0	333.0	435.0	264.0	1819.0	5480.0	719.0	580.0	276.0	327.0	462.0	213.0	988.0	735.0	581.0	917.0	245.0	1191.0	2446.0	3409.0	819.0	718.0	400.0	1179.0	994.0	1480.0	334.0	871.0	1114.0	999.0	1040.0	1619.0	659.0	1227.0
K11709	1850.0	2079.0	1287.0	2406.0	1991.0	2750.0	999.0	1976.0	1912.0	641.0	1223.0	1152.0	2588.0	1034.0	919.0	1041.0	333.0	413.0	245.0	1454.0	5096.0	666.0	558.0	263.0	325.0	440.0	209.0	984.0	631.0	580.0	917.0	244.0	1078.0	2334.0	3264.0	719.0	660.0	382.0	1108.0	989.0	1422.0	308.0	810.0	1088.0	964.0	937.0	1500.0	583.0	1151.0
K05588	2.0	4.0	0.0	0.0	0.0	4.0	0.0	0.0	0.0	0.0	7.0	0.0	0.0	0.0	0.0	0.0	0.0	0.0	0.0	0.0	1.0	0.0	0.0	0.0	0.0	0.0	0.0	0.0	0.0	0.0	0.0	0.0	0.0	0.0	0.0	2.0	0.0	0.0	1.0	0.0	0.0	0.0	6.0	0.0	0.0	0.0	0.0	0.0	0.0
K07114	5505.0	4546.0	1640.0	6868.0	4872.0	7249.0	2053.0	5234.0	3204.0	1073.0	2762.0	2659.0	4062.0	2324.0	1465.0	1494.0	1461.0	2006.0	1602.0	5988.0	17020.0	1825.0	1914.0	2087.0	951.0	1432.0	1137.0	341.0	1766.0	479.0	167.0	636.0	3754.0	5375.0	7179.0	5226.0	2333.0	1896.0	3909.0	2412.0	2581.0	421.0	3711.0	1767.0	1777.0	2405.0	3328.0	3737.0	2119.0
K07443	2556.0	1973.0	500.0	2214.0	2416.0	2127.0	730.0	3262.0	2588.0	551.0	1693.0	1240.0	2817.0	2318.0	717.0	1003.0	521.0	399.0	436.0	3247.0	4410.0	860.0	900.0	625.0	832.0	552.0	175.0	287.0	1110.0	310.0	183.0	384.0	3064.0	5947.0	5746.0	2841.0	1376.0	932.0	1448.0	1404.0	1794.0	242.0	1593.0	1182.0	1167.0	1295.0	4349.0	874.0	1780.0
K07116	7.0	30.0	0.0	0.0	0.0	0.0	0.0	0.0	0.0	0.0	0.0	0.0	0.0	0.0	0.0	0.0	0.0	0.0	0.0	0.0	1.0	0.0	0.0	0.0	0.0	1.0	0.0	0.0	0.0	0.0	0.0	0.0	0.0	0.0	0.0	1.0	0.0	6.0	1.0	0.0	0.0	0.0	0.0	0.0	0.0	0.0	0.0	0.0	0.0
K07117	7.0	30.0	0.0	0.0	0.0	4.0	0.0	0.0	0.0	0.0	0.0	0.0	0.0	0.0	0.0	0.0	0.0	0.0	0.0	1.0	3.0	0.0	0.0	0.0	0.0	1.0	0.0	0.0	0.0	0.0	2.0	0.0	0.0	0.0	0.0	0.0	0.0	6.0	1.0	0.0	0.0	0.0	1.0	0.0	0.0	0.0	1.0	0.0	0.0
K07110	140.0	124.0	40.0	16.0	51.0	85.0	6.0	26.0	21.0	49.0	19.0	116.0	20.0	0.0	29.0	18.0	19.0	34.0	43.0	0.0	212.0	82.0	83.0	89.0	3.0	79.0	76.0	32.0	7.0	23.0	0.0	18.0	9.0	18.0	89.0	0.0	2.0	27.0	78.0	42.0	22.0	8.0	53.0	45.0	2.0	51.0	5.0	113.0	3.0
K07447	12670.0	12413.0	6891.0	11428.0	8484.0	12759.0	6006.0	11672.0	6581.0	4644.0	5667.0	8182.0	12289.0	4918.0	4844.0	6284.0	4792.0	5152.0	4778.0	8090.0	25878.0	6677.0	7401.0	5549.0	3124.0	9593.0	2451.0	6263.0	5470.0	4212.0	1737.0	3331.0	9810.0	14833.0	25162.0	8797.0	6371.0	3936.0	9314.0	6502.0	6920.0	2758.0	8449.0	5660.0	5628.0	8092.0	10492.0	7881.0	8597.0
K07112	4974.0	4389.0	1104.0	3685.0	3870.0	4446.0	1257.0	4408.0	2708.0	957.0	687.0	3626.0	4258.0	510.0	2975.0	2785.0	1748.0	1398.0	948.0	2545.0	8264.0	2036.0	1584.0	1287.0	467.0	6024.0	347.0	1771.0	1336.0	220.0	434.0	532.0	3558.0	4645.0	2960.0	994.0	3370.0	1232.0	2057.0	2419.0	2043.0	374.0	2715.0	1835.0	1365.0	2410.0	1597.0	3383.0	2681.0
K07113	1270.0	2656.0	87.0	442.0	555.0	1220.0	30.0	360.0	92.0	210.0	63.0	830.0	1148.0	7.0	343.0	1125.0	849.0	657.0	1002.0	22.0	451.0	632.0	453.0	504.0	14.0	1377.0	201.0	69.0	278.0	70.0	11.0	20.0	196.0	1252.0	546.0	73.0	1236.0	174.0	1454.0	210.0	552.0	31.0	287.0	167.0	225.0	416.0	63.0	1046.0	367.0
K07448	3300.0	3441.0	1877.0	1497.0	928.0	2614.0	1422.0	1802.0	1376.0	2256.0	1664.0	2662.0	3323.0	992.0	1261.0	2175.0	1077.0	1127.0	1991.0	1307.0	3910.0	2294.0	2369.0	2719.0	1833.0	3068.0	737.0	2647.0	2260.0	2019.0	591.0	966.0	3175.0	2871.0	7710.0	4598.0	793.0	1267.0	2206.0	1554.0	1818.0	1304.0	1854.0	2222.0	2315.0	3492.0	2755.0	575.0	3533.0
K07118	5599.0	7352.0	3688.0	2300.0	2247.0	4654.0	2335.0	3286.0	2462.0	3127.0	2011.0	4182.0	5253.0	1451.0	2777.0	3810.0	2294.0	1940.0	3336.0	1874.0	6205.0	3624.0	3597.0	3537.0	2295.0	5333.0	1200.0	4757.0	3711.0	3552.0	1329.0	1691.0	4101.0	4713.0	12990.0	4964.0	2493.0	1782.0	4129.0	2769.0	3300.0	1924.0	2307.0	2916.0	3020.0	4605.0	4120.0	2029.0	4848.0
K07119	25.0	67.0	6.0	7.0	3.0	78.0	1.0	9.0	2.0	1.0	2.0	5.0	6.0	1.0	1.0	11.0	3.0	5.0	5.0	43.0	17.0	3.0	5.0	2.0	0.0	9.0	1.0	0.0	2.0	4.0	2.0	1.0	2.0	4.0	5.0	3.0	5.0	14.0	5.0	14.0	4.0	4.0	5.0	2.0	1.0	4.0	3.0	7.0	3.0
K10619	0.0	0.0	0.0	0.0	0.0	0.0	0.0	0.0	0.0	0.0	0.0	0.0	0.0	0.0	0.0	0.0	0.0	0.0	0.0	0.0	0.0	0.0	0.0	0.0	0.0	0.0	0.0	0.0	0.0	0.0	0.0	0.0	0.0	0.0	0.0	0.0	0.0	0.0	0.0	0.0	0.0	0.0	0.0	0.0	0.0	0.0	0.0	0.0	0.0
K10618	0.0	0.0	0.0	0.0	0.0	0.0	0.0	0.0	0.0	0.0	0.0	0.0	0.0	0.0	0.0	0.0	0.0	0.0	0.0	0.0	0.0	0.0	0.0	0.0	0.0	0.0	0.0	0.0	0.0	0.0	0.0	0.0	0.0	0.0	0.0	0.0	0.0	0.0	0.0	0.0	0.0	0.0	0.0	0.0	0.0	0.0	0.0	0.0	0.0
K10617	0.0	0.0	0.0	0.0	0.0	0.0	0.0	0.0	0.0	0.0	0.0	0.0	0.0	0.0	0.0	0.0	0.0	0.0	0.0	0.0	0.0	0.0	0.0	0.0	0.0	0.0	0.0	0.0	0.0	0.0	0.0	0.0	0.0	0.0	0.0	0.0	0.0	0.0	0.0	0.0	0.0	0.0	0.0	0.0	0.0	0.0	0.0	0.0	0.0
K10616	0.0	0.0	0.0	0.0	0.0	0.0	0.0	0.0	0.0	0.0	0.0	0.0	0.0	0.0	0.0	0.0	0.0	0.0	0.0	0.0	0.0	0.0	0.0	0.0	0.0	0.0	0.0	0.0	0.0	0.0	0.0	0.0	0.0	0.0	0.0	0.0	0.0	0.0	0.0	0.0	0.0	0.0	0.0	0.0	0.0	0.0	0.0	0.0	0.0
K01848	724.0	549.0	440.0	858.0	610.0	818.0	533.0	986.0	1059.0	241.0	499.0	632.0	1110.0	524.0	461.0	691.0	319.0	173.0	79.0	826.0	1653.0	287.0	166.0	108.0	149.0	333.0	80.0	326.0	353.0	38.0	219.0	159.0	914.0	1242.0	1341.0	383.0	409.0	246.0	385.0	443.0	507.0	240.0	377.0	517.0	523.0	613.0	898.0	210.0	623.0
K01849	724.0	551.0	441.0	858.0	610.0	826.0	533.0	986.0	1059.0	241.0	499.0	632.0	1110.0	524.0	461.0	691.0	319.0	173.0	79.0	826.0	1655.0	287.0	166.0	108.0	149.0	334.0	80.0	326.0	353.0	38.0	219.0	159.0	914.0	1242.0	1341.0	382.0	409.0	246.0	384.0	443.0	507.0	240.0	378.0	517.0	523.0	613.0	898.0	210.0	623.0
K01844	1403.0	1660.0	286.0	4279.0	1221.0	2690.0	616.0	1691.0	260.0	205.0	409.0	173.0	974.0	151.0	125.0	1.0	7.0	1347.0	607.0	611.0	8829.0	412.0	896.0	1011.0	30.0	581.0	585.0	10.0	367.0	66.0	7.0	48.0	327.0	1442.0	532.0	434.0	229.0	328.0	1521.0	241.0	167.0	65.0	1442.0	371.0	79.0	322.0	304.0	1989.0	295.0
K01845	5074.0	6398.0	2094.0	3643.0	3052.0	5125.0	1963.0	3217.0	2567.0	1990.0	1620.0	3873.0	5104.0	1126.0	2727.0	3915.0	2255.0	1851.0	2473.0	2364.0	6907.0	2917.0	2441.0	2590.0	1301.0	5346.0	870.0	2639.0	2666.0	1669.0	580.0	1083.0	3771.0	5117.0	8345.0	3099.0	3026.0	1450.0	3997.0	2376.0	2396.0	1142.0	2245.0	2359.0	2125.0	3501.0	2996.0	2827.0	3528.0
K01846	1348.0	1611.0	289.0	3790.0	1451.0	2722.0	894.0	1270.0	334.0	235.0	518.0	176.0	1025.0	202.0	108.0	3.0	332.0	993.0	621.0	637.0	9342.0	383.0	678.0	762.0	23.0	521.0	450.0	14.0	340.0	97.0	13.0	73.0	129.0	1666.0	482.0	405.0	171.0	242.0	1190.0	329.0	85.0	15.0	1311.0	478.0	3.0	119.0	262.0	1563.0	161.0
K01847	2320.0	2488.0	1174.0	4423.0	1726.0	3418.0	1211.0	2733.0	1901.0	645.0	1150.0	1403.0	2215.0	1033.0	919.0	1552.0	687.0	1498.0	671.0	1435.0	8633.0	912.0	1066.0	1147.0	319.0	1207.0	762.0	667.0	645.0	122.0	438.0	335.0	1725.0	2791.0	2714.0	750.0	792.0	796.0	1937.0	915.0	1074.0	492.0	1801.0	1090.0	1000.0	1349.0	1644.0	2216.0	1278.0
K01840	13373.0	12050.0	6770.0	13324.0	10658.0	14089.0	6221.0	13719.0	8223.0	4635.0	7247.0	8173.0	12418.0	6785.0	4873.0	4622.0	4274.0	4899.0	4466.0	11152.0	30861.0	6749.0	7134.0	5658.0	3552.0	7987.0	2746.0	5938.0	5803.0	4167.0	1501.0	3326.0	11202.0	18120.0	27373.0	10104.0	5876.0	4480.0	8969.0	7208.0	6940.0	2374.0	9643.0	5895.0	5793.0	8335.0	13430.0	7976.0	8381.0
K01841	60.0	270.0	34.0	17.0	80.0	624.0	47.0	27.0	66.0	15.0	85.0	29.0	33.0	7.0	43.0	5.0	3.0	12.0	30.0	45.0	497.0	17.0	9.0	6.0	4.0	10.0	32.0	1.0	16.0	2.0	2.0	6.0	26.0	44.0	76.0	61.0	4.0	15.0	59.0	32.0	4.0	2.0	104.0	33.0	10.0	10.0	40.0	8.0	2.0
K01842	0.0	0.0	0.0	0.0	0.0	0.0	0.0	0.0	0.0	0.0	0.0	0.0	0.0	0.0	0.0	0.0	0.0	0.0	0.0	0.0	0.0	0.0	0.0	0.0	0.0	0.0	0.0	0.0	0.0	0.0	0.0	0.0	0.0	0.0	0.0	0.0	0.0	0.0	0.0	0.0	0.0	0.0	0.0	0.0	0.0	0.0	0.0	0.0	0.0
K01843	1598.0	1344.0	289.0	2684.0	1119.0	1989.0	409.0	1362.0	364.0	197.0	247.0	880.0	1116.0	85.0	628.0	176.0	420.0	930.0	479.0	871.0	5101.0	621.0	756.0	759.0	59.0	1751.0	324.0	305.0	232.0	54.0	54.0	78.0	784.0	1282.0	297.0	237.0	883.0	370.0	1146.0	562.0	245.0	54.0	1238.0	399.0	219.0	579.0	274.0	1655.0	574.0
K06219	44.0	16.0	1.0	0.0	18.0	14.0	0.0	1.0	3.0	10.0	5.0	130.0	9.0	0.0	8.0	0.0	6.0	4.0	5.0	0.0	0.0	30.0	5.0	26.0	1.0	5.0	2.0	0.0	0.0	16.0	0.0	0.0	8.0	8.0	0.0	0.0	0.0	4.0	5.0	27.0	0.0	1.0	3.0	8.0	0.0	14.0	4.0	11.0	12.0
K10832	0.0	0.0	0.0	0.0	0.0	0.0	0.0	0.0	0.0	0.0	0.0	0.0	0.0	0.0	0.0	0.0	0.0	0.0	0.0	0.0	0.0	0.0	0.0	0.0	0.0	0.0	0.0	0.0	0.0	0.0	0.0	0.0	0.0	0.0	0.0	0.0	0.0	0.0	0.0	0.0	0.0	0.0	0.0	0.0	0.0	0.0	0.0	0.0	0.0
K05348	0.0	0.0	0.0	0.0	0.0	0.0	0.0	0.0	0.0	0.0	0.0	0.0	0.0	0.0	0.0	0.0	0.0	0.0	0.0	0.0	0.0	0.0	0.0	0.0	0.0	0.0	0.0	0.0	0.0	0.0	0.0	0.0	0.0	0.0	0.0	0.0	0.0	0.0	0.0	0.0	0.0	0.0	0.0	0.0	0.0	0.0	0.0	0.0	0.0
K14203	0.0	0.0	0.0	0.0	0.0	0.0	0.0	0.0	0.0	0.0	0.0	0.0	0.0	0.0	0.0	0.0	0.0	0.0	0.0	0.0	3.0	0.0	0.0	0.0	0.0	1.0	0.0	0.0	0.0	0.0	0.0	0.0	0.0	0.0	0.0	0.0	0.0	0.0	0.0	0.0	0.0	0.0	1.0	0.0	0.0	0.0	0.0	1.0	0.0
K08483	10314.0	11126.0	6128.0	8320.0	6199.0	10429.0	5041.0	9250.0	5284.0	4231.0	4629.0	7227.0	10682.0	3845.0	4206.0	5668.0	4130.0	4215.0	4051.0	5456.0	18220.0	5923.0	6605.0	4659.0	2900.0	8997.0	1964.0	6162.0	4835.0	4088.0	1623.0	3104.0	8308.0	12370.0	22253.0	6381.0	5245.0	3093.0	7702.0	5570.0	5896.0	2624.0	6743.0	4946.0	4763.0	7187.0	9310.0	6313.0	7891.0
K08482	3.0	12.0	0.0	0.0	2.0	16.0	0.0	0.0	0.0	22.0	4.0	0.0	2.0	6.0	0.0	31.0	0.0	0.0	0.0	1.0	3.0	12.0	2.0	0.0	0.0	0.0	2.0	0.0	1.0	14.0	0.0	12.0	0.0	0.0	2.0	3.0	2.0	0.0	1.0	1.0	4.0	39.0	0.0	0.0	0.0	2.0	6.0	2.0	1.0
K08481	6.0	24.0	1.0	0.0	4.0	1.0	0.0	0.0	0.0	45.0	7.0	0.0	3.0	12.0	0.0	62.0	0.0	0.0	1.0	2.0	0.0	24.0	5.0	0.0	0.0	0.0	5.0	0.0	2.0	29.0	0.0	23.0	0.0	0.0	5.0	2.0	4.0	0.0	1.0	1.0	8.0	78.0	0.0	0.0	0.0	2.0	10.0	5.0	1.0
K08480	3.0	12.0	0.0	0.0	2.0	0.0	0.0	0.0	0.0	22.0	4.0	0.0	2.0	6.0	0.0	31.0	0.0	0.0	0.0	1.0	0.0	12.0	2.0	0.0	0.0	0.0	2.0	0.0	1.0	14.0	0.0	12.0	0.0	0.0	2.0	1.0	2.0	0.0	0.0	0.0	4.0	39.0	0.0	0.0	0.0	1.0	4.0	2.0	0.0
K08485	0.0	0.0	0.0	0.0	0.0	0.0	0.0	0.0	0.0	0.0	0.0	0.0	1.0	0.0	0.0	0.0	0.0	0.0	0.0	0.0	0.0	0.0	0.0	0.0	0.0	0.0	0.0	0.0	0.0	0.0	0.0	0.0	0.0	0.0	0.0	0.0	0.0	0.0	0.0	0.0	0.0	0.0	0.0	0.0	0.0	1.0	0.0	0.0	0.0
K08484	0.0	0.0	0.0	0.0	0.0	0.0	0.0	0.0	0.0	0.0	0.0	0.0	1.0	0.0	0.0	0.0	0.0	0.0	0.0	0.0	0.0	0.0	0.0	0.0	0.0	0.0	0.0	0.0	0.0	0.0	0.0	0.0	0.0	0.0	0.0	0.0	0.0	0.0	0.0	1.0	1.0	0.0	0.0	0.0	0.0	1.0	0.0	0.0	0.0
K00464	3.0	12.0	0.0	0.0	2.0	0.0	0.0	0.0	0.0	22.0	4.0	0.0	2.0	6.0	0.0	31.0	0.0	0.0	0.0	1.0	0.0	12.0	2.0	0.0	0.0	0.0	2.0	0.0	1.0	14.0	0.0	12.0	0.0	0.0	2.0	1.0	2.0	0.0	0.0	0.0	4.0	39.0	0.0	0.0	0.0	1.0	4.0	2.0	0.0
K00467	0.0	0.0	0.0	0.0	0.0	0.0	1.0	0.0	0.0	0.0	0.0	0.0	0.0	0.0	0.0	0.0	0.0	0.0	0.0	0.0	0.0	0.0	0.0	0.0	0.0	0.0	0.0	0.0	0.0	0.0	0.0	0.0	0.0	0.0	0.0	0.0	0.0	0.0	0.0	0.0	0.0	0.0	0.0	0.0	0.0	0.0	0.0	0.0	4.0
K00466	0.0	0.0	0.0	0.0	0.0	0.0	0.0	0.0	0.0	0.0	0.0	0.0	0.0	0.0	0.0	0.0	0.0	0.0	0.0	0.0	0.0	0.0	0.0	0.0	0.0	0.0	0.0	0.0	0.0	0.0	0.0	0.0	0.0	0.0	0.0	0.0	0.0	0.0	0.0	0.0	0.0	0.0	0.0	0.0	0.0	0.0	0.0	0.0	0.0
K00461	0.0	0.0	0.0	0.0	0.0	0.0	0.0	0.0	0.0	0.0	0.0	0.0	0.0	0.0	0.0	0.0	0.0	0.0	0.0	0.0	0.0	0.0	0.0	0.0	0.0	0.0	0.0	0.0	0.0	0.0	0.0	0.0	0.0	0.0	0.0	0.0	0.0	0.0	0.0	0.0	0.0	0.0	0.0	0.0	0.0	0.0	0.0	0.0	0.0
K00460	0.0	0.0	0.0	0.0	0.0	0.0	0.0	0.0	0.0	0.0	0.0	0.0	0.0	0.0	0.0	0.0	0.0	0.0	0.0	0.0	0.0	0.0	0.0	0.0	0.0	0.0	0.0	0.0	0.0	0.0	0.0	0.0	0.0	0.0	0.0	0.0	0.0	0.0	0.0	0.0	0.0	0.0	0.0	0.0	0.0	0.0	0.0	0.0	0.0
K00463	0.0	0.0	0.0	0.0	0.0	0.0	0.0	0.0	0.0	0.0	0.0	0.0	0.0	0.0	0.0	0.0	0.0	0.0	0.0	0.0	0.0	0.0	0.0	0.0	0.0	0.0	0.0	0.0	0.0	0.0	0.0	0.0	0.0	0.0	0.0	0.0	0.0	0.0	0.0	0.0	0.0	0.0	0.0	0.0	0.0	0.0	0.0	0.0	0.0
K00462	0.0	0.0	0.0	0.0	0.0	0.0	0.0	0.0	0.0	0.0	0.0	0.0	0.0	0.0	0.0	0.0	0.0	0.0	0.0	0.0	0.0	0.0	0.0	0.0	0.0	0.0	0.0	0.0	0.0	0.0	0.0	2.0	0.0	0.0	0.0	0.0	0.0	0.0	0.0	0.0	0.0	0.0	0.0	0.0	0.0	0.0	0.0	0.0	0.0
K04509	0.0	0.0	0.0	0.0	0.0	0.0	0.0	0.0	0.0	0.0	0.0	0.0	0.0	0.0	0.0	0.0	0.0	0.0	0.0	0.0	3.0	0.0	0.0	0.0	0.0	1.0	0.0	0.0	0.0	0.0	0.0	0.0	0.0	0.0	0.0	0.0	0.0	0.0	0.0	0.0	0.0	0.0	1.0	0.0	0.0	0.0	0.0	1.0	0.0
K00469	0.0	0.0	0.0	0.0	0.0	0.0	0.0	0.0	0.0	0.0	0.0	0.0	0.0	0.0	0.0	0.0	0.0	0.0	0.0	0.0	0.0	0.0	0.0	0.0	0.0	0.0	0.0	0.0	0.0	0.0	0.0	0.0	0.0	0.0	0.0	0.0	0.0	0.0	0.0	0.0	0.0	0.0	0.0	0.0	0.0	0.0	0.0	0.0	0.0
K00468	0.0	0.0	0.0	0.0	0.0	0.0	0.0	0.0	0.0	0.0	0.0	0.0	0.0	0.0	0.0	0.0	0.0	0.0	0.0	0.0	0.0	0.0	0.0	0.0	0.0	0.0	0.0	0.0	0.0	0.0	0.0	0.0	0.0	0.0	0.0	0.0	0.0	0.0	0.0	0.0	0.0	0.0	0.0	0.0	0.0	0.0	0.0	0.0	0.0
K08645	0.0	0.0	0.0	0.0	0.0	0.0	0.0	0.0	0.0	0.0	0.0	0.0	0.0	0.0	0.0	0.0	0.0	0.0	0.0	0.0	0.0	0.0	0.0	0.0	0.0	0.0	0.0	0.0	0.0	0.0	0.0	0.0	0.0	0.0	0.0	0.0	0.0	0.0	0.0	0.0	0.0	0.0	0.0	0.0	0.0	0.0	0.0	0.0	0.0
K04744	2329.0	3313.0	643.0	1705.0	1591.0	2236.0	611.0	1631.0	1185.0	478.0	556.0	1959.0	2692.0	533.0	1325.0	2188.0	1554.0	1045.0	1175.0	1151.0	2065.0	1179.0	856.0	781.0	202.0	3199.0	221.0	661.0	654.0	58.0	281.0	230.0	1633.0	2930.0	1754.0	427.0	2423.0	586.0	2015.0	989.0	1192.0	281.0	1024.0	856.0	911.0	1283.0	975.0	1815.0	1408.0
K01518	208.0	309.0	16.0	590.0	271.0	355.0	193.0	127.0	13.0	29.0	76.0	32.0	216.0	50.0	35.0	0.0	0.0	98.0	44.0	10.0	1731.0	59.0	97.0	63.0	3.0	82.0	22.0	0.0	56.0	18.0	3.0	19.0	29.0	282.0	88.0	97.0	54.0	9.0	219.0	76.0	27.0	6.0	145.0	111.0	1.0	2.0	15.0	206.0	50.0
K01519	0.0	0.0	0.0	0.0	0.0	0.0	0.0	0.0	0.0	0.0	0.0	0.0	0.0	0.0	0.0	0.0	0.0	0.0	0.0	0.0	0.0	0.0	0.0	0.0	0.0	0.0	0.0	0.0	0.0	0.0	0.0	0.0	0.0	0.0	0.0	0.0	0.0	0.0	0.0	0.0	0.0	0.0	0.0	0.0	0.0	0.0	0.0	0.0	0.0
K04748	2.0	6.0	0.0	0.0	0.0	8.0	0.0	0.0	0.0	0.0	7.0	0.0	0.0	0.0	0.0	0.0	0.0	0.0	0.0	1.0	2.0	0.0	0.0	0.0	0.0	0.0	0.0	0.0	0.0	0.0	0.0	0.0	0.0	0.0	0.0	0.0	0.0	0.0	0.0	0.0	0.0	0.0	5.0	0.0	0.0	0.0	0.0	0.0	0.0
K04749	1077.0	809.0	138.0	2046.0	1421.0	1940.0	643.0	1729.0	1288.0	202.0	798.0	375.0	1588.0	1346.0	275.0	22.0	100.0	195.0	181.0	1205.0	3718.0	273.0	264.0	177.0	320.0	306.0	52.0	36.0	398.0	72.0	6.0	133.0	1210.0	4184.0	1988.0	468.0	189.0	171.0	736.0	485.0	382.0	28.0	821.0	562.0	118.0	346.0	2684.0	463.0	684.0
K01514	149.0	114.0	31.0	20.0	185.0	101.0	47.0	94.0	36.0	39.0	37.0	60.0	64.0	28.0	36.0	50.0	4.0	11.0	20.0	31.0	71.0	41.0	12.0	12.0	14.0	22.0	11.0	10.0	37.0	20.0	12.0	31.0	40.0	148.0	109.0	59.0	38.0	18.0	27.0	31.0	78.0	83.0	30.0	38.0	59.0	25.0	66.0	24.0	79.0
K01515	13114.0	13437.0	8964.0	10634.0	7938.0	12598.0	7196.0	11945.0	6164.0	5598.0	6028.0	9389.0	12606.0	4626.0	5305.0	7016.0	5431.0	5808.0	5067.0	6566.0	24620.0	8109.0	9047.0	5807.0	3420.0	11749.0	2705.0	8422.0	6282.0	5588.0	1854.0	4553.0	10536.0	14546.0	30851.0	7883.0	6637.0	4136.0	9855.0	7602.0	7423.0	3523.0	9244.0	6255.0	6389.0	9583.0	11135.0	8854.0	9661.0
K01512	6604.0	6420.0	5264.0	4090.0	3578.0	5691.0	3573.0	5265.0	2251.0	3435.0	2823.0	5229.0	6063.0	1855.0	2956.0	3241.0	2765.0	3105.0	2702.0	2972.0	10835.0	4547.0	5500.0	3755.0	2209.0	6655.0	1625.0	5691.0	3494.0	3848.0	1380.0	2712.0	5651.0	4865.0	17486.0	5097.0	3334.0	2378.0	4767.0	4251.0	3855.0	2259.0	5180.0	3435.0	3794.0	5599.0	5107.0	4397.0	5729.0
K01510	0.0	0.0	0.0	0.0	0.0	0.0	0.0	0.0	0.0	0.0	0.0	0.0	0.0	0.0	0.0	0.0	0.0	0.0	0.0	0.0	0.0	0.0	0.0	0.0	0.0	0.0	0.0	0.0	0.0	0.0	0.0	0.0	0.0	0.0	0.0	0.0	0.0	0.0	0.0	0.0	0.0	0.0	0.0	0.0	0.0	0.0	0.0	0.0	0.0
K14623	615.0	313.0	81.0	589.0	328.0	752.0	173.0	356.0	525.0	87.0	140.0	270.0	185.0	198.0	157.0	106.0	323.0	128.0	161.0	663.0	2529.0	205.0	74.0	189.0	32.0	138.0	102.0	8.0	164.0	64.0	9.0	50.0	130.0	432.0	833.0	14.0	38.0	86.0	339.0	146.0	73.0	9.0	284.0	114.0	52.0	270.0	265.0	356.0	96.0
K14626	0.0	0.0	0.0	0.0	0.0	0.0	0.0	0.0	0.0	0.0	0.0	0.0	0.0	0.0	0.0	0.0	0.0	0.0	0.0	0.0	0.0	0.0	0.0	0.0	0.0	0.0	0.0	0.0	0.0	0.0	0.0	0.0	0.0	0.0	0.0	0.0	0.0	0.0	0.0	0.0	0.0	0.0	0.0	0.0	0.0	0.0	0.0	0.0	0.0
K14627	0.0	0.0	0.0	0.0	0.0	0.0	0.0	0.0	0.0	0.0	0.0	0.0	0.0	0.0	0.0	0.0	0.0	0.0	0.0	0.0	0.0	0.0	0.0	0.0	0.0	0.0	0.0	0.0	0.0	0.0	0.0	0.0	0.0	0.0	0.0	0.0	0.0	0.0	0.0	0.0	0.0	0.0	0.0	0.0	0.0	0.0	0.0	0.0	0.0
K14628	0.0	0.0	0.0	0.0	0.0	0.0	0.0	0.0	0.0	0.0	0.0	0.0	0.0	0.0	0.0	0.0	0.0	0.0	0.0	0.0	0.0	0.0	0.0	0.0	0.0	0.0	0.0	0.0	0.0	0.0	0.0	0.0	0.0	0.0	0.0	0.0	0.0	0.0	0.0	0.0	0.0	0.0	0.0	0.0	0.0	0.0	0.0	0.0	0.0
K14629	0.0	0.0	0.0	0.0	0.0	0.0	0.0	0.0	0.0	0.0	0.0	0.0	0.0	0.0	0.0	0.0	0.0	0.0	0.0	0.0	0.0	0.0	0.0	0.0	0.0	0.0	0.0	0.0	0.0	0.0	0.0	0.0	0.0	0.0	0.0	0.0	0.0	0.0	0.0	0.0	0.0	0.0	0.0	0.0	0.0	0.0	0.0	0.0	0.0
K03918	52.0	115.0	14.0	12.0	77.0	182.0	12.0	21.0	1.0	8.0	22.0	39.0	24.0	4.0	4.0	16.0	13.0	17.0	12.0	0.0	67.0	24.0	42.0	19.0	2.0	65.0	3.0	0.0	1.0	6.0	0.0	3.0	8.0	24.0	11.0	0.0	0.0	4.0	38.0	10.0	20.0	2.0	39.0	6.0	2.0	14.0	4.0	102.0	3.0
K03919	25.0	60.0	5.0	8.0	3.0	80.0	0.0	6.0	1.0	2.0	2.0	53.0	5.0	1.0	2.0	11.0	3.0	7.0	28.0	42.0	41.0	5.0	44.0	75.0	0.0	12.0	8.0	16.0	1.0	9.0	0.0	0.0	3.0	2.0	71.0	0.0	5.0	11.0	4.0	26.0	2.0	4.0	7.0	36.0	0.0	15.0	2.0	6.0	1.0
K12372	1114.0	813.0	193.0	435.0	472.0	399.0	55.0	428.0	151.0	92.0	11.0	691.0	577.0	5.0	551.0	181.0	476.0	256.0	201.0	401.0	994.0	415.0	329.0	237.0	42.0	1699.0	30.0	300.0	44.0	0.0	50.0	56.0	595.0	542.0	2.0	1.0	771.0	199.0	405.0	405.0	148.0	25.0	500.0	185.0	176.0	400.0	75.0	714.0	420.0
K12373	9691.0	8427.0	6487.0	6958.0	6921.0	8454.0	4652.0	10235.0	5070.0	3307.0	4516.0	7081.0	6620.0	5139.0	3308.0	3829.0	3843.0	4272.0	2983.0	8914.0	20492.0	5537.0	6102.0	3331.0	1853.0	5561.0	2151.0	4860.0	4402.0	3190.0	1075.0	3566.0	7984.0	8349.0	21284.0	8782.0	5571.0	3816.0	6489.0	5525.0	5841.0	1734.0	7550.0	3941.0	5175.0	7443.0	5965.0	6988.0	5067.0
K12370	1114.0	813.0	193.0	435.0	472.0	399.0	55.0	428.0	151.0	92.0	11.0	691.0	577.0	5.0	551.0	181.0	476.0	256.0	201.0	401.0	994.0	415.0	329.0	237.0	42.0	1699.0	30.0	300.0	44.0	0.0	50.0	56.0	595.0	542.0	2.0	1.0	771.0	199.0	405.0	405.0	148.0	25.0	500.0	185.0	176.0	400.0	75.0	714.0	420.0
K12371	468.0	727.0	65.0	434.0	458.0	216.0	55.0	409.0	148.0	64.0	11.0	623.0	519.0	4.0	532.0	170.0	388.0	212.0	123.0	400.0	222.0	250.0	272.0	232.0	42.0	1191.0	22.0	300.0	44.0	0.0	50.0	50.0	591.0	533.0	2.0	1.0	771.0	199.0	150.0	404.0	146.0	14.0	355.0	183.0	175.0	400.0	75.0	538.0	406.0
K02359	0.0	0.0	0.0	0.0	0.0	0.0	0.0	0.0	0.0	0.0	0.0	0.0	0.0	0.0	0.0	0.0	0.0	0.0	0.0	0.0	0.0	0.0	0.0	0.0	0.0	0.0	0.0	0.0	0.0	0.0	0.0	0.0	0.0	0.0	0.0	0.0	0.0	0.0	0.0	0.0	0.0	0.0	0.0	0.0	0.0	0.0	0.0	0.0	0.0
K02358	15036.0	17686.0	7494.0	13458.0	10473.0	16534.0	6637.0	13534.0	7786.0	5178.0	6238.0	9762.0	15957.0	5452.0	6344.0	9329.0	6976.0	6692.0	6764.0	9285.0	27824.0	8135.0	8600.0	6618.0	3313.0	13442.0	2780.0	6889.0	6191.0	4238.0	2008.0	3548.0	11566.0	18807.0	27209.0	9246.0	9965.0	4629.0	12386.0	7531.0	8617.0	3037.0	9441.0	6500.0	6668.0	9558.0	11460.0	10469.0	10242.0
K02351	11.0	6.0	6.0	7.0	2.0	73.0	0.0	9.0	1.0	1.0	1.0	5.0	5.0	1.0	1.0	11.0	3.0	5.0	5.0	43.0	11.0	3.0	6.0	2.0	0.0	6.0	0.0	0.0	1.0	4.0	2.0	1.0	2.0	4.0	4.0	0.0	5.0	1.0	5.0	14.0	3.0	4.0	4.0	1.0	1.0	3.0	2.0	6.0	3.0
K02352	0.0	0.0	0.0	0.0	0.0	1.0	0.0	0.0	0.0	0.0	0.0	0.0	0.0	0.0	0.0	0.0	0.0	0.0	0.0	0.0	4.0	0.0	0.0	0.0	0.0	1.0	0.0	0.0	0.0	0.0	0.0	0.0	0.0	0.0	1.0	0.0	0.0	0.0	0.0	0.0	0.0	0.0	1.0	0.0	0.0	0.0	0.0	1.0	0.0
K02355	17014.0	16662.0	8195.0	18403.0	13237.0	20416.0	8152.0	17617.0	10807.0	5622.0	8707.0	10091.0	17300.0	7981.0	6226.0	7904.0	5876.0	6577.0	5895.0	13246.0	40895.0	8189.0	8724.0	6752.0	3912.0	10646.0	3173.0	6725.0	7118.0	4450.0	2014.0	3885.0	13500.0	23459.0	32162.0	12564.0	8138.0	5264.0	12346.0	8585.0	9233.0	3182.0	11648.0	7645.0	7164.0	10169.0	15626.0	10348.0	10871.0
K02357	12368.0	12842.0	6915.0	11369.0	8762.0	13325.0	6045.0	11672.0	6589.0	4641.0	5727.0	8119.0	12300.0	4921.0	4856.0	6267.0	4806.0	5162.0	4790.0	8095.0	26051.0	6685.0	7392.0	5560.0	3123.0	9524.0	2467.0	6263.0	5472.0	4181.0	1737.0	3338.0	9812.0	14856.0	25172.0	8835.0	6372.0	3933.0	9231.0	6508.0	6917.0	2757.0	8531.0	5676.0	5635.0	8024.0	10497.0	7959.0	8601.0
K02356	12711.0	12920.0	6939.0	11448.0	8817.0	13556.0	6111.0	11691.0	6591.0	4654.0	5737.0	8189.0	12321.0	4946.0	4863.0	6303.0	4813.0	5169.0	4819.0	8097.0	26288.0	6711.0	7414.0	5569.0	3125.0	9601.0	2480.0	6275.0	5475.0	4224.0	1758.0	3340.0	9825.0	14866.0	25198.0	8861.0	6374.0	3942.0	9447.0	6512.0	6927.0	2801.0	8546.0	5692.0	5637.0	8108.0	10498.0	8020.0	8671.0
K13574	0.0	0.0	0.0	0.0	0.0	0.0	0.0	0.0	0.0	0.0	0.0	0.0	0.0	0.0	0.0	0.0	0.0	0.0	0.0	0.0	0.0	0.0	0.0	0.0	0.0	0.0	0.0	0.0	0.0	0.0	0.0	0.0	0.0	0.0	0.0	0.0	0.0	0.0	0.0	0.0	0.0	0.0	0.0	0.0	0.0	0.0	0.0	0.0	0.0
K13573	331.0	231.0	177.0	305.0	183.0	416.0	299.0	281.0	298.0	155.0	160.0	233.0	678.0	81.0	177.0	22.0	59.0	64.0	101.0	247.0	283.0	165.0	136.0	191.0	182.0	112.0	152.0	122.0	331.0	86.0	0.0	116.0	404.0	267.0	842.0	50.0	52.0	111.0	207.0	209.0	250.0	56.0	196.0	218.0	68.0	211.0	405.0	133.0	234.0
K13572	524.0	407.0	566.0	351.0	277.0	554.0	603.0	414.0	347.0	283.0	352.0	505.0	756.0	162.0	607.0	38.0	275.0	102.0	325.0	359.0	619.0	685.0	435.0	332.0	428.0	382.0	341.0	1064.0	755.0	678.0	1.0	489.0	508.0	360.0	1003.0	114.0	217.0	226.0	344.0	723.0	260.0	301.0	311.0	369.0	74.0	465.0	1142.0	189.0	395.0
K13571	1893.0	1889.0	1360.0	875.0	476.0	1475.0	1130.0	1119.0	888.0	1372.0	945.0	1580.0	2239.0	616.0	1011.0	975.0	686.0	592.0	1175.0	822.0	2037.0	1491.0	1470.0	1583.0	1209.0	1766.0	608.0	1985.0	1607.0	1446.0	290.0	791.0	2058.0	1562.0	4659.0	2328.0	526.0	787.0	1243.0	1209.0	1096.0	834.0	1033.0	1302.0	1191.0	2051.0	2108.0	372.0	2127.0
K13570	1893.0	1889.0	1360.0	875.0	476.0	1475.0	1130.0	1119.0	888.0	1372.0	945.0	1580.0	2239.0	616.0	1011.0	975.0	686.0	592.0	1175.0	822.0	2037.0	1491.0	1470.0	1583.0	1209.0	1766.0	608.0	1985.0	1607.0	1446.0	290.0	791.0	2058.0	1562.0	4659.0	2328.0	526.0	787.0	1243.0	1209.0	1096.0	834.0	1033.0	1302.0	1191.0	2051.0	2108.0	372.0	2127.0
K12112	28.0	20.0	8.0	1.0	11.0	67.0	9.0	5.0	3.0	18.0	1.0	5.0	2.0	17.0	24.0	0.0	4.0	1.0	5.0	4.0	11.0	7.0	3.0	0.0	2.0	10.0	4.0	5.0	0.0	4.0	0.0	3.0	4.0	1.0	16.0	6.0	3.0	6.0	3.0	2.0	14.0	1.0	17.0	9.0	0.0	10.0	18.0	4.0	14.0
K12113	0.0	0.0	0.0	0.0	0.0	0.0	0.0	0.0	0.0	0.0	0.0	0.0	0.0	0.0	0.0	0.0	0.0	0.0	0.0	0.0	0.0	0.0	0.0	0.0	0.0	0.0	0.0	0.0	0.0	0.0	0.0	0.0	0.0	0.0	0.0	0.0	0.0	0.0	0.0	0.0	0.0	0.0	0.0	0.0	0.0	0.0	0.0	0.0	0.0
K12110	0.0	0.0	0.0	0.0	0.0	0.0	0.0	0.0	0.0	0.0	0.0	0.0	0.0	0.0	0.0	0.0	0.0	0.0	0.0	0.0	0.0	0.0	0.0	0.0	0.0	0.0	0.0	0.0	0.0	0.0	0.0	0.0	0.0	0.0	0.0	0.0	0.0	0.0	0.0	0.0	0.0	0.0	0.0	0.0	0.0	0.0	0.0	0.0	0.0
K12111	399.0	465.0	91.0	365.0	217.0	475.0	93.0	325.0	526.0	114.0	66.0	100.0	253.0	19.0	85.0	322.0	6.0	78.0	47.0	388.0	748.0	133.0	60.0	33.0	9.0	43.0	20.0	55.0	292.0	17.0	0.0	31.0	121.0	494.0	429.0	266.0	69.0	56.0	205.0	94.0	260.0	33.0	111.0	126.0	78.0	141.0	227.0	179.0	134.0
K07329	0.0	0.0	0.0	0.0	0.0	0.0	0.0	0.0	0.0	0.0	0.0	0.0	0.0	0.0	0.0	0.0	0.0	0.0	0.0	0.0	0.0	0.0	0.0	0.0	0.0	0.0	0.0	0.0	0.0	0.0	0.0	0.0	0.0	0.0	0.0	0.0	0.0	0.0	0.0	0.0	0.0	0.0	0.0	0.0	0.0	0.0	0.0	0.0	0.0
K07328	0.0	0.0	0.0	0.0	0.0	0.0	0.0	0.0	0.0	0.0	0.0	0.0	0.0	0.0	0.0	0.0	0.0	0.0	0.0	0.0	0.0	0.0	0.0	0.0	0.0	0.0	0.0	0.0	0.0	0.0	0.0	0.0	0.0	0.0	0.0	0.0	0.0	0.0	0.0	0.0	0.0	0.0	0.0	0.0	0.0	0.0	0.0	0.0	0.0
K07323	2956.0	5268.0	244.0	1236.0	1432.0	2737.0	96.0	1020.0	256.0	387.0	75.0	1825.0	2740.0	15.0	1182.0	2633.0	2066.0	1469.0	2051.0	428.0	923.0	1422.0	1097.0	1066.0	55.0	4260.0	270.0	336.0	484.0	90.0	63.0	72.0	927.0	2882.0	857.0	77.0	3213.0	501.0	3134.0	682.0	1222.0	58.0	828.0	455.0	567.0	1096.0	139.0	2587.0	1108.0
K07322	4511.0	5312.0	799.0	5310.0	3137.0	4517.0	1021.0	4123.0	2200.0	787.0	1344.0	2617.0	3761.0	1452.0	1653.0	2376.0	1983.0	2345.0	1912.0	3785.0	10424.0	1861.0	1874.0	1879.0	481.0	3669.0	891.0	664.0	1200.0	145.0	313.0	370.0	3011.0	4930.0	4218.0	2793.0	3287.0	1462.0	3738.0	1776.0	2241.0	340.0	2808.0	1320.0	1663.0	2314.0	2097.0	3926.0	2059.0
K07321	124.0	94.0	14.0	218.0	409.0	496.0	32.0	132.0	122.0	10.0	34.0	18.0	208.0	17.0	48.0	3.0	0.0	22.0	38.0	128.0	393.0	42.0	10.0	6.0	2.0	11.0	20.0	4.0	14.0	6.0	2.0	5.0	75.0	153.0	154.0	51.0	8.0	15.0	71.0	48.0	14.0	1.0	118.0	53.0	15.0	16.0	77.0	147.0	15.0
K07320	1852.0	2765.0	184.0	802.0	901.0	1497.0	73.0	673.0	194.0	242.0	22.0	1352.0	1610.0	5.0	886.0	1514.0	1241.0	869.0	1102.0	402.0	713.0	897.0	698.0	665.0	44.0	2918.0	141.0	326.0	281.0	53.0	52.0	66.0	749.0	1652.0	366.0	3.0	1978.0	346.0	1740.0	553.0	672.0	40.0	673.0	327.0	344.0	742.0	85.0	1633.0	760.0
K07327	0.0	0.0	0.0	0.0	0.0	0.0	0.0	0.0	0.0	0.0	0.0	0.0	0.0	0.0	0.0	0.0	0.0	0.0	0.0	0.0	0.0	0.0	0.0	0.0	0.0	0.0	0.0	0.0	0.0	0.0	0.0	0.0	0.0	0.0	0.0	0.0	0.0	0.0	0.0	0.0	0.0	0.0	0.0	0.0	0.0	0.0	0.0	0.0	0.0
K07326	1251.0	949.0	858.0	1782.0	902.0	961.0	925.0	1735.0	1765.0	457.0	760.0	1209.0	2158.0	991.0	841.0	1547.0	735.0	382.0	105.0	1416.0	2203.0	524.0	372.0	257.0	287.0	562.0	118.0	645.0	585.0	60.0	435.0	332.0	1747.0	2310.0	2547.0	702.0	842.0	468.0	689.0	815.0	988.0	521.0	503.0	918.0	997.0	1159.0	1623.0	475.0	1304.0
K07325	0.0	0.0	0.0	0.0	0.0	0.0	0.0	0.0	0.0	0.0	0.0	0.0	0.0	0.0	0.0	0.0	0.0	0.0	0.0	0.0	0.0	0.0	0.0	0.0	0.0	0.0	0.0	0.0	0.0	0.0	0.0	0.0	0.0	0.0	0.0	0.0	0.0	0.0	0.0	0.0	0.0	0.0	0.0	0.0	0.0	0.0	0.0	0.0	0.0
K07324	0.0	0.0	0.0	0.0	0.0	0.0	0.0	0.0	0.0	0.0	0.0	0.0	0.0	0.0	0.0	0.0	0.0	0.0	0.0	0.0	0.0	0.0	0.0	0.0	0.0	0.0	0.0	0.0	0.0	0.0	0.0	0.0	0.0	0.0	0.0	0.0	0.0	0.0	0.0	0.0	0.0	0.0	0.0	0.0	0.0	0.0	0.0	0.0	0.0
K08163	0.0	0.0	0.0	0.0	0.0	0.0	0.0	0.0	0.0	0.0	0.0	0.0	0.0	0.0	0.0	0.0	0.0	0.0	0.0	0.0	0.0	0.0	0.0	0.0	0.0	0.0	0.0	0.0	0.0	0.0	0.0	0.0	0.0	0.0	0.0	0.0	0.0	0.0	0.0	0.0	0.0	0.0	0.0	0.0	0.0	0.0	0.0	0.0	0.0
K06180	29096.0	26975.0	17792.0	28919.0	21590.0	30486.0	14285.0	29234.0	16241.0	10471.0	13788.0	18298.0	28300.0	12503.0	10502.0	13278.0	10302.0	12184.0	9442.0	21196.0	66718.0	14689.0	17472.0	11661.0	6418.0	18912.0	5748.0	14612.0	11904.0	9807.0	4955.0	8075.0	22237.0	33532.0	63219.0	21142.0	14025.0	9225.0	20696.0	15412.0	16582.0	6419.0	20709.0	13075.0	13793.0	18382.0	24077.0	18936.0	19228.0
K06181	1848.0	3008.0	185.0	802.0	904.0	1504.0	73.0	675.0	194.0	265.0	26.0	1352.0	1612.0	11.0	886.0	1545.0	1262.0	869.0	1110.0	403.0	754.0	916.0	701.0	673.0	44.0	2917.0	146.0	326.0	282.0	68.0	52.0	78.0	750.0	1652.0	368.0	4.0	1980.0	340.0	1741.0	554.0	677.0	79.0	673.0	327.0	344.0	754.0	89.0	1643.0	762.0
K06182	1287.0	2552.0	102.0	1006.0	760.0	1762.0	133.0	665.0	385.0	199.0	323.0	674.0	1454.0	77.0	423.0	1380.0	837.0	649.0	979.0	573.0	806.0	661.0	481.0	455.0	33.0	1559.0	131.0	36.0	376.0	51.0	12.0	22.0	372.0	1509.0	832.0	175.0	1278.0	204.0	1555.0	343.0	738.0	53.0	297.0	243.0	251.0	540.0	359.0	1162.0	498.0
K06183	11115.0	11756.0	8499.0	8804.0	6644.0	10547.0	5819.0	10159.0	3884.0	4655.0	4497.0	8187.0	10367.0	3088.0	4280.0	6156.0	5082.0	5727.0	4070.0	5095.0	22456.0	6826.0	8790.0	4922.0	2343.0	10601.0	2282.0	7592.0	4566.0	4975.0	2346.0	4046.0	8125.0	9494.0	28178.0	6236.0	6584.0	3529.0	8894.0	6566.0	6894.0	3061.0	8665.0	5102.0	5858.0	7825.0	7600.0	8873.0	8144.0
K06186	1852.0	3026.0	184.0	802.0	902.0	1498.0	73.0	675.0	194.0	242.0	22.0	1352.0	1610.0	5.0	886.0	1514.0	1262.0	869.0	1110.0	402.0	755.0	904.0	698.0	673.0	44.0	2918.0	144.0	326.0	281.0	53.0	52.0	66.0	750.0	1652.0	366.0	3.0	1978.0	346.0	1740.0	553.0	672.0	40.0	673.0	327.0	344.0	752.0	85.0	1640.0	761.0
K06187	12970.0	13094.0	7585.0	11460.0	9294.0	13704.0	6140.0	11869.0	6944.0	4840.0	5998.0	8518.0	12690.0	5272.0	5174.0	6240.0	4787.0	5164.0	4830.0	8580.0	26165.0	6745.0	7590.0	5551.0	3255.0	9598.0	2479.0	6863.0	5491.0	4696.0	2427.0	3354.0	9968.0	14888.0	26182.0	8871.0	6526.0	3970.0	9357.0	6679.0	7366.0	2806.0	8559.0	5913.0	5985.0	8273.0	10851.0	7986.0	8908.0
K06188	4456.0	5382.0	2649.0	2885.0	2925.0	3384.0	2092.0	4298.0	1442.0	1586.0	1662.0	3383.0	4127.0	1414.0	1794.0	2941.0	2518.0	2370.0	1986.0	2696.0	5847.0	2988.0	3227.0	1693.0	835.0	4819.0	899.0	2264.0	1874.0	1258.0	240.0	1535.0	4102.0	4831.0	8106.0	3845.0	4191.0	1819.0	3634.0	2606.0	2720.0	951.0	3156.0	1779.0	2719.0	3483.0	2609.0	3738.0	2911.0
K06189	1828.0	2724.0	182.0	787.0	861.0	1496.0	73.0	672.0	187.0	242.0	22.0	1343.0	1596.0	5.0	848.0	1294.0	1230.0	868.0	1099.0	402.0	711.0	881.0	698.0	636.0	44.0	2793.0	141.0	326.0	281.0	53.0	52.0	55.0	749.0	1653.0	366.0	3.0	1978.0	340.0	1728.0	552.0	672.0	40.0	671.0	291.0	344.0	729.0	83.0	1614.0	743.0
K08359	0.0	1.0	0.0	0.0	0.0	0.0	0.0	0.0	0.0	0.0	0.0	0.0	0.0	0.0	0.0	0.0	0.0	0.0	0.0	0.0	0.0	0.0	0.0	0.0	0.0	0.0	0.0	0.0	0.0	0.0	0.0	0.0	0.0	0.0	0.0	0.0	0.0	0.0	0.0	0.0	0.0	0.0	0.0	0.0	0.0	0.0	0.0	0.0	0.0
K07589	0.0	0.0	0.0	0.0	0.0	0.0	0.0	0.0	0.0	0.0	0.0	0.0	0.0	0.0	0.0	0.0	0.0	0.0	0.0	0.0	0.0	0.0	0.0	0.0	0.0	0.0	0.0	0.0	0.0	0.0	0.0	0.0	0.0	0.0	0.0	0.0	0.0	0.0	0.0	0.0	0.0	0.0	0.0	0.0	0.0	0.0	0.0	0.0	0.0
K07588	1882.0	1819.0	1028.0	3047.0	1452.0	2582.0	1142.0	2307.0	1937.0	575.0	1006.0	1293.0	2196.0	1020.0	919.0	1399.0	661.0	917.0	417.0	1501.0	6080.0	754.0	702.0	663.0	304.0	941.0	492.0	666.0	633.0	102.0	438.0	323.0	1757.0	2602.0	2644.0	769.0	791.0	651.0	1347.0	885.0	1023.0	486.0	1286.0	1031.0	1005.0	1267.0	1689.0	1278.0	1254.0
K07587	0.0	0.0	0.0	0.0	0.0	0.0	0.0	0.0	0.0	0.0	0.0	0.0	0.0	0.0	0.0	0.0	0.0	0.0	0.0	0.0	0.0	0.0	0.0	0.0	0.0	0.0	0.0	0.0	0.0	0.0	0.0	0.0	0.0	0.0	0.0	0.0	0.0	0.0	0.0	0.0	0.0	0.0	0.0	0.0	0.0	0.0	0.0	0.0	0.0
K07586	4344.0	3955.0	3914.0	2865.0	2411.0	3628.0	2621.0	3881.0	1347.0	2067.0	1990.0	3181.0	3775.0	1322.0	1478.0	2078.0	1770.0	2260.0	1419.0	1856.0	8384.0	2795.0	3905.0	2078.0	1087.0	3775.0	1007.0	3523.0	1884.0	2467.0	1035.0	1908.0	3191.0	3065.0	13381.0	2778.0	2089.0	1465.0	3318.0	2847.0	2814.0	1441.0	3747.0	2058.0	2485.0	3277.0	3303.0	3403.0	3419.0
K07585	0.0	0.0	0.0	0.0	0.0	0.0	0.0	0.0	0.0	0.0	0.0	0.0	0.0	0.0	0.0	0.0	0.0	0.0	0.0	0.0	0.0	0.0	0.0	0.0	0.0	0.0	0.0	0.0	0.0	0.0	0.0	0.0	0.0	0.0	0.0	0.0	0.0	0.0	0.0	0.0	0.0	0.0	0.0	0.0	0.0	0.0	0.0	0.0	0.0
K07584	5388.0	5065.0	3704.0	5280.0	3314.0	6011.0	3251.0	5696.0	2567.0	2248.0	2564.0	3425.0	5233.0	1566.0	1517.0	3090.0	2020.0	2685.0	1597.0	2612.0	14400.0	3251.0	4055.0	2149.0	1108.0	3932.0	1162.0	3250.0	2476.0	1931.0	562.0	2064.0	4093.0	5345.0	12416.0	3613.0	2472.0	1735.0	4052.0	3103.0	3245.0	1664.0	4485.0	2625.0	2735.0	3830.0	4038.0	4045.0	3914.0
K07583	0.0	0.0	0.0	0.0	0.0	0.0	0.0	0.0	0.0	0.0	0.0	0.0	0.0	0.0	0.0	0.0	0.0	0.0	0.0	0.0	0.0	0.0	0.0	0.0	0.0	0.0	0.0	0.0	0.0	0.0	0.0	0.0	0.0	0.0	0.0	0.0	0.0	0.0	0.0	0.0	0.0	0.0	0.0	0.0	0.0	0.0	0.0	0.0	0.0
K07582	0.0	0.0	0.0	0.0	0.0	0.0	0.0	0.0	0.0	0.0	0.0	0.0	0.0	0.0	0.0	0.0	0.0	0.0	0.0	0.0	0.0	0.0	0.0	0.0	0.0	0.0	0.0	0.0	0.0	0.0	0.0	0.0	0.0	0.0	0.0	0.0	0.0	0.0	0.0	0.0	0.0	0.0	0.0	0.0	0.0	0.0	0.0	0.0	0.0
K07581	0.0	0.0	0.0	0.0	0.0	0.0	0.0	0.0	0.0	0.0	0.0	0.0	0.0	0.0	0.0	0.0	0.0	0.0	0.0	0.0	0.0	0.0	0.0	0.0	0.0	0.0	0.0	0.0	0.0	0.0	0.0	0.0	0.0	0.0	0.0	0.0	0.0	0.0	0.0	0.0	0.0	0.0	0.0	0.0	0.0	0.0	0.0	0.0	0.0
K07580	0.0	0.0	0.0	0.0	0.0	0.0	0.0	0.0	0.0	0.0	0.0	0.0	0.0	0.0	0.0	0.0	0.0	0.0	0.0	0.0	0.0	0.0	0.0	0.0	0.0	0.0	0.0	0.0	0.0	0.0	0.0	0.0	0.0	0.0	0.0	0.0	0.0	0.0	0.0	0.0	0.0	0.0	0.0	0.0	0.0	0.0	0.0	0.0	0.0
K11139	0.0	0.0	0.0	0.0	0.0	0.0	0.0	0.0	0.0	0.0	0.0	0.0	0.0	0.0	0.0	0.0	0.0	0.0	0.0	0.0	0.0	0.0	0.0	0.0	0.0	0.0	0.0	0.0	0.0	0.0	0.0	0.0	0.0	0.0	0.0	0.0	0.0	0.0	0.0	0.0	0.0	0.0	0.0	0.0	0.0	0.0	0.0	0.0	0.0
K05989	261.0	326.0	164.0	389.0	240.0	762.0	208.0	321.0	361.0	116.0	356.0	190.0	249.0	269.0	158.0	56.0	78.0	78.0	115.0	413.0	860.0	256.0	101.0	78.0	73.0	114.0	66.0	83.0	105.0	63.0	15.0	88.0	248.0	297.0	1047.0	52.0	100.0	87.0	188.0	261.0	180.0	43.0	315.0	148.0	109.0	332.0	294.0	176.0	201.0
K05988	5.0	4.0	1.0	0.0	13.0	2.0	13.0	1.0	1.0	3.0	7.0	1.0	0.0	17.0	11.0	0.0	0.0	0.0	0.0	3.0	8.0	0.0	5.0	1.0	0.0	42.0	0.0	78.0	0.0	24.0	0.0	0.0	4.0	1.0	307.0	5.0	1.0	1.0	3.0	0.0	0.0	71.0	0.0	0.0	0.0	0.0	0.0	0.0	165.0
K05985	5704.0	5296.0	4467.0	5120.0	3661.0	5740.0	3469.0	5343.0	2669.0	2403.0	2561.0	3888.0	5520.0	1893.0	2024.0	3110.0	2096.0	2666.0	1621.0	2628.0	13264.0	3242.0	4242.0	2270.0	1224.0	4203.0	1162.0	3875.0	2474.0	2569.0	1265.0	2104.0	4119.0	5240.0	15032.0	3477.0	2562.0	1769.0	4189.0	3296.0	3461.0	1726.0	4462.0	2805.0	3039.0	3862.0	4193.0	3957.0	4150.0
K05987	0.0	0.0	0.0	0.0	0.0	0.0	0.0	0.0	0.0	0.0	0.0	0.0	0.0	0.0	0.0	0.0	0.0	0.0	0.0	0.0	0.0	0.0	0.0	0.0	0.0	0.0	0.0	0.0	0.0	0.0	0.0	0.0	0.0	0.0	0.0	0.0	0.0	0.0	0.0	0.0	0.0	0.0	0.0	0.0	0.0	0.0	0.0	0.0	0.0
K05986	0.0	0.0	0.0	0.0	0.0	0.0	0.0	0.0	0.0	0.0	0.0	0.0	0.0	0.0	0.0	0.0	0.0	0.0	0.0	0.0	0.0	0.0	0.0	0.0	0.0	0.0	0.0	0.0	0.0	0.0	2.0	0.0	0.0	0.0	0.0	0.0	0.0	0.0	0.0	0.0	0.0	0.0	0.0	0.0	0.0	0.0	0.0	0.0	0.0
K10843	283.0	390.0	200.0	250.0	88.0	738.0	305.0	152.0	116.0	149.0	107.0	193.0	201.0	26.0	179.0	10.0	19.0	47.0	98.0	161.0	424.0	119.0	79.0	160.0	133.0	115.0	145.0	123.0	319.0	87.0	1.0	102.0	322.0	73.0	399.0	68.0	23.0	89.0	108.0	131.0	21.0	45.0	146.0	141.0	2.0	164.0	167.0	56.0	147.0
K08354	0.0	0.0	0.0	0.0	0.0	22.0	0.0	0.0	0.0	0.0	0.0	0.0	0.0	0.0	0.0	0.0	0.0	0.0	0.0	0.0	3.0	0.0	0.0	0.0	0.0	0.0	0.0	0.0	0.0	0.0	0.0	0.0	0.0	0.0	0.0	0.0	0.0	0.0	0.0	0.0	0.0	0.0	0.0	0.0	0.0	0.0	0.0	0.0	0.0
K10844	71.0	23.0	5.0	47.0	43.0	153.0	13.0	96.0	40.0	2.0	8.0	12.0	114.0	7.0	17.0	1.0	0.0	7.0	11.0	66.0	103.0	16.0	5.0	1.0	1.0	4.0	4.0	0.0	10.0	2.0	0.0	0.0	44.0	85.0	41.0	28.0	0.0	9.0	14.0	27.0	9.0	1.0	60.0	26.0	7.0	8.0	53.0	3.0	5.0
K10848	0.0	0.0	0.0	0.0	0.0	0.0	0.0	0.0	0.0	0.0	0.0	0.0	0.0	0.0	0.0	0.0	0.0	0.0	0.0	0.0	0.0	0.0	0.0	0.0	0.0	0.0	0.0	0.0	0.0	0.0	0.0	0.0	0.0	0.0	0.0	0.0	0.0	0.0	0.0	0.0	0.0	0.0	0.0	0.0	0.0	0.0	0.0	0.0	0.0
K00673	0.0	0.0	0.0	0.0	0.0	0.0	0.0	0.0	1.0	0.0	0.0	0.0	1.0	0.0	0.0	0.0	0.0	0.0	0.0	0.0	0.0	0.0	0.0	0.0	0.0	0.0	0.0	0.0	0.0	0.0	0.0	1.0	0.0	0.0	0.0	3.0	0.0	0.0	1.0	1.0	1.0	0.0	0.0	0.0	0.0	1.0	0.0	0.0	0.0
K00674	8250.0	8726.0	5294.0	4498.0	4397.0	6840.0	3572.0	6861.0	3781.0	3554.0	3279.0	6228.0	7340.0	2963.0	3542.0	4394.0	3457.0	3234.0	3521.0	3907.0	9927.0	5099.0	5150.0	3642.0	2331.0	7774.0	1678.0	5420.0	3993.0	3630.0	1226.0	2644.0	6541.0	9298.0	17149.0	4415.0	4208.0	2506.0	5931.0	4343.0	4488.0	2011.0	4807.0	3731.0	3822.0	5995.0	7102.0	5023.0	5825.0
K00675	129.0	154.0	379.0	30.0	76.0	71.0	286.0	107.0	25.0	99.0	121.0	217.0	41.0	65.0	398.0	0.0	211.0	33.0	222.0	95.0	244.0	505.0	265.0	123.0	167.0	257.0	183.0	933.0	401.0	577.0	0.0	353.0	46.0	28.0	55.0	55.0	142.0	85.0	124.0	479.0	1.0	224.0	93.0	120.0	1.0	216.0	645.0	49.0	106.0
K00676	1907.0	1890.0	809.0	2754.0	1643.0	2493.0	1401.0	1521.0	1085.0	652.0	1545.0	852.0	2361.0	830.0	738.0	1304.0	213.0	445.0	346.0	1031.0	4538.0	713.0	781.0	558.0	436.0	874.0	156.0	507.0	689.0	638.0	116.0	171.0	889.0	2056.0	5537.0	1884.0	430.0	530.0	1475.0	1294.0	1230.0	400.0	969.0	858.0	831.0	835.0	1601.0	937.0	1112.0
K00677	6977.0	6861.0	1682.0	6934.0	6064.0	7307.0	2252.0	6354.0	4131.0	1316.0	2507.0	3826.0	5912.0	2662.0	2415.0	3614.0	2902.0	2481.0	2409.0	6386.0	18145.0	2601.0	2259.0	2182.0	773.0	4098.0	1008.0	823.0	2120.0	341.0	385.0	701.0	4623.0	7969.0	7535.0	5560.0	4591.0	2148.0	5036.0	2876.0	3493.0	542.0	3934.0	2423.0	2594.0	3152.0	3454.0	4462.0	3013.0
K06988	42.0	63.0	321.0	11.0	17.0	30.0	143.0	34.0	30.0	84.0	55.0	35.0	6.0	26.0	146.0	83.0	8.0	2.0	19.0	24.0	89.0	27.0	16.0	11.0	4.0	91.0	8.0	125.0	12.0	61.0	86.0	41.0	57.0	6.0	390.0	6.0	32.0	24.0	56.0	107.0	40.0	71.0	20.0	7.0	2.0	26.0	62.0	8.0	116.0
K06989	4.0	24.0	2.0	3.0	1.0	99.0	0.0	3.0	1.0	1.0	1.0	2.0	2.0	0.0	0.0	1.0	2.0	2.0	1.0	0.0	28.0	2.0	2.0	2.0	0.0	3.0	1.0	0.0	1.0	0.0	0.0	1.0	2.0	4.0	3.0	0.0	2.0	1.0	3.0	1.0	1.0	3.0	4.0	1.0	1.0	2.0	1.0	4.0	2.0
K08351	0.0	0.0	0.0	0.0	0.0	0.0	0.0	0.0	0.0	0.0	2.0	0.0	1.0	0.0	0.0	0.0	0.0	0.0	0.0	0.0	0.0	0.0	0.0	0.0	0.0	0.0	0.0	0.0	0.0	0.0	0.0	0.0	0.0	0.0	0.0	0.0	7.0	0.0	0.0	0.0	0.0	0.0	0.0	0.0	0.0	0.0	0.0	0.0	0.0
K06980	3506.0	4785.0	1319.0	1426.0	1265.0	2850.0	883.0	1640.0	958.0	1501.0	918.0	2652.0	3650.0	573.0	1671.0	2304.0	1913.0	1431.0	2240.0	1093.0	2670.0	2333.0	2131.0	2109.0	1116.0	4379.0	695.0	2140.0	1571.0	1368.0	340.0	777.0	2402.0	3154.0	4488.0	2320.0	2473.0	1057.0	2909.0	1581.0	1745.0	862.0	1634.0	1499.0	1534.0	2632.0	1959.0	1951.0	2592.0
K06981	1.0	0.0	0.0	0.0	0.0	2.0	0.0	0.0	0.0	0.0	0.0	0.0	0.0	0.0	0.0	0.0	0.0	0.0	0.0	0.0	0.0	0.0	0.0	0.0	0.0	0.0	0.0	0.0	0.0	0.0	0.0	0.0	0.0	0.0	0.0	1.0	0.0	0.0	1.0	0.0	0.0	0.0	0.0	0.0	0.0	0.0	0.0	0.0	0.0
K06982	0.0	0.0	0.0	0.0	0.0	0.0	0.0	0.0	0.0	0.0	0.0	0.0	0.0	0.0	0.0	0.0	0.0	0.0	0.0	0.0	0.0	0.0	0.0	0.0	0.0	0.0	0.0	0.0	0.0	0.0	0.0	0.0	0.0	0.0	0.0	0.0	0.0	0.0	0.0	0.0	0.0	0.0	0.0	0.0	0.0	0.0	0.0	0.0	0.0
K08350	1140.0	597.0	197.0	501.0	483.0	511.0	59.0	427.0	150.0	94.0	24.0	710.0	621.0	8.0	556.0	181.0	456.0	297.0	207.0	400.0	1029.0	415.0	329.0	230.0	42.0	1702.0	33.0	300.0	44.0	0.0	50.0	56.0	594.0	557.0	23.0	14.0	769.0	194.0	415.0	406.0	155.0	25.0	627.0	188.0	176.0	391.0	74.0	772.0	424.0
K06984	0.0	0.0	0.0	0.0	0.0	0.0	0.0	0.0	0.0	0.0	0.0	0.0	0.0	0.0	0.0	0.0	0.0	0.0	0.0	0.0	0.0	0.0	0.0	0.0	0.0	0.0	0.0	0.0	0.0	0.0	0.0	0.0	0.0	0.0	0.0	0.0	0.0	0.0	0.0	0.0	0.0	0.0	0.0	0.0	0.0	0.0	0.0	0.0	0.0
K06985	54.0	137.0	3.0	0.0	53.0	129.0	6.0	1.0	4.0	36.0	30.0	130.0	20.0	10.0	8.0	31.0	7.0	4.0	12.0	1.0	5.0	56.0	12.0	29.0	2.0	6.0	7.0	0.0	2.0	30.0	0.0	12.0	9.0	16.0	12.0	1.0	2.0	10.0	21.0	30.0	5.0	40.0	4.0	8.0	0.0	14.0	10.0	19.0	12.0
K06986	89.0	86.0	28.0	3.0	7.0	20.0	0.0	5.0	21.0	45.0	18.0	77.0	4.0	0.0	25.0	2.0	6.0	17.0	30.0	0.0	148.0	72.0	46.0	74.0	2.0	14.0	71.0	32.0	7.0	17.0	0.0	15.0	3.0	2.0	87.0	1.0	2.0	23.0	56.0	34.0	0.0	6.0	15.0	5.0	0.0	37.0	0.0	17.0	0.0
K06987	149.0	263.0	124.0	369.0	199.0	492.0	56.0	224.0	245.0	64.0	55.0	179.0	139.0	7.0	292.0	23.0	72.0	27.0	48.0	403.0	449.0	111.0	51.0	116.0	7.0	332.0	14.0	43.0	198.0	149.0	5.0	42.0	171.0	167.0	2157.0	116.0	75.0	56.0	230.0	169.0	60.0	28.0	38.0	54.0	35.0	121.0	168.0	104.0	123.0
K02445	1491.0	1428.0	320.0	981.0	1071.0	996.0	584.0	1419.0	1314.0	389.0	470.0	1535.0	1381.0	763.0	1230.0	1225.0	786.0	373.0	309.0	1485.0	1521.0	886.0	470.0	397.0	236.0	2235.0	112.0	620.0	384.0	62.0	276.0	251.0	1440.0	1621.0	2271.0	347.0	1058.0	491.0	707.0	953.0	730.0	266.0	908.0	790.0	750.0	1283.0	1078.0	873.0	1192.0
K02444	2102.0	3399.0	331.0	1145.0	1192.0	2257.0	190.0	1347.0	968.0	401.0	93.0	1116.0	1925.0	20.0	942.0	1935.0	1130.0	976.0	1121.0	461.0	2806.0	996.0	755.0	646.0	47.0	2576.0	173.0	394.0	584.0	28.0	61.0	106.0	744.0	2381.0	969.0	317.0	1998.0	399.0	2070.0	627.0	1139.0	87.0	791.0	469.0	420.0	675.0	199.0	1752.0	895.0
K00582	0.0	0.0	0.0	0.0	0.0	0.0	0.0	0.0	0.0	0.0	0.0	0.0	0.0	0.0	0.0	0.0	0.0	0.0	0.0	0.0	0.0	0.0	0.0	0.0	0.0	0.0	0.0	0.0	0.0	0.0	0.0	0.0	0.0	0.0	0.0	0.0	0.0	0.0	0.0	0.0	0.0	0.0	0.0	0.0	0.0	0.0	0.0	0.0	0.0
K00583	0.0	0.0	0.0	0.0	0.0	0.0	0.0	0.0	0.0	0.0	0.0	0.0	0.0	0.0	0.0	0.0	0.0	0.0	0.0	0.0	0.0	0.0	0.0	0.0	0.0	0.0	0.0	0.0	0.0	0.0	0.0	0.0	0.0	0.0	0.0	0.0	0.0	0.0	0.0	0.0	0.0	0.0	0.0	0.0	0.0	0.0	0.0	0.0	0.0
K00580	0.0	0.0	0.0	0.0	0.0	0.0	0.0	0.0	0.0	0.0	0.0	0.0	0.0	0.0	0.0	0.0	0.0	0.0	0.0	0.0	0.0	0.0	0.0	0.0	0.0	0.0	0.0	0.0	0.0	0.0	0.0	0.0	0.0	0.0	0.0	0.0	0.0	0.0	0.0	0.0	0.0	0.0	0.0	0.0	0.0	0.0	0.0	0.0	0.0
K02110	12347.0	12314.0	6779.0	10426.0	8607.0	12055.0	5769.0	11278.0	6681.0	4602.0	5584.0	8183.0	12319.0	4880.0	4868.0	6303.0	4804.0	4585.0	4544.0	8160.0	23345.0	6627.0	7086.0	5129.0	3120.0	9392.0	2199.0	6265.0	5473.0	4182.0	1743.0	3332.0	9840.0	14713.0	25307.0	8834.0	6376.0	3809.0	8834.0	6520.0	6933.0	2757.0	7809.0	5683.0	5656.0	8050.0	10556.0	7308.0	8622.0
K00586	0.0	0.0	0.0	0.0	0.0	0.0	0.0	0.0	0.0	0.0	0.0	0.0	0.0	0.0	0.0	0.0	0.0	0.0	0.0	0.0	0.0	0.0	0.0	0.0	0.0	0.0	0.0	0.0	0.0	0.0	0.0	0.0	0.0	0.0	0.0	0.0	0.0	0.0	0.0	0.0	0.0	0.0	0.0	0.0	0.0	0.0	0.0	0.0	0.0
K00587	0.0	0.0	0.0	0.0	0.0	0.0	0.0	0.0	0.0	0.0	0.0	0.0	0.0	0.0	0.0	0.0	0.0	0.0	0.0	0.0	0.0	0.0	0.0	0.0	0.0	0.0	0.0	0.0	0.0	0.0	0.0	0.0	0.0	0.0	0.0	0.0	0.0	0.0	0.0	0.0	0.0	0.0	0.0	0.0	0.0	0.0	0.0	0.0	0.0
K00584	2.0	6.0	0.0	23.0	4.0	48.0	0.0	0.0	0.0	0.0	0.0	0.0	2.0	0.0	0.0	0.0	0.0	2.0	10.0	0.0	0.0	0.0	0.0	0.0	0.0	0.0	3.0	0.0	0.0	0.0	0.0	0.0	0.0	2.0	0.0	3.0	0.0	0.0	5.0	0.0	0.0	0.0	5.0	3.0	0.0	0.0	0.0	2.0	0.0
K08921	0.0	0.0	0.0	0.0	0.0	0.0	0.0	0.0	0.0	0.0	0.0	0.0	0.0	0.0	0.0	0.0	0.0	0.0	0.0	0.0	0.0	0.0	0.0	0.0	0.0	0.0	0.0	0.0	0.0	0.0	0.0	0.0	0.0	0.0	0.0	0.0	0.0	0.0	0.0	0.0	0.0	0.0	0.0	0.0	0.0	0.0	0.0	0.0	0.0
K02441	792.0	872.0	102.0	1015.0	851.0	1284.0	171.0	779.0	551.0	126.0	374.0	839.0	1211.0	120.0	601.0	179.0	375.0	321.0	195.0	1012.0	975.0	498.0	329.0	295.0	76.0	1240.0	41.0	305.0	161.0	16.0	50.0	57.0	724.0	955.0	661.0	189.0	884.0	239.0	488.0	654.0	327.0	46.0	693.0	267.0	250.0	598.0	391.0	734.0	553.0
K00588	743.0	865.0	141.0	870.0	605.0	943.0	263.0	759.0	425.0	181.0	159.0	175.0	566.0	65.0	131.0	497.0	7.0	183.0	95.0	91.0	3388.0	228.0	146.0	126.0	10.0	125.0	45.0	45.0	252.0	56.0	3.0	62.0	85.0	744.0	558.0	282.0	65.0	67.0	611.0	193.0	372.0	55.0	301.0	268.0	45.0	40.0	132.0	430.0	148.0
K08922	0.0	0.0	0.0	0.0	0.0	0.0	0.0	0.0	0.0	0.0	0.0	0.0	0.0	0.0	0.0	0.0	0.0	0.0	0.0	0.0	0.0	0.0	0.0	0.0	0.0	0.0	0.0	0.0	0.0	0.0	0.0	0.0	0.0	0.0	0.0	0.0	0.0	0.0	0.0	0.0	0.0	0.0	0.0	0.0	0.0	0.0	0.0	0.0	0.0
K02440	9587.0	9179.0	8069.0	5815.0	4732.0	8248.0	4896.0	7100.0	3486.0	5161.0	4049.0	7921.0	8756.0	2910.0	4958.0	4596.0	3809.0	3900.0	4118.0	4247.0	15348.0	6397.0	7667.0	5701.0	3475.0	9669.0	2166.0	8646.0	5265.0	6329.0	2491.0	3710.0	8072.0	6871.0	27758.0	7444.0	4164.0	3464.0	6638.0	6208.0	5601.0	3412.0	6624.0	5273.0	5568.0	8091.0	7592.0	5308.0	8367.0
K00018	4617.0	5093.0	1138.0	4630.0	3381.0	4670.0	1298.0	3845.0	2388.0	820.0	1371.0	2738.0	4191.0	1510.0	1791.0	2589.0	2233.0	1946.0	1794.0	3749.0	9747.0	1870.0	1641.0	1634.0	483.0	3534.0	720.0	697.0	1121.0	192.0	342.0	409.0	3070.0	5150.0	4569.0	2906.0	3427.0	1408.0	3631.0	1861.0	2200.0	406.0	2441.0	1435.0	1694.0	2211.0	2124.0	3282.0	2164.0
K08923	0.0	0.0	0.0	0.0	0.0	0.0	0.0	0.0	0.0	0.0	0.0	0.0	0.0	0.0	0.0	0.0	0.0	0.0	0.0	0.0	0.0	0.0	0.0	0.0	0.0	0.0	0.0	0.0	0.0	0.0	0.0	0.0	0.0	0.0	0.0	0.0	0.0	0.0	0.0	0.0	0.0	0.0	0.0	0.0	0.0	0.0	0.0	0.0	0.0
K02443	394.0	430.0	40.0	1213.0	573.0	1236.0	295.0	367.0	187.0	51.0	337.0	64.0	582.0	127.0	95.0	9.0	2.0	130.0	93.0	217.0	3009.0	125.0	132.0	76.0	25.0	118.0	38.0	1.0	71.0	28.0	4.0	22.0	107.0	652.0	360.0	148.0	65.0	49.0	336.0	263.0	145.0	13.0	363.0	213.0	26.0	72.0	218.0	242.0	102.0
K00019	35.0	147.0	28.0	17.0	23.0	247.0	36.0	16.0	3.0	4.0	25.0	11.0	14.0	8.0	11.0	15.0	6.0	13.0	22.0	44.0	125.0	9.0	14.0	6.0	0.0	13.0	15.0	2.0	3.0	5.0	3.0	5.0	5.0	22.0	11.0	20.0	10.0	17.0	14.0	19.0	4.0	7.0	39.0	7.0	2.0	6.0	4.0	12.0	5.0
K02442	0.0	1.0	0.0	0.0	0.0	0.0	0.0	0.0	0.0	0.0	0.0	0.0	0.0	0.0	0.0	0.0	0.0	0.0	0.0	0.0	0.0	0.0	0.0	0.0	0.0	0.0	0.0	0.0	0.0	0.0	0.0	0.0	0.0	0.0	0.0	0.0	0.0	0.0	0.0	0.0	0.0	0.0	0.0	0.0	0.0	0.0	0.0	0.0	0.0
K08925	0.0	0.0	0.0	0.0	0.0	0.0	0.0	0.0	0.0	0.0	0.0	0.0	0.0	0.0	0.0	0.0	0.0	0.0	0.0	0.0	0.0	0.0	0.0	0.0	0.0	0.0	0.0	0.0	0.0	0.0	0.0	0.0	0.0	0.0	0.0	0.0	0.0	0.0	0.0	0.0	0.0	0.0	0.0	0.0	0.0	0.0	0.0	0.0	0.0
K08926	0.0	0.0	0.0	0.0	0.0	0.0	0.0	0.0	0.0	0.0	0.0	0.0	0.0	0.0	0.0	0.0	0.0	0.0	0.0	0.0	0.0	0.0	0.0	0.0	0.0	0.0	0.0	0.0	0.0	0.0	0.0	0.0	0.0	0.0	0.0	0.0	0.0	0.0	0.0	1.0	0.0	0.0	0.0	0.0	0.0	0.0	0.0	0.0	0.0
K08927	0.0	0.0	0.0	0.0	0.0	0.0	0.0	0.0	0.0	0.0	0.0	0.0	0.0	0.0	0.0	0.0	0.0	0.0	0.0	0.0	0.0	0.0	0.0	0.0	0.0	0.0	0.0	0.0	0.0	0.0	0.0	0.0	0.0	0.0	0.0	0.0	0.0	0.0	0.0	1.0	0.0	0.0	0.0	0.0	0.0	0.0	0.0	0.0	0.0
K03149	3755.0	5033.0	1445.0	3876.0	1904.0	4200.0	1491.0	2632.0	1544.0	1589.0	1373.0	2359.0	3955.0	1045.0	1477.0	2841.0	1658.0	1861.0	2355.0	1337.0	7155.0	2243.0	2269.0	2349.0	1117.0	3643.0	920.0	2090.0	1844.0	1401.0	524.0	812.0	2541.0	4128.0	5397.0	2793.0	1987.0	1158.0	3396.0	1535.0	1947.0	990.0	1917.0	1876.0	1847.0	2808.0	2485.0	2321.0	2734.0
K06604	0.0	0.0	0.0	0.0	0.0	0.0	0.0	0.0	0.0	0.0	0.0	0.0	0.0	0.0	0.0	0.0	0.0	0.0	0.0	0.0	0.0	0.0	0.0	0.0	0.0	0.0	0.0	0.0	0.0	0.0	0.0	0.0	0.0	0.0	0.0	0.0	0.0	0.0	0.0	0.0	0.0	0.0	0.0	0.0	0.0	0.0	0.0	0.0	0.0
K00015	595.0	530.0	428.0	782.0	461.0	502.0	418.0	872.0	960.0	226.0	456.0	598.0	1000.0	498.0	400.0	689.0	322.0	162.0	59.0	722.0	991.0	266.0	166.0	110.0	147.0	278.0	57.0	319.0	335.0	28.0	218.0	157.0	841.0	1118.0	1271.0	352.0	372.0	222.0	322.0	414.0	501.0	240.0	206.0	478.0	513.0	604.0	838.0	205.0	620.0
K01989	7239.0	7132.0	5114.0	6218.0	4496.0	6947.0	3989.0	7356.0	4580.0	2957.0	3220.0	4978.0	6303.0	2332.0	2716.0	4746.0	2458.0	2940.0	1778.0	4032.0	16893.0	3770.0	4483.0	2439.0	1392.0	4835.0	1263.0	4365.0	3380.0	2646.0	1501.0	2316.0	5206.0	6957.0	17275.0	4318.0	3057.0	2117.0	5078.0	3925.0	4747.0	2005.0	4756.0	3512.0	3665.0	4802.0	5372.0	4580.0	5169.0
K00854	1100.0	1206.0	470.0	1597.0	1065.0	2142.0	525.0	1377.0	1284.0	293.0	940.0	442.0	1738.0	445.0	466.0	490.0	77.0	245.0	257.0	1387.0	2157.0	573.0	320.0	165.0	207.0	200.0	139.0	118.0	520.0	106.0	87.0	146.0	689.0	1608.0	2499.0	609.0	314.0	244.0	658.0	582.0	795.0	171.0	722.0	450.0	309.0	625.0	1097.0	566.0	627.0
K00855	6.0	25.0	1.0	0.0	4.0	4.0	0.0	0.0	0.0	45.0	8.0	0.0	3.0	12.0	0.0	62.0	0.0	0.0	1.0	2.0	1.0	24.0	5.0	0.0	0.0	0.0	5.0	0.0	2.0	29.0	0.0	23.0	0.0	0.0	5.0	2.0	4.0	0.0	1.0	1.0	8.0	78.0	0.0	0.0	0.0	3.0	10.0	5.0	1.0
K00856	80.0	85.0	13.0	260.0	103.0	39.0	22.0	57.0	20.0	4.0	8.0	18.0	126.0	0.0	53.0	236.0	12.0	6.0	5.0	3.0	18.0	34.0	15.0	31.0	2.0	131.0	1.0	0.0	14.0	1.0	8.0	12.0	16.0	90.0	26.0	24.0	0.0	18.0	28.0	1.0	9.0	0.0	17.0	43.0	14.0	16.0	17.0	38.0	51.0
K00857	7038.0	6456.0	4972.0	6081.0	4292.0	7733.0	3789.0	6503.0	2767.0	2621.0	2733.0	4693.0	5542.0	2424.0	2677.0	2872.0	2325.0	3347.0	2283.0	3821.0	15891.0	3757.0	4824.0	2973.0	1399.0	5792.0	1480.0	4026.0	2854.0	2722.0	1170.0	2260.0	4644.0	5018.0	15309.0	3156.0	3011.0	2125.0	4943.0	3905.0	3803.0	1575.0	5695.0	2906.0	2780.0	4624.0	4052.0	5394.0	4731.0
K00850	13113.0	11914.0	8158.0	12690.0	10570.0	14177.0	6616.0	13707.0	9333.0	5109.0	7537.0	8798.0	13782.0	6952.0	5611.0	5226.0	4076.0	4229.0	3874.0	11450.0	26032.0	6653.0	7279.0	5000.0	3859.0	8359.0	2247.0	7523.0	6123.0	5158.0	3063.0	3523.0	11645.0	17941.0	29797.0	9501.0	5698.0	3992.0	8546.0	7496.0	8022.0	2905.0	8500.0	6615.0	6378.0	8841.0	14561.0	6854.0	9821.0
K00851	237.0	591.0	64.0	108.0	145.0	455.0	148.0	143.0	175.0	86.0	197.0	257.0	95.0	108.0	91.0	96.0	137.0	38.0	86.0	140.0	295.0	63.0	91.0	112.0	19.0	234.0	36.0	66.0	177.0	70.0	31.0	47.0	174.0	153.0	238.0	38.0	70.0	47.0	73.0	87.0	67.0	84.0	169.0	174.0	51.0	114.0	116.0	70.0	132.0
K00852	3611.0	3151.0	1393.0	4509.0	3241.0	4335.0	1762.0	4579.0	3248.0	1115.0	2123.0	1802.0	4728.0	2165.0	1246.0	1659.0	676.0	1026.0	712.0	2829.0	7370.0	1249.0	1416.0	1056.0	864.0	1446.0	475.0	799.0	1450.0	434.0	343.0	666.0	3008.0	6945.0	7108.0	2490.0	988.0	788.0	2374.0	1796.0	2159.0	657.0	2282.0	1771.0	1021.0	1718.0	4819.0	1895.0	2728.0
K00853	46.0	195.0	16.0	36.0	48.0	420.0	59.0	25.0	23.0	18.0	118.0	50.0	55.0	31.0	19.0	26.0	1.0	5.0	16.0	14.0	117.0	24.0	37.0	21.0	83.0	1.0	6.0	7.0	26.0	29.0	4.0	23.0	70.0	76.0	109.0	36.0	18.0	25.0	54.0	34.0	36.0	25.0	53.0	32.0	8.0	36.0	92.0	13.0	78.0
K00858	12694.0	12617.0	6972.0	11449.0	8745.0	13263.0	5951.0	11686.0	6589.0	4672.0	5734.0	8142.0	12316.0	4930.0	4856.0	6303.0	4828.0	5175.0	4812.0	8096.0	26522.0	6745.0	7429.0	5550.0	3123.0	9781.0	2477.0	6263.0	5476.0	4187.0	1737.0	3354.0	9813.0	14860.0	25176.0	8852.0	6376.0	3936.0	9291.0	6510.0	6922.0	2798.0	8582.0	5676.0	5636.0	8015.0	10502.0	8031.0	8609.0
K00859	12231.0	12451.0	6875.0	11302.0	8606.0	12788.0	5739.0	11644.0	6556.0	4608.0	5617.0	8025.0	12104.0	4886.0	4803.0	6253.0	4773.0	5117.0	4747.0	8068.0	25593.0	6637.0	7351.0	5517.0	3039.0	9508.0	2444.0	6252.0	5444.0	4131.0	1736.0	3315.0	9733.0	14705.0	25009.0	8820.0	6353.0	3897.0	9155.0	6439.0	6898.0	2734.0	8347.0	5615.0	5623.0	7965.0	10371.0	7914.0	8544.0
K01181	95.0	244.0	50.0	284.0	164.0	547.0	108.0	107.0	194.0	45.0	298.0	40.0	167.0	74.0	22.0	21.0	11.0	21.0	30.0	154.0	495.0	90.0	38.0	30.0	24.0	35.0	14.0	7.0	20.0	19.0	3.0	10.0	38.0	155.0	362.0	25.0	9.0	29.0	131.0	184.0	122.0	61.0	88.0	32.0	30.0	96.0	152.0	57.0	64.0
K01180	0.0	0.0	0.0	0.0	0.0	0.0	0.0	0.0	0.0	0.0	0.0	0.0	0.0	0.0	0.0	0.0	0.0	0.0	0.0	0.0	0.0	0.0	0.0	0.0	0.0	0.0	0.0	0.0	0.0	0.0	0.0	0.0	0.0	0.0	0.0	0.0	0.0	0.0	0.0	0.0	0.0	0.0	0.0	0.0	0.0	0.0	0.0	0.0	0.0
K01183	66.0	222.0	37.0	22.0	65.0	518.0	62.0	26.0	2.0	8.0	46.0	42.0	35.0	27.0	14.0	16.0	14.0	23.0	27.0	1.0	203.0	16.0	45.0	18.0	3.0	65.0	16.0	1.0	4.0	8.0	1.0	7.0	9.0	33.0	7.0	48.0	6.0	6.0	41.0	12.0	35.0	41.0	111.0	19.0	2.0	21.0	20.0	99.0	35.0
K01182	3661.0	3919.0	2923.0	2776.0	1433.0	4033.0	2378.0	2578.0	1975.0	2523.0	2207.0	2961.0	4895.0	1315.0	2075.0	2017.0	1334.0	1196.0	2340.0	2097.0	5384.0	2933.0	2914.0	2958.0	2318.0	3308.0	1051.0	3729.0	3122.0	2746.0	733.0	1470.0	4129.0	3753.0	9219.0	4945.0	1139.0	1531.0	2595.0	2393.0	2440.0	1738.0	2173.0	2611.0	2512.0	4111.0	4362.0	840.0	4394.0
K01185	5585.0	3968.0	1284.0	5721.0	5260.0	4609.0	1765.0	5816.0	3213.0	991.0	2538.0	3338.0	4749.0	2791.0	2300.0	1719.0	2079.0	1761.0	1416.0	6929.0	15149.0	1928.0	2151.0	1987.0	1073.0	2507.0	835.0	635.0	1892.0	534.0	336.0	711.0	5259.0	6801.0	9965.0	7227.0	4151.0	2447.0	3321.0	2992.0	3061.0	504.0	3925.0	2224.0	2716.0	2733.0	3944.0	2824.0	2911.0
K01184	0.0	0.0	0.0	0.0	0.0	0.0	0.0	0.0	0.0	0.0	0.0	0.0	0.0	0.0	0.0	0.0	0.0	0.0	0.0	0.0	0.0	0.0	0.0	0.0	0.0	0.0	0.0	0.0	0.0	0.0	2.0	0.0	0.0	0.0	0.0	0.0	0.0	0.0	0.0	0.0	0.0	0.0	0.0	0.0	0.0	0.0	0.0	0.0	0.0
K01187	2487.0	2469.0	911.0	2733.0	2378.0	3486.0	1335.0	2217.0	2058.0	631.0	1298.0	1001.0	2001.0	593.0	965.0	1427.0	592.0	510.0	563.0	3231.0	6991.0	1029.0	577.0	614.0	418.0	550.0	356.0	238.0	1017.0	215.0	163.0	275.0	2078.0	3000.0	4602.0	2769.0	1219.0	909.0	1497.0	1374.0	1424.0	321.0	1499.0	909.0	1001.0	906.0	1826.0	1064.0	934.0
K01188	707.0	1164.0	918.0	658.0	906.0	1980.0	336.0	645.0	622.0	304.0	658.0	749.0	619.0	588.0	678.0	124.0	116.0	78.0	141.0	794.0	899.0	313.0	317.0	230.0	177.0	350.0	61.0	831.0	165.0	733.0	722.0	90.0	373.0	346.0	4283.0	95.0	225.0	181.0	641.0	461.0	641.0	158.0	286.0	427.0	425.0	413.0	589.0	168.0	580.0
K02596	0.0	1.0	0.0	0.0	0.0	0.0	0.0	0.0	0.0	0.0	0.0	0.0	0.0	0.0	0.0	0.0	0.0	0.0	0.0	0.0	0.0	0.0	0.0	0.0	0.0	0.0	0.0	0.0	0.0	0.0	0.0	0.0	0.0	0.0	0.0	0.0	0.0	0.0	0.0	0.0	0.0	0.0	0.0	0.0	0.0	0.0	0.0	0.0	0.0
K13766	59.0	126.0	13.0	12.0	44.0	142.0	5.0	21.0	1.0	4.0	2.0	38.0	16.0	0.0	4.0	16.0	13.0	17.0	5.0	1.0	65.0	10.0	37.0	16.0	1.0	67.0	2.0	0.0	0.0	6.0	2.0	3.0	7.0	18.0	1.0	1.0	0.0	10.0	23.0	9.0	21.0	2.0	37.0	6.0	2.0	15.0	4.0	96.0	4.0
K13767	2.0	3.0	1.0	2.0	1.0	2.0	0.0	3.0	1.0	1.0	0.0	2.0	2.0	0.0	0.0	1.0	2.0	2.0	1.0	0.0	8.0	1.0	2.0	1.0	0.0	3.0	0.0	0.0	1.0	0.0	0.0	1.0	2.0	3.0	3.0	0.0	2.0	1.0	3.0	1.0	1.0	3.0	3.0	1.0	1.0	2.0	1.0	3.0	2.0
K13003	0.0	0.0	0.0	0.0	0.0	0.0	0.0	0.0	0.0	0.0	0.0	0.0	0.0	0.0	0.0	0.0	0.0	0.0	0.0	0.0	0.0	0.0	0.0	0.0	0.0	0.0	0.0	0.0	0.0	0.0	0.0	0.0	0.0	0.0	0.0	0.0	0.0	0.0	0.0	0.0	0.0	0.0	0.0	0.0	0.0	0.0	0.0	0.0	0.0
K13002	0.0	0.0	0.0	0.0	0.0	3.0	0.0	0.0	0.0	0.0	0.0	0.0	0.0	0.0	0.0	0.0	0.0	0.0	0.0	0.0	0.0	0.0	0.0	0.0	0.0	0.0	0.0	0.0	0.0	0.0	0.0	0.0	0.0	0.0	0.0	0.0	0.0	0.0	0.0	0.0	0.0	0.0	0.0	0.0	0.0	0.0	0.0	0.0	0.0
K13000	0.0	0.0	0.0	0.0	0.0	0.0	0.0	0.0	0.0	0.0	0.0	0.0	0.0	0.0	0.0	0.0	0.0	0.0	0.0	0.0	0.0	0.0	0.0	0.0	0.0	0.0	0.0	0.0	0.0	0.0	0.0	0.0	0.0	0.0	0.0	0.0	0.0	0.0	0.0	0.0	0.0	0.0	0.0	0.0	0.0	0.0	0.0	0.0	0.0
K02984	0.0	0.0	0.0	0.0	0.0	0.0	0.0	0.0	0.0	0.0	0.0	0.0	0.0	0.0	0.0	0.0	0.0	0.0	0.0	0.0	0.0	0.0	0.0	0.0	0.0	0.0	0.0	0.0	0.0	0.0	0.0	0.0	0.0	0.0	0.0	0.0	0.0	0.0	0.0	0.0	0.0	0.0	0.0	0.0	0.0	0.0	0.0	0.0	0.0
K02986	12469.0	12891.0	6922.0	11495.0	8846.0	13550.0	6056.0	11777.0	6628.0	4645.0	5738.0	8026.0	12415.0	4931.0	4873.0	6268.0	4807.0	5171.0	4802.0	8161.0	26327.0	6710.0	7406.0	5563.0	3125.0	9543.0	2479.0	6264.0	5481.0	4183.0	1738.0	3340.0	9856.0	14944.0	25214.0	8885.0	6374.0	3945.0	9261.0	6537.0	6925.0	2758.0	8603.0	5709.0	5643.0	8032.0	10551.0	7974.0	8606.0
K02987	0.0	0.0	0.0	0.0	0.0	0.0	0.0	0.0	0.0	0.0	0.0	0.0	0.0	0.0	0.0	0.0	0.0	0.0	0.0	0.0	0.0	0.0	0.0	0.0	0.0	0.0	0.0	0.0	0.0	0.0	0.0	0.0	0.0	0.0	0.0	0.0	0.0	0.0	0.0	0.0	0.0	0.0	0.0	0.0	0.0	0.0	0.0	0.0	0.0
K02636	6.0	24.0	1.0	0.0	4.0	1.0	0.0	0.0	0.0	45.0	7.0	0.0	3.0	12.0	0.0	62.0	0.0	0.0	1.0	2.0	0.0	24.0	5.0	0.0	0.0	0.0	5.0	0.0	2.0	29.0	0.0	23.0	0.0	0.0	5.0	2.0	4.0	0.0	1.0	1.0	8.0	78.0	0.0	0.0	0.0	2.0	9.0	5.0	1.0
K02982	12397.0	12867.0	6919.0	11448.0	8804.0	13385.0	6050.0	11681.0	6589.0	4642.0	5730.0	8121.0	12299.0	4924.0	4856.0	6267.0	4806.0	5164.0	4792.0	8095.0	26221.0	6695.0	7401.0	5562.0	3123.0	9539.0	2475.0	6263.0	5475.0	4180.0	1738.0	3340.0	9812.0	14859.0	25172.0	8859.0	6370.0	3936.0	9248.0	6510.0	6917.0	2756.0	8543.0	5684.0	5635.0	8024.0	10498.0	7971.0	8601.0
K02983	0.0	0.0	0.0	0.0	0.0	0.0	0.0	0.0	0.0	0.0	0.0	0.0	0.0	0.0	0.0	0.0	0.0	0.0	0.0	0.0	0.0	0.0	0.0	0.0	0.0	0.0	0.0	0.0	0.0	0.0	0.0	0.0	0.0	0.0	0.0	0.0	0.0	0.0	0.0	0.0	0.0	0.0	0.0	0.0	0.0	0.0	0.0	0.0	0.0
K02638	3.0	12.0	0.0	0.0	2.0	0.0	0.0	0.0	0.0	22.0	4.0	0.0	2.0	6.0	0.0	31.0	0.0	0.0	0.0	1.0	0.0	12.0	2.0	0.0	0.0	0.0	2.0	0.0	1.0	14.0	0.0	12.0	0.0	0.0	2.0	1.0	2.0	0.0	0.0	0.0	4.0	39.0	0.0	0.0	0.0	1.0	4.0	2.0	0.0
K02639	15.0	60.0	2.0	0.0	10.0	2.0	0.0	0.0	0.0	112.0	18.0	0.0	8.0	30.0	0.0	155.0	0.0	0.0	2.0	5.0	0.0	60.0	12.0	0.0	0.0	0.0	12.0	0.0	5.0	72.0	0.0	58.0	0.0	0.0	12.0	5.0	10.0	0.0	2.0	2.0	20.0	195.0	0.0	0.0	0.0	5.0	22.0	12.0	2.0
K02988	12666.0	12895.0	6919.0	11448.0	8796.0	13397.0	6043.0	11687.0	6588.0	4643.0	5728.0	7953.0	12307.0	4924.0	4850.0	6284.0	4807.0	5164.0	4814.0	8095.0	26251.0	6678.0	7406.0	5538.0	3123.0	9596.0	2475.0	6263.0	5471.0	4199.0	1738.0	3340.0	9805.0	14855.0	25174.0	8860.0	6374.0	3938.0	9334.0	6485.0	6920.0	2757.0	8541.0	5680.0	5635.0	8094.0	10493.0	8009.0	8593.0
K08298	76.0	43.0	5.0	106.0	25.0	137.0	27.0	26.0	23.0	17.0	120.0	68.0	81.0	13.0	19.0	14.0	1.0	15.0	12.0	13.0	165.0	22.0	29.0	19.0	81.0	4.0	10.0	7.0	22.0	11.0	0.0	18.0	55.0	83.0	111.0	18.0	25.0	28.0	31.0	34.0	15.0	21.0	34.0	31.0	6.0	38.0	91.0	28.0	55.0
K08299	0.0	0.0	0.0	0.0	0.0	0.0	0.0	0.0	0.0	0.0	0.0	0.0	0.0	0.0	0.0	0.0	0.0	0.0	0.0	0.0	0.0	0.0	0.0	0.0	0.0	0.0	0.0	0.0	0.0	0.0	0.0	0.0	0.0	0.0	0.0	0.0	0.0	0.0	0.0	0.0	0.0	0.0	0.0	0.0	0.0	0.0	0.0	0.0	0.0
K03583	1490.0	2940.0	181.0	802.0	874.0	1475.0	73.0	667.0	189.0	223.0	21.0	1154.0	1585.0	5.0	876.0	1496.0	1248.0	861.0	1079.0	401.0	724.0	861.0	682.0	647.0	42.0	2851.0	139.0	326.0	281.0	5.0	52.0	66.0	741.0	1639.0	365.0	3.0	1978.0	330.0	1646.0	524.0	668.0	38.0	674.0	316.0	344.0	657.0	80.0	1581.0	746.0
K03582	1248.0	727.0	152.0	519.0	577.0	577.0	77.0	441.0	166.0	112.0	38.0	1008.0	637.0	7.0	618.0	421.0	366.0	304.0	231.0	401.0	783.0	402.0	315.0	263.0	42.0	1480.0	34.0	326.0	118.0	38.0	52.0	66.0	602.0	579.0	23.0	17.0	778.0	211.0	475.0	423.0	158.0	26.0	527.0	278.0	176.0	494.0	80.0	761.0	438.0
K03581	7301.0	7900.0	4620.0	5911.0	4533.0	7370.0	3542.0	6168.0	2890.0	2618.0	2802.0	5258.0	7200.0	1921.0	2923.0	4371.0	3360.0	3422.0	2708.0	3626.0	12638.0	4188.0	4860.0	2895.0	1294.0	7104.0	1292.0	4188.0	2661.0	2631.0	1329.0	2158.0	5082.0	6681.0	15609.0	3415.0	4559.0	2126.0	5688.0	3935.0	4121.0	1791.0	5128.0	3083.0	3425.0	4776.0	4572.0	5420.0	4972.0
K03580	813.0	805.0	134.0	435.0	474.0	420.0	55.0	420.0	150.0	86.0	10.0	672.0	559.0	4.0	551.0	176.0	434.0	279.0	181.0	400.0	607.0	369.0	301.0	237.0	42.0	1455.0	28.0	300.0	44.0	0.0	50.0	53.0	593.0	541.0	2.0	1.0	771.0	192.0	358.0	405.0	147.0	22.0	552.0	184.0	176.0	400.0	74.0	685.0	417.0
K03587	8301.0	8603.0	2997.0	7322.0	5831.0	8453.0	3106.0	7214.0	5019.0	2549.0	3487.0	4940.0	7921.0	3536.0	3283.0	4170.0	2994.0	2800.0	3327.0	5734.0	16615.0	3792.0	3447.0	3454.0	2021.0	5812.0	1421.0	2727.0	3454.0	1688.0	685.0	1422.0	6399.0	11132.0	11334.0	5844.0	4213.0	2406.0	5861.0	3582.0	3985.0	1287.0	4497.0	3475.0	3078.0	4699.0	6926.0	4527.0	5031.0
K03586	2115.0	3018.0	239.0	800.0	887.0	1503.0	62.0	682.0	189.0	232.0	19.0	1238.0	1627.0	6.0	865.0	1514.0	1298.0	878.0	1133.0	402.0	1043.0	946.0	723.0	671.0	43.0	3147.0	145.0	300.0	211.0	50.0	52.0	68.0	743.0	1653.0	366.0	3.0	1978.0	340.0	1786.0	538.0	673.0	40.0	731.0	317.0	344.0	747.0	82.0	1709.0	768.0
K03585	5162.0	5217.0	1196.0	3897.0	4441.0	4822.0	1606.0	4669.0	3281.0	938.0	2202.0	3161.0	4777.0	2537.0	1801.0	3118.0	2103.0	1402.0	1710.0	5545.0	9499.0	1937.0	1571.0	1256.0	717.0	2534.0	562.0	448.0	1697.0	246.0	327.0	588.0	3959.0	6310.0	6964.0	5241.0	3767.0	1754.0	3543.0	2286.0	3097.0	436.0	2499.0	1949.0	2382.0	2694.0	3165.0	2678.0	2414.0
K03584	11612.0	11849.0	6333.0	10289.0	7431.0	12011.0	5133.0	10511.0	5501.0	4294.0	5087.0	7433.0	10582.0	4279.0	4322.0	5592.0	4453.0	4922.0	4636.0	7176.0	24151.0	6278.0	7176.0	5386.0	2947.0	9088.0	2356.0	5815.0	5079.0	4091.0	1508.0	3132.0	8876.0	13247.0	23193.0	8386.0	5840.0	3643.0	8766.0	5910.0	6382.0	2495.0	7888.0	5076.0	5037.0	7405.0	9466.0	7605.0	7901.0
K03589	12426.0	12144.0	6896.0	10292.0	7671.0	11747.0	5653.0	11025.0	6327.0	4598.0	5389.0	7936.0	11355.0	4819.0	4778.0	6279.0	4820.0	5028.0	4714.0	7553.0	24741.0	6488.0	7332.0	5460.0	3096.0	9745.0	2408.0	6238.0	5328.0	4151.0	1723.0	3326.0	9652.0	14042.0	24452.0	8572.0	6226.0	3854.0	9057.0	6370.0	6810.0	2724.0	8226.0	5500.0	5507.0	7908.0	10202.0	7775.0	8453.0
K03588	13096.0	12981.0	6995.0	11485.0	8802.0	13244.0	5998.0	11772.0	6742.0	4681.0	5772.0	8248.0	12423.0	4937.0	4934.0	6316.0	4858.0	5185.0	4857.0	8200.0	26285.0	6801.0	7438.0	5571.0	3132.0	9843.0	2500.0	6269.0	5505.0	4213.0	1747.0	3346.0	9890.0	14897.0	25396.0	8894.0	6388.0	3952.0	9512.0	6557.0	6942.0	2763.0	8587.0	5702.0	5660.0	8124.0	10567.0	8112.0	8650.0
K01725	7.0	30.0	0.0	0.0	0.0	4.0	0.0	0.0	0.0	0.0	0.0	0.0	0.0	0.0	0.0	0.0	0.0	0.0	0.0	0.0	2.0	0.0	0.0	0.0	0.0	1.0	0.0	0.0	0.0	0.0	0.0	0.0	0.0	0.0	0.0	1.0	0.0	6.0	0.0	0.0	0.0	0.0	0.0	0.0	0.0	0.0	0.0	0.0	0.0
K01724	90.0	68.0	10.0	47.0	44.0	236.0	13.0	101.0	40.0	25.0	13.0	12.0	116.0	13.0	17.0	40.0	0.0	7.0	10.0	110.0	106.0	29.0	8.0	1.0	1.0	6.0	7.0	0.0	11.0	20.0	2.0	12.0	44.0	86.0	44.0	30.0	3.0	16.0	16.0	40.0	13.0	41.0	60.0	27.0	7.0	10.0	59.0	7.0	6.0
K01727	621.0	814.0	235.0	366.0	364.0	545.0	219.0	761.0	446.0	222.0	183.0	216.0	699.0	70.0	125.0	556.0	242.0	170.0	147.0	99.0	2406.0	297.0	436.0	381.0	252.0	288.0	47.0	263.0	364.0	255.0	141.0	113.0	576.0	735.0	1787.0	156.0	245.0	235.0	496.0	304.0	605.0	138.0	428.0	321.0	261.0	199.0	768.0	289.0	533.0
K01726	719.0	919.0	74.0	1474.0	1000.0	1586.0	494.0	605.0	303.0	79.0	503.0	159.0	1092.0	233.0	97.0	36.0	14.0	242.0	140.0	316.0	2965.0	230.0	254.0	168.0	48.0	228.0	65.0	11.0	149.0	51.0	17.0	48.0	97.0	997.0	679.0	275.0	162.0	58.0	505.0	385.0	210.0	51.0	535.0	265.0	103.0	137.0	291.0	508.0	197.0
K01721	0.0	0.0	0.0	0.0	0.0	0.0	0.0	0.0	0.0	0.0	0.0	0.0	0.0	0.0	0.0	0.0	0.0	0.0	0.0	0.0	0.0	0.0	0.0	0.0	0.0	0.0	0.0	0.0	0.0	0.0	0.0	0.0	0.0	0.0	0.0	0.0	0.0	0.0	0.0	0.0	0.0	0.0	0.0	0.0	0.0	0.0	1.0	0.0	0.0
K01720	10.0	5.0	4.0	5.0	1.0	78.0	0.0	5.0	1.0	0.0	1.0	3.0	4.0	1.0	1.0	10.0	1.0	3.0	4.0	42.0	5.0	1.0	3.0	1.0	0.0	4.0	1.0	0.0	1.0	4.0	2.0	0.0	0.0	1.0	1.0	1.0	3.0	1.0	3.0	12.0	2.0	1.0	2.0	2.0	0.0	2.0	1.0	3.0	1.0
K01722	0.0	0.0	0.0	0.0	0.0	0.0	0.0	0.0	0.0	0.0	0.0	0.0	0.0	0.0	0.0	0.0	0.0	0.0	0.0	0.0	0.0	0.0	0.0	0.0	0.0	0.0	0.0	0.0	0.0	0.0	0.0	0.0	0.0	0.0	0.0	0.0	0.0	0.0	0.0	0.0	0.0	0.0	0.0	0.0	0.0	0.0	0.0	0.0	0.0
K13008	0.0	0.0	0.0	0.0	0.0	0.0	0.0	0.0	0.0	0.0	0.0	0.0	0.0	0.0	0.0	0.0	0.0	0.0	0.0	0.0	0.0	0.0	0.0	0.0	0.0	0.0	0.0	0.0	0.0	0.0	0.0	0.0	0.0	0.0	0.0	0.0	0.0	0.0	0.0	0.0	0.0	0.0	0.0	0.0	0.0	0.0	0.0	0.0	0.0
K01729	0.0	0.0	0.0	0.0	0.0	0.0	0.0	0.0	0.0	0.0	0.0	0.0	0.0	0.0	0.0	0.0	0.0	0.0	0.0	0.0	0.0	0.0	0.0	0.0	0.0	0.0	0.0	0.0	0.0	0.0	0.0	0.0	0.0	0.0	0.0	0.0	0.0	0.0	0.0	0.0	0.0	0.0	0.0	0.0	0.0	0.0	0.0	0.0	0.0
K01728	163.0	169.0	47.0	165.0	208.0	412.0	82.0	117.0	100.0	13.0	50.0	55.0	129.0	10.0	30.0	6.0	2.0	16.0	26.0	57.0	424.0	44.0	18.0	13.0	10.0	16.0	24.0	10.0	37.0	2.0	14.0	6.0	38.0	151.0	156.0	88.0	23.0	17.0	69.0	38.0	19.0	1.0	120.0	36.0	54.0	19.0	57.0	18.0	35.0
K09530	0.0	0.0	0.0	0.0	0.0	0.0	0.0	0.0	0.0	0.0	0.0	0.0	0.0	0.0	0.0	0.0	0.0	0.0	0.0	0.0	0.0	0.0	0.0	0.0	0.0	0.0	0.0	0.0	0.0	0.0	0.0	0.0	0.0	0.0	0.0	0.0	0.0	0.0	0.0	0.0	0.0	0.0	0.0	0.0	0.0	0.0	0.0	0.0	0.0
K09539	0.0	0.0	0.0	0.0	0.0	0.0	0.0	0.0	0.0	0.0	0.0	0.0	0.0	0.0	0.0	0.0	0.0	0.0	0.0	0.0	0.0	0.0	0.0	0.0	0.0	0.0	0.0	0.0	0.0	0.0	0.0	0.0	0.0	0.0	0.0	0.0	0.0	0.0	0.0	0.0	0.0	0.0	0.0	0.0	0.0	0.0	0.0	0.0	0.0
K02188	1920.0	2043.0	803.0	3817.0	1759.0	3306.0	982.0	2477.0	1766.0	535.0	1041.0	921.0	1956.0	694.0	926.0	1308.0	406.0	931.0	478.0	1377.0	8628.0	704.0	704.0	770.0	197.0	1102.0	409.0	418.0	812.0	254.0	230.0	275.0	1136.0	2538.0	4082.0	770.0	570.0	517.0	1601.0	920.0	1001.0	324.0	1316.0	931.0	613.0	903.0	1289.0	1408.0	966.0
K02189	1413.0	1494.0	668.0	2123.0	1390.0	2275.0	856.0	1757.0	1482.0	432.0	673.0	852.0	1714.0	616.0	856.0	1049.0	391.0	348.0	222.0	904.0	5685.0	489.0	356.0	294.0	164.0	769.0	137.0	413.0	685.0	228.0	230.0	245.0	1014.0	2116.0	3766.0	647.0	510.0	358.0	1014.0	749.0	826.0	257.0	737.0	827.0	562.0	657.0	1035.0	563.0	809.0
K02182	83.0	73.0	5.0	106.0	25.0	138.0	27.0	26.0	23.0	17.0	120.0	68.0	81.0	13.0	19.0	14.0	1.0	15.0	12.0	13.0	166.0	22.0	29.0	19.0	81.0	5.0	10.0	7.0	22.0	11.0	0.0	19.0	55.0	83.0	111.0	18.0	25.0	34.0	31.0	34.0	15.0	21.0	34.0	31.0	6.0	38.0	91.0	28.0	55.0
K02183	0.0	0.0	0.0	0.0	0.0	0.0	0.0	0.0	0.0	0.0	0.0	0.0	0.0	0.0	0.0	0.0	0.0	0.0	0.0	0.0	0.0	0.0	0.0	0.0	0.0	0.0	0.0	0.0	0.0	0.0	0.0	0.0	0.0	0.0	0.0	0.0	0.0	0.0	0.0	0.0	0.0	0.0	0.0	0.0	0.0	0.0	0.0	0.0	0.0
K03769	527.0	614.0	99.0	704.0	461.0	1307.0	229.0	273.0	421.0	79.0	61.0	88.0	542.0	29.0	138.0	763.0	31.0	110.0	93.0	83.0	1820.0	151.0	75.0	88.0	4.0	315.0	31.0	47.0	196.0	38.0	1.0	51.0	48.0	652.0	281.0	200.0	9.0	83.0	266.0	97.0	192.0	8.0	326.0	232.0	44.0	56.0	124.0	167.0	84.0
K03768	12544.0	11270.0	5600.0	10882.0	9740.0	11173.0	4929.0	12870.0	7830.0	3672.0	5822.0	7645.0	11960.0	6305.0	4233.0	5684.0	4406.0	4220.0	3593.0	9738.0	23683.0	5658.0	6088.0	3838.0	2460.0	7954.0	1720.0	4433.0	4719.0	2835.0	1419.0	2800.0	10083.0	18337.0	24315.0	9238.0	6885.0	3709.0	8567.0	6246.0	6985.0	2052.0	7641.0	5189.0	5340.0	6949.0	11938.0	7291.0	7719.0
K03767	6731.0	7628.0	5641.0	3635.0	3121.0	5470.0	3714.0	5193.0	2977.0	3389.0	2929.0	5613.0	6407.0	2205.0	3177.0	4544.0	3258.0	2978.0	3248.0	3082.0	8306.0	4608.0	4833.0	3364.0	2104.0	6418.0	1617.0	5410.0	3727.0	3644.0	1448.0	2598.0	5645.0	5679.0	16478.0	4183.0	3687.0	2358.0	5159.0	3864.0	4209.0	2164.0	3894.0	3476.0	3984.0	5799.0	5127.0	4166.0	5337.0
K03765	0.0	0.0	0.0	0.0	0.0	0.0	0.0	0.0	0.0	0.0	0.0	0.0	0.0	0.0	0.0	0.0	0.0	0.0	0.0	0.0	0.0	0.0	0.0	0.0	0.0	0.0	0.0	0.0	0.0	0.0	0.0	0.0	0.0	0.0	0.0	0.0	0.0	0.0	0.0	0.0	0.0	0.0	0.0	0.0	0.0	0.0	0.0	0.0	0.0
K03764	813.0	804.0	134.0	435.0	474.0	420.0	55.0	420.0	150.0	86.0	10.0	672.0	559.0	4.0	551.0	176.0	435.0	279.0	181.0	400.0	607.0	369.0	301.0	237.0	42.0	1455.0	28.0	300.0	44.0	0.0	50.0	53.0	593.0	541.0	2.0	0.0	771.0	192.0	357.0	406.0	147.0	22.0	552.0	184.0	176.0	400.0	74.0	685.0	417.0
K03763	5944.0	5688.0	4536.0	5997.0	4151.0	6459.0	3764.0	6222.0	3190.0	2511.0	2879.0	4009.0	5838.0	1962.0	2139.0	3135.0	2096.0	2693.0	1683.0	3542.0	15087.0	3424.0	4298.0	2311.0	1257.0	4296.0	1184.0	3911.0	2710.0	2569.0	1274.0	2124.0	4434.0	5651.0	15778.0	3737.0	2706.0	1837.0	4424.0	3496.0	3806.0	1752.0	4621.0	2971.0	3146.0	4142.0	4622.0	4160.0	4410.0
K03762	286.0	217.0	162.0	253.0	121.0	361.0	290.0	163.0	122.0	158.0	139.0	176.0	199.0	57.0	211.0	20.0	32.0	45.0	94.0	169.0	152.0	79.0	79.0	159.0	135.0	136.0	70.0	120.0	310.0	89.0	1.0	106.0	345.0	78.0	441.0	27.0	32.0	84.0	52.0	110.0	44.0	61.0	124.0	156.0	1.0	162.0	192.0	53.0	166.0
K03761	9.0	3.0	10.0	0.0	0.0	71.0	17.0	5.0	1.0	1.0	2.0	0.0	0.0	3.0	0.0	14.0	0.0	0.0	0.0	44.0	0.0	1.0	0.0	0.0	0.0	0.0	1.0	0.0	0.0	4.0	3.0	6.0	0.0	1.0	0.0	0.0	0.0	0.0	1.0	13.0	29.0	2.0	0.0	1.0	2.0	2.0	2.0	2.0	16.0
K03760	206.0	311.0	37.0	98.0	200.0	390.0	30.0	27.0	17.0	43.0	56.0	332.0	97.0	9.0	86.0	242.0	37.0	34.0	43.0	8.0	282.0	84.0	52.0	80.0	4.0	219.0	15.0	27.0	74.0	27.0	2.0	18.0	28.0	78.0	68.0	16.0	12.0	34.0	76.0	56.0	28.0	9.0	66.0	84.0	2.0	50.0	22.0	161.0	32.0
K09457	5538.0	5677.0	3106.0	4720.0	3666.0	5160.0	2476.0	5324.0	2544.0	1682.0	1932.0	3785.0	4251.0	1776.0	1704.0	2882.0	2975.0	3066.0	2507.0	3713.0	13853.0	3085.0	3230.0	2075.0	648.0	4322.0	1424.0	2421.0	2289.0	1227.0	359.0	1841.0	3640.0	5462.0	8504.0	2896.0	3705.0	1776.0	4092.0	2390.0	2599.0	1028.0	4193.0	1920.0	2274.0	3686.0	2544.0	4651.0	2216.0
K09456	8.0	30.0	0.0	0.0	0.0	2.0	0.0	0.0	0.0	0.0	0.0	0.0	0.0	0.0	0.0	0.0	0.0	0.0	0.0	0.0	2.0	0.0	0.0	0.0	0.0	1.0	0.0	0.0	0.0	0.0	0.0	0.0	0.0	0.0	0.0	2.0	0.0	6.0	1.0	0.0	0.0	0.0	1.0	0.0	0.0	1.0	0.0	0.0	0.0
K09459	60.0	270.0	34.0	17.0	80.0	624.0	47.0	27.0	66.0	15.0	85.0	29.0	33.0	7.0	43.0	5.0	3.0	12.0	30.0	45.0	497.0	17.0	9.0	6.0	4.0	10.0	32.0	1.0	16.0	2.0	2.0	6.0	26.0	44.0	76.0	61.0	4.0	15.0	59.0	32.0	4.0	2.0	104.0	33.0	10.0	10.0	40.0	8.0	2.0
K09458	12180.0	13944.0	6500.0	10275.0	7762.0	13202.0	5438.0	10018.0	5159.0	4520.0	4859.0	7905.0	10940.0	3648.0	4315.0	7462.0	5172.0	5475.0	5454.0	6591.0	24896.0	6744.0	7276.0	5553.0	2660.0	9687.0	2473.0	5892.0	5361.0	4188.0	1630.0	3162.0	8080.0	11540.0	23536.0	8504.0	6600.0	3708.0	9834.0	5726.0	6768.0	2761.0	7714.0	5160.0	5532.0	7760.0	7581.0	8152.0	7761.0
K00602	26983.0	25902.0	13706.0	24291.0	19647.0	28032.0	12632.0	25455.0	15197.0	9224.0	12622.0	17296.0	25242.0	11639.0	10390.0	12587.0	10346.0	10209.0	10017.0	20562.0	57040.0	13725.0	14145.0	10760.0	6149.0	18514.0	5148.0	11914.0	11435.0	7938.0	3258.0	6694.0	21100.0	32195.0	50740.0	21102.0	14027.0	8741.0	18984.0	13856.0	14642.0	5180.0	17652.0	11804.0	12220.0	17089.0	21386.0	15901.0	16851.0
K13988	0.0	0.0	0.0	0.0	0.0	0.0	0.0	0.0	0.0	0.0	0.0	0.0	0.0	0.0	0.0	0.0	0.0	0.0	0.0	0.0	0.0	0.0	0.0	0.0	0.0	0.0	0.0	0.0	0.0	0.0	0.0	0.0	0.0	0.0	0.0	0.0	0.0	0.0	0.0	0.0	0.0	0.0	0.0	0.0	0.0	0.0	0.0	0.0	0.0
K13985	0.0	0.0	0.0	0.0	0.0	0.0	0.0	0.0	0.0	0.0	0.0	0.0	0.0	0.0	0.0	0.0	0.0	0.0	0.0	0.0	0.0	0.0	0.0	0.0	0.0	0.0	0.0	0.0	0.0	0.0	0.0	0.0	0.0	0.0	0.0	0.0	0.0	0.0	0.0	0.0	0.0	0.0	0.0	0.0	0.0	0.0	0.0	0.0	0.0
K09981	0.0	0.0	0.0	0.0	0.0	6.0	0.0	0.0	0.0	0.0	0.0	0.0	0.0	0.0	0.0	0.0	0.0	0.0	0.0	0.0	0.0	0.0	0.0	0.0	0.0	0.0	0.0	0.0	0.0	0.0	0.0	0.0	0.0	0.0	0.0	0.0	0.0	0.0	0.0	0.0	1.0	0.0	0.0	0.0	0.0	0.0	0.0	0.0	0.0
K09980	0.0	0.0	0.0	0.0	0.0	0.0	0.0	0.0	0.0	0.0	0.0	0.0	0.0	0.0	0.0	0.0	0.0	0.0	0.0	0.0	0.0	0.0	0.0	0.0	0.0	0.0	0.0	0.0	0.0	0.0	0.0	0.0	0.0	0.0	0.0	0.0	0.0	0.0	0.0	0.0	0.0	0.0	0.0	0.0	0.0	0.0	0.0	0.0	0.0
K09983	7.0	30.0	0.0	0.0	0.0	0.0	0.0	0.0	0.0	0.0	0.0	0.0	0.0	0.0	0.0	0.0	0.0	0.0	0.0	0.0	1.0	0.0	0.0	0.0	0.0	1.0	0.0	0.0	0.0	0.0	0.0	0.0	0.0	0.0	0.0	3.0	0.0	6.0	0.0	0.0	0.0	0.0	0.0	0.0	0.0	1.0	1.0	0.0	0.0
K09982	0.0	1.0	0.0	0.0	0.0	3.0	0.0	0.0	0.0	0.0	0.0	0.0	0.0	0.0	0.0	0.0	0.0	0.0	0.0	0.0	0.0	0.0	0.0	0.0	0.0	0.0	0.0	0.0	0.0	0.0	0.0	0.0	0.0	1.0	0.0	0.0	0.0	0.0	0.0	0.0	0.0	0.0	2.0	0.0	0.0	0.0	0.0	0.0	0.0
K09985	1.0	7.0	0.0	0.0	1.0	0.0	1.0	0.0	1.0	14.0	13.0	0.0	5.0	0.0	0.0	8.0	0.0	0.0	1.0	0.0	0.0	19.0	1.0	0.0	0.0	3.0	0.0	0.0	0.0	2.0	0.0	16.0	0.0	0.0	29.0	0.0	2.0	0.0	0.0	1.0	7.0	17.0	0.0	0.0	0.0	4.0	2.0	1.0	3.0
K09984	52.0	37.0	12.0	12.0	44.0	65.0	5.0	21.0	0.0	4.0	2.0	38.0	16.0	0.0	4.0	16.0	13.0	17.0	5.0	0.0	64.0	10.0	37.0	16.0	1.0	65.0	2.0	0.0	0.0	6.0	0.0	3.0	7.0	16.0	1.0	2.0	0.0	4.0	22.0	8.0	21.0	2.0	37.0	6.0	2.0	15.0	4.0	96.0	3.0
K09987	1.0	7.0	0.0	0.0	1.0	0.0	1.0	0.0	1.0	14.0	13.0	0.0	5.0	0.0	0.0	8.0	0.0	0.0	1.0	0.0	0.0	19.0	1.0	0.0	0.0	3.0	0.0	0.0	0.0	2.0	0.0	16.0	0.0	0.0	29.0	0.0	2.0	0.0	0.0	1.0	7.0	17.0	0.0	0.0	0.0	4.0	2.0	1.0	3.0
K09986	0.0	1.0	0.0	0.0	0.0	0.0	0.0	0.0	0.0	0.0	0.0	0.0	0.0	0.0	0.0	0.0	0.0	0.0	0.0	0.0	0.0	0.0	0.0	0.0	0.0	0.0	0.0	0.0	0.0	0.0	0.0	0.0	0.0	0.0	0.0	0.0	0.0	0.0	0.0	1.0	1.0	0.0	0.0	0.0	0.0	0.0	0.0	0.0	0.0
K09989	8.0	32.0	0.0	1.0	1.0	5.0	0.0	4.0	1.0	0.0	1.0	1.0	4.0	1.0	0.0	5.0	0.0	0.0	1.0	2.0	4.0	2.0	0.0	0.0	0.0	3.0	0.0	0.0	1.0	1.0	0.0	1.0	1.0	4.0	4.0	1.0	4.0	9.0	2.0	3.0	3.0	2.0	0.0	1.0	1.0	3.0	4.0	0.0	1.0
K09988	47.0	109.0	11.0	188.0	100.0	190.0	32.0	175.0	151.0	25.0	21.0	40.0	62.0	6.0	41.0	0.0	0.0	23.0	22.0	364.0	196.0	52.0	21.0	12.0	1.0	19.0	6.0	5.0	103.0	0.0	1.0	1.0	133.0	109.0	177.0	103.0	63.0	18.0	62.0	9.0	58.0	26.0	33.0	29.0	35.0	104.0	121.0	77.0	76.0
K12583	98.0	90.0	32.0	8.0	8.0	92.0	0.0	10.0	21.0	46.0	19.0	80.0	8.0	1.0	25.0	12.0	8.0	20.0	42.0	42.0	153.0	73.0	49.0	75.0	2.0	17.0	74.0	32.0	7.0	20.0	0.0	14.0	3.0	3.0	89.0	0.0	5.0	23.0	59.0	46.0	1.0	7.0	17.0	39.0	0.0	38.0	2.0	19.0	1.0
K12582	15.0	34.0	4.0	2.0	19.0	32.0	1.0	1.0	0.0	0.0	2.0	12.0	2.0	0.0	2.0	0.0	3.0	0.0	3.0	1.0	23.0	2.0	0.0	2.0	0.0	1.0	0.0	0.0	0.0	0.0	0.0	0.0	1.0	37.0	0.0	2.0	1.0	0.0	0.0	2.0	1.0	2.0	11.0	2.0	0.0	4.0	8.0	8.0	0.0
K12589	0.0	0.0	0.0	0.0	0.0	0.0	0.0	0.0	0.0	0.0	0.0	0.0	0.0	0.0	0.0	0.0	0.0	0.0	0.0	0.0	0.0	0.0	0.0	0.0	0.0	0.0	0.0	0.0	0.0	0.0	0.0	0.0	0.0	0.0	0.0	0.0	0.0	0.0	0.0	0.0	0.0	0.0	0.0	0.0	0.0	0.0	0.0	0.0	0.0
K11720	2018.0	2869.0	204.0	887.0	1077.0	1678.0	89.0	767.0	228.0	257.0	65.0	1418.0	1715.0	14.0	914.0	1519.0	1242.0	887.0	1127.0	428.0	831.0	929.0	707.0	677.0	55.0	2941.0	155.0	336.0	317.0	56.0	63.0	72.0	786.0	1780.0	493.0	75.0	2006.0	362.0	1771.0	578.0	698.0	44.0	709.0	367.0	399.0	764.0	138.0	1659.0	794.0
K09759	77.0	32.0	9.0	49.0	52.0	163.0	13.0	99.0	47.0	3.0	10.0	13.0	127.0	11.0	19.0	1.0	0.0	7.0	12.0	87.0	107.0	16.0	5.0	1.0	2.0	4.0	4.0	4.0	10.0	5.0	1.0	0.0	50.0	86.0	49.0	26.0	10.0	9.0	15.0	29.0	13.0	1.0	59.0	26.0	7.0	10.0	56.0	3.0	7.0
K10985	437.0	398.0	74.0	302.0	317.0	346.0	81.0	261.0	422.0	80.0	102.0	62.0	639.0	64.0	51.0	321.0	0.0	72.0	46.0	115.0	633.0	124.0	61.0	39.0	14.0	20.0	19.0	46.0	187.0	13.0	0.0	28.0	3.0	576.0	507.0	184.0	66.0	46.0	175.0	124.0	197.0	7.0	176.0	98.0	60.0	57.0	121.0	123.0	54.0
K10984	437.0	398.0	75.0	303.0	320.0	358.0	126.0	262.0	422.0	81.0	104.0	62.0	639.0	71.0	54.0	321.0	0.0	72.0	46.0	116.0	635.0	125.0	63.0	39.0	15.0	20.0	19.0	51.0	187.0	16.0	4.0	28.0	9.0	576.0	528.0	184.0	66.0	46.0	180.0	124.0	198.0	13.0	177.0	98.0	60.0	58.0	121.0	123.0	70.0
K07468	0.0	0.0	0.0	0.0	0.0	0.0	0.0	0.0	0.0	0.0	0.0	0.0	0.0	0.0	0.0	0.0	0.0	0.0	0.0	0.0	0.0	0.0	0.0	0.0	0.0	0.0	0.0	0.0	0.0	0.0	0.0	0.0	0.0	0.0	0.0	0.0	0.0	0.0	0.0	0.0	0.0	0.0	0.0	0.0	0.0	0.0	0.0	0.0	0.0
K07469	0.0	0.0	0.0	0.0	1.0	16.0	0.0	0.0	0.0	0.0	0.0	0.0	0.0	0.0	0.0	0.0	0.0	0.0	1.0	0.0	3.0	0.0	0.0	0.0	0.0	0.0	0.0	0.0	0.0	0.0	0.0	0.0	0.0	1.0	0.0	1.0	0.0	0.0	1.0	0.0	0.0	0.0	2.0	0.0	0.0	0.0	0.0	0.0	0.0
K07464	2634.0	3617.0	544.0	4076.0	1720.0	4109.0	442.0	1810.0	344.0	400.0	394.0	724.0	1778.0	130.0	533.0	1189.0	917.0	1900.0	1595.0	520.0	7988.0	1016.0	1287.0	1400.0	65.0	2191.0	767.0	91.0	464.0	173.0	26.0	117.0	517.0	2228.0	1226.0	309.0	1446.0	514.0	2907.0	360.0	722.0	103.0	1648.0	392.0	313.0	718.0	276.0	3011.0	676.0
K07465	404.0	277.0	185.0	338.0	185.0	451.0	309.0	306.0	312.0	228.0	233.0	286.0	711.0	109.0	210.0	96.0	63.0	67.0	107.0	266.0	365.0	205.0	174.0	207.0	262.0	122.0	167.0	133.0	356.0	130.0	0.0	159.0	462.0	332.0	791.0	65.0	67.0	142.0	223.0	245.0	266.0	156.0	190.0	246.0	74.0	251.0	506.0	148.0	291.0
K07466	21.0	24.0	2.0	7.0	299.0	120.0	2.0	10.0	10.0	2.0	2.0	2.0	12.0	0.0	4.0	0.0	0.0	10.0	6.0	3.0	98.0	12.0	2.0	2.0	0.0	6.0	9.0	0.0	0.0	1.0	0.0	4.0	0.0	8.0	2.0	5.0	0.0	1.0	3.0	6.0	0.0	0.0	6.0	5.0	8.0	4.0	6.0	126.0	8.0
K07467	3462.0	4856.0	3406.0	2152.0	2002.0	3806.0	1988.0	2996.0	1024.0	1673.0	1395.0	2866.0	3118.0	1001.0	1310.0	2437.0	2102.0	2163.0	1916.0	1447.0	5410.0	2690.0	3037.0	1456.0	727.0	3752.0	928.0	2815.0	1670.0	1846.0	853.0	1562.0	2573.0	3065.0	7901.0	1506.0	2737.0	1205.0	3182.0	2024.0	2419.0	897.0	2604.0	1537.0	2206.0	2936.0	2108.0	3266.0	2298.0
K07460	8379.0	8957.0	2993.0	8718.0	6389.0	9827.0	3422.0	7858.0	5365.0	2562.0	3965.0	5015.0	8600.0	3630.0	3359.0	4187.0	3039.0	2917.0	3396.0	6341.0	18073.0	3922.0	3500.0	3492.0	2053.0	5815.0	1466.0	2734.0	3594.0	1719.0	695.0	1409.0	6608.0	11872.0	11903.0	6080.0	4278.0	2477.0	6047.0	3810.0	4178.0	1299.0	4815.0	3634.0	3162.0	4880.0	7314.0	4615.0	5195.0
K07461	6333.0	7360.0	4462.0	5248.0	3994.0	6780.0	3819.0	5507.0	2572.0	2508.0	2815.0	4434.0	5893.0	1908.0	2280.0	3759.0	2855.0	3160.0	2587.0	2959.0	13739.0	3711.0	4585.0	2620.0	1237.0	5675.0	1267.0	3880.0	2629.0	2612.0	1271.0	2063.0	4364.0	5855.0	15223.0	3402.0	3685.0	1881.0	5395.0	3455.0	3989.0	1689.0	4698.0	2861.0	3199.0	4305.0	4319.0	4863.0	4444.0
K07462	11329.0	11464.0	5504.0	11431.0	8770.0	12444.0	4998.0	11222.0	6155.0	3460.0	4892.0	6590.0	10430.0	4368.0	3883.0	5663.0	4106.0	4696.0	3700.0	7343.0	27428.0	5340.0	6065.0	4036.0	1921.0	8009.0	1907.0	4377.0	4121.0	2801.0	1390.0	2613.0	7756.0	13948.0	21135.0	6794.0	5919.0	3195.0	8484.0	5469.0	6140.0	1933.0	7741.0	4612.0	4481.0	6081.0	8531.0	7948.0	6618.0
K07463	21.0	24.0	2.0	7.0	299.0	120.0	2.0	10.0	10.0	2.0	2.0	2.0	12.0	0.0	4.0	0.0	0.0	10.0	6.0	3.0	98.0	12.0	2.0	2.0	0.0	6.0	9.0	0.0	0.0	1.0	0.0	4.0	0.0	8.0	2.0	5.0	0.0	1.0	3.0	6.0	0.0	0.0	6.0	5.0	8.0	4.0	6.0	126.0	8.0
K10679	464.0	393.0	80.0	169.0	208.0	190.0	9.0	36.0	6.0	44.0	119.0	267.0	206.0	0.0	30.0	426.0	19.0	54.0	30.0	2.0	361.0	180.0	10.0	118.0	6.0	54.0	7.0	0.0	4.0	32.0	0.0	19.0	29.0	26.0	282.0	0.0	0.0	38.0	307.0	76.0	155.0	8.0	25.0	51.0	0.0	24.0	0.0	308.0	20.0
K10678	1035.0	2221.0	54.0	352.0	376.0	1242.0	18.0	247.0	38.0	171.0	11.0	699.0	1058.0	0.0	316.0	1118.0	812.0	636.0	943.0	1.0	142.0	592.0	398.0	413.0	2.0	1359.0	120.0	26.0	237.0	52.0	0.0	1.0	157.0	1102.0	364.0	1.0	1207.0	142.0	1530.0	148.0	525.0	23.0	255.0	68.0	169.0	341.0	8.0	1012.0	330.0
K10671	7.0	109.0	2.0	1.0	0.0	254.0	0.0	0.0	0.0	2.0	21.0	0.0	9.0	0.0	0.0	0.0	0.0	0.0	6.0	0.0	30.0	0.0	0.0	1.0	0.0	0.0	0.0	0.0	3.0	0.0	0.0	0.0	0.0	3.0	0.0	28.0	0.0	0.0	14.0	0.0	0.0	0.0	39.0	7.0	0.0	0.0	0.0	1.0	0.0
K10670	3617.0	3539.0	845.0	4395.0	2641.0	5673.0	1695.0	3136.0	2584.0	873.0	1151.0	854.0	3979.0	428.0	521.0	2347.0	405.0	1129.0	671.0	1015.0	12341.0	1232.0	1512.0	1040.0	396.0	1112.0	296.0	779.0	1355.0	531.0	167.0	426.0	819.0	4147.0	5235.0	2334.0	554.0	588.0	2461.0	1346.0	2148.0	388.0	2584.0	1348.0	657.0	752.0	1811.0	1706.0	1576.0
K10673	0.0	0.0	0.0	0.0	0.0	0.0	0.0	0.0	0.0	0.0	0.0	0.0	0.0	0.0	0.0	0.0	0.0	0.0	0.0	0.0	0.0	0.0	0.0	0.0	0.0	0.0	0.0	0.0	0.0	0.0	0.0	0.0	0.0	0.0	0.0	0.0	0.0	0.0	0.0	0.0	0.0	0.0	0.0	0.0	0.0	0.0	0.0	0.0	0.0
K10672	1650.0	1463.0	353.0	1936.0	971.0	2241.0	419.0	1487.0	837.0	484.0	201.0	359.0	1418.0	47.0	165.0	1121.0	127.0	658.0	327.0	166.0	5461.0	432.0	852.0	536.0	78.0	732.0	181.0	277.0	564.0	117.0	8.0	259.0	194.0	1651.0	2106.0	1647.0	253.0	215.0	1155.0	470.0	867.0	192.0	1177.0	589.0	237.0	302.0	450.0	1009.0	766.0
K10674	0.0	0.0	0.0	0.0	0.0	0.0	0.0	0.0	0.0	0.0	0.0	0.0	0.0	0.0	0.0	0.0	0.0	0.0	0.0	0.0	0.0	0.0	0.0	0.0	0.0	0.0	0.0	0.0	0.0	0.0	0.0	0.0	0.0	0.0	0.0	0.0	0.0	0.0	0.0	0.0	0.0	0.0	0.0	0.0	0.0	0.0	0.0	0.0	0.0
K10677	0.0	0.0	0.0	0.0	0.0	0.0	0.0	0.0	0.0	0.0	0.0	0.0	0.0	0.0	0.0	0.0	0.0	0.0	0.0	0.0	0.0	0.0	0.0	0.0	0.0	0.0	0.0	0.0	0.0	0.0	0.0	0.0	0.0	0.0	0.0	0.0	0.0	0.0	0.0	0.0	0.0	0.0	0.0	0.0	0.0	0.0	0.0	0.0	0.0
K10676	16.0	5.0	7.0	0.0	0.0	142.0	0.0	9.0	0.0	0.0	2.0	0.0	0.0	0.0	0.0	15.0	0.0	0.0	0.0	85.0	1.0	3.0	0.0	0.0	0.0	0.0	1.0	0.0	0.0	6.0	0.0	0.0	0.0	1.0	1.0	0.0	0.0	1.0	1.0	24.0	0.0	1.0	0.0	0.0	0.0	0.0	2.0	3.0	1.0
K08726	0.0	0.0	0.0	0.0	0.0	0.0	0.0	0.0	0.0	0.0	0.0	0.0	0.0	0.0	0.0	0.0	0.0	0.0	0.0	0.0	0.0	0.0	0.0	0.0	0.0	0.0	0.0	0.0	0.0	0.0	0.0	0.0	0.0	0.0	0.0	0.0	0.0	0.0	0.0	0.0	0.0	0.0	0.0	0.0	0.0	0.0	0.0	0.0	0.0
K08724	1227.0	973.0	299.0	1199.0	678.0	963.0	371.0	940.0	179.0	386.0	269.0	380.0	1632.0	173.0	104.0	697.0	348.0	644.0	339.0	235.0	3378.0	462.0	1120.0	846.0	319.0	856.0	182.0	385.0	326.0	323.0	158.0	274.0	643.0	1110.0	3002.0	1255.0	504.0	280.0	1178.0	566.0	715.0	320.0	1185.0	504.0	367.0	415.0	955.0	932.0	1123.0
K08722	1949.0	1407.0	635.0	2647.0	2005.0	1847.0	909.0	2865.0	2487.0	502.0	1468.0	1598.0	2770.0	1853.0	1236.0	904.0	780.0	495.0	327.0	2367.0	2414.0	806.0	577.0	445.0	532.0	1713.0	116.0	657.0	735.0	64.0	277.0	323.0	2623.0	5470.0	3378.0	732.0	1322.0	576.0	1138.0	1370.0	1111.0	277.0	1310.0	1100.0	835.0	1393.0	3684.0	1061.0	1724.0
K08723	0.0	0.0	0.0	0.0	0.0	0.0	0.0	0.0	0.0	0.0	0.0	0.0	0.0	0.0	0.0	0.0	0.0	0.0	0.0	0.0	0.0	0.0	0.0	0.0	0.0	0.0	0.0	0.0	0.0	0.0	0.0	0.0	0.0	0.0	0.0	0.0	0.0	0.0	0.0	0.0	0.0	0.0	0.0	0.0	0.0	0.0	0.0	0.0	0.0
K08720	0.0	0.0	0.0	0.0	0.0	0.0	0.0	0.0	0.0	0.0	0.0	0.0	0.0	0.0	0.0	0.0	0.0	0.0	0.0	0.0	0.0	0.0	0.0	0.0	0.0	0.0	0.0	0.0	0.0	0.0	0.0	0.0	0.0	0.0	0.0	0.0	0.0	0.0	0.0	0.0	0.0	0.0	0.0	0.0	0.0	0.0	0.0	0.0	0.0
K08721	0.0	0.0	0.0	0.0	0.0	0.0	0.0	0.0	0.0	0.0	0.0	0.0	0.0	0.0	0.0	0.0	0.0	0.0	0.0	0.0	0.0	0.0	0.0	0.0	0.0	0.0	0.0	0.0	0.0	0.0	0.0	0.0	0.0	0.0	0.0	0.0	0.0	0.0	0.0	0.0	0.0	0.0	0.0	0.0	0.0	0.0	0.0	0.0	0.0
K08728	1.0	1.0	22.0	0.0	8.0	0.0	123.0	3.0	2.0	4.0	8.0	0.0	5.0	40.0	15.0	42.0	0.0	1.0	1.0	4.0	2.0	1.0	7.0	2.0	5.0	2.0	2.0	12.0	0.0	30.0	22.0	13.0	29.0	4.0	40.0	0.0	2.0	2.0	15.0	1.0	64.0	51.0	3.0	0.0	6.0	2.0	3.0	1.0	106.0
K10187	0.0	0.0	0.0	0.0	0.0	0.0	0.0	0.0	0.0	0.0	0.0	0.0	0.0	0.0	0.0	0.0	0.0	0.0	0.0	0.0	0.0	0.0	0.0	0.0	0.0	0.0	0.0	0.0	0.0	0.0	0.0	0.0	0.0	0.0	0.0	0.0	0.0	0.0	0.0	0.0	0.0	0.0	0.0	0.0	0.0	0.0	0.0	0.0	0.0
K00119	32.0	71.0	233.0	24.0	46.0	23.0	63.0	24.0	17.0	5.0	28.0	9.0	14.0	4.0	133.0	220.0	12.0	2.0	14.0	4.0	39.0	16.0	2.0	28.0	0.0	129.0	0.0	25.0	0.0	1.0	56.0	18.0	36.0	2.0	114.0	1.0	8.0	19.0	35.0	29.0	0.0	8.0	4.0	37.0	0.0	13.0	4.0	19.0	18.0
K00118	3.0	1.0	0.0	5.0	1.0	8.0	0.0	1.0	0.0	0.0	0.0	3.0	3.0	1.0	1.0	3.0	1.0	3.0	4.0	0.0	5.0	0.0	3.0	1.0	0.0	3.0	0.0	0.0	1.0	0.0	0.0	0.0	0.0	0.0	1.0	1.0	3.0	0.0	3.0	0.0	2.0	0.0	2.0	0.0	0.0	1.0	0.0	1.0	1.0
K00449	68.0	70.0	16.0	17.0	45.0	138.0	5.0	26.0	1.0	4.0	2.0	41.0	19.0	1.0	5.0	26.0	14.0	20.0	9.0	42.0	69.0	12.0	40.0	17.0	1.0	70.0	2.0	0.0	1.0	9.0	0.0	4.0	7.0	16.0	3.0	1.0	3.0	11.0	25.0	20.0	22.0	2.0	39.0	7.0	2.0	16.0	5.0	99.0	4.0
K00448	10.0	3.0	4.0	5.0	1.0	72.0	0.0	5.0	1.0	0.0	1.0	3.0	4.0	1.0	1.0	10.0	1.0	3.0	4.0	42.0	5.0	1.0	3.0	1.0	0.0	3.0	0.0	0.0	1.0	3.0	0.0	0.0	0.0	1.0	1.0	1.0	3.0	1.0	3.0	12.0	1.0	1.0	1.0	0.0	0.0	2.0	1.0	3.0	1.0
K00115	0.0	0.0	0.0	0.0	0.0	0.0	0.0	0.0	0.0	0.0	0.0	0.0	0.0	0.0	0.0	0.0	0.0	0.0	0.0	0.0	0.0	0.0	0.0	0.0	0.0	0.0	0.0	0.0	0.0	0.0	0.0	0.0	0.0	0.0	0.0	0.0	0.0	0.0	0.0	0.0	0.0	0.0	0.0	0.0	0.0	0.0	0.0	0.0	0.0
K00446	9.0	3.0	4.0	0.0	0.0	73.0	0.0	5.0	0.0	0.0	2.0	0.0	1.0	0.0	0.0	11.0	0.0	0.0	0.0	42.0	2.0	1.0	0.0	0.0	0.0	1.0	0.0	0.0	0.0	3.0	0.0	0.0	0.0	1.0	0.0	1.0	0.0	0.0	3.0	12.0	0.0	1.0	1.0	1.0	0.0	0.0	2.0	3.0	0.0
K00117	0.0	0.0	0.0	0.0	0.0	0.0	0.0	0.0	0.0	0.0	0.0	0.0	0.0	0.0	0.0	0.0	0.0	0.0	0.0	0.0	0.0	0.0	0.0	0.0	0.0	0.0	0.0	0.0	0.0	0.0	2.0	1.0	0.0	0.0	0.0	0.0	0.0	0.0	0.0	0.0	0.0	0.0	1.0	0.0	0.0	1.0	0.0	0.0	1.0
K00116	2398.0	4176.0	1191.0	926.0	863.0	2269.0	790.0	1171.0	641.0	1351.0	752.0	1791.0	2625.0	493.0	1079.0	2097.0	1458.0	1150.0	2027.0	611.0	2038.0	1903.0	1768.0	1857.0	958.0	2930.0	641.0	1835.0	1521.0	1323.0	298.0	674.0	1710.0	2459.0	4159.0	2321.0	1685.0	808.0	2370.0	1086.0	1390.0	798.0	1000.0	1228.0	1344.0	2102.0	1606.0	1234.0	2066.0
K00111	3405.0	3403.0	1523.0	2662.0	2162.0	4211.0	1688.0	2102.0	1457.0	1545.0	1454.0	2578.0	3586.0	911.0	1799.0	1485.0	1068.0	1094.0	1565.0	1668.0	6325.0	2189.0	1991.0	1977.0	1303.0	3332.0	715.0	2219.0	1771.0	1481.0	361.0	920.0	2791.0	2967.0	5477.0	2525.0	1407.0	1102.0	2073.0	1921.0	1441.0	893.0	2226.0	1862.0	1455.0	2692.0	2472.0	1568.0	2677.0
K00442	0.0	0.0	0.0	0.0	0.0	0.0	0.0	0.0	0.0	0.0	0.0	0.0	0.0	0.0	0.0	0.0	0.0	0.0	0.0	0.0	0.0	0.0	0.0	0.0	0.0	0.0	0.0	0.0	0.0	0.0	0.0	0.0	0.0	0.0	0.0	0.0	0.0	0.0	0.0	0.0	0.0	0.0	0.0	0.0	0.0	0.0	0.0	0.0	0.0
K00113	1032.0	629.0	174.0	585.0	690.0	861.0	157.0	733.0	562.0	184.0	268.0	875.0	1112.0	254.0	736.0	241.0	467.0	285.0	249.0	721.0	964.0	546.0	435.0	294.0	198.0	1501.0	85.0	316.0	135.0	24.0	56.0	127.0	826.0	920.0	951.0	50.0	860.0	299.0	532.0	590.0	417.0	62.0	684.0	348.0	300.0	631.0	519.0	744.0	642.0
K00112	1032.0	629.0	174.0	585.0	690.0	877.0	157.0	733.0	562.0	184.0	268.0	875.0	1112.0	254.0	736.0	241.0	467.0	285.0	249.0	721.0	967.0	546.0	435.0	294.0	198.0	1501.0	85.0	316.0	135.0	24.0	56.0	127.0	826.0	920.0	951.0	50.0	860.0	299.0	532.0	590.0	417.0	62.0	684.0	348.0	300.0	631.0	519.0	744.0	642.0
K01539	0.0	0.0	0.0	0.0	0.0	0.0	0.0	0.0	0.0	0.0	0.0	0.0	0.0	0.0	0.0	0.0	0.0	0.0	0.0	0.0	0.0	0.0	0.0	0.0	0.0	0.0	0.0	0.0	0.0	0.0	0.0	0.0	0.0	0.0	0.0	0.0	0.0	0.0	0.0	0.0	0.0	0.0	0.0	0.0	0.0	0.0	0.0	0.0	0.0
K01531	3836.0	3370.0	3163.0	3071.0	2550.0	3735.0	2729.0	4410.0	2105.0	1614.0	2353.0	2714.0	3852.0	2167.0	1393.0	1610.0	1638.0	1711.0	1238.0	2357.0	6512.0	2548.0	2962.0	1587.0	1180.0	3116.0	805.0	2516.0	1931.0	1817.0	388.0	1641.0	3944.0	6180.0	11820.0	1910.0	1729.0	1385.0	2749.0	2660.0	2223.0	1011.0	3404.0	1852.0	1990.0	2955.0	5248.0	2729.0	2960.0
K04720	2302.0	2323.0	922.0	4902.0	1850.0	4011.0	1001.0	2976.0	1637.0	555.0	983.0	957.0	2068.0	834.0	897.0	1064.0	406.0	1460.0	731.0	1167.0	10668.0	792.0	1024.0	1165.0	214.0	1152.0	667.0	419.0	771.0	258.0	231.0	271.0	1128.0	2766.0	4277.0	688.0	519.0	655.0	1980.0	863.0	881.0	266.0	1904.0	948.0	618.0	962.0	1203.0	2052.0	944.0
K01533	15306.0	16746.0	7519.0	12078.0	9384.0	15529.0	6565.0	12674.0	7217.0	5867.0	6331.0	10131.0	14917.0	5338.0	5515.0	8734.0	6071.0	6243.0	6612.0	8663.0	27703.0	8106.0	8895.0	7385.0	4029.0	12437.0	2899.0	7092.0	6811.0	5025.0	1961.0	3696.0	11686.0	17018.0	29011.0	11058.0	7876.0	4688.0	11602.0	7036.0	8328.0	3361.0	9394.0	6809.0	6927.0	10161.0	11518.0	9298.0	10623.0
K01534	13058.0	11485.0	5530.0	14957.0	12107.0	15657.0	5586.0	14687.0	10003.0	3733.0	7411.0	6505.0	14844.0	7359.0	3984.0	5611.0	3853.0	3950.0	3069.0	12162.0	37254.0	4741.0	6532.0	4774.0	3119.0	5241.0	1675.0	4027.0	4721.0	2958.0	2628.0	2339.0	10661.0	20226.0	27924.0	11144.0	5780.0	3753.0	9177.0	6727.0	8396.0	2243.0	9294.0	6238.0	5433.0	6305.0	14937.0	6825.0	9486.0
K01535	0.0	1.0	4.0	0.0	3.0	0.0	17.0	0.0	0.0	1.0	0.0	0.0	0.0	1.0	1.0	15.0	0.0	0.0	1.0	0.0	0.0	0.0	0.0	0.0	0.0	0.0	0.0	5.0	0.0	17.0	11.0	0.0	15.0	0.0	2.0	1.0	1.0	0.0	4.0	0.0	2.0	3.0	1.0	0.0	0.0	0.0	0.0	0.0	26.0
K01537	7587.0	6557.0	4623.0	7409.0	5773.0	7540.0	3759.0	8109.0	3703.0	2723.0	3598.0	4321.0	6379.0	3442.0	2221.0	3042.0	2227.0	3336.0	2224.0	4890.0	17911.0	3653.0	4888.0	2979.0	1643.0	4468.0	1511.0	3664.0	2924.0	2682.0	1101.0	2255.0	5778.0	9308.0	17529.0	5878.0	3271.0	2418.0	5622.0	3983.0	4351.0	1585.0	5838.0	3297.0	3377.0	4287.0	6845.0	5277.0	4828.0
K14358	0.0	0.0	0.0	0.0	0.0	0.0	0.0	0.0	0.0	0.0	0.0	0.0	0.0	0.0	0.0	0.0	0.0	0.0	0.0	0.0	0.0	0.0	0.0	0.0	0.0	0.0	0.0	0.0	0.0	0.0	0.0	0.0	0.0	0.0	0.0	0.0	0.0	0.0	0.0	0.0	0.0	0.0	0.0	0.0	0.0	0.0	0.0	0.0	0.0
K14605	3.0	12.0	0.0	0.0	2.0	0.0	0.0	0.0	0.0	22.0	4.0	0.0	2.0	6.0	0.0	31.0	0.0	0.0	0.0	1.0	0.0	12.0	2.0	0.0	0.0	0.0	2.0	0.0	1.0	14.0	0.0	12.0	0.0	0.0	2.0	1.0	2.0	0.0	0.0	0.0	4.0	39.0	0.0	0.0	0.0	1.0	4.0	2.0	0.0
K14606	3.0	12.0	0.0	0.0	2.0	0.0	0.0	0.0	0.0	22.0	4.0	0.0	2.0	6.0	0.0	31.0	0.0	0.0	0.0	1.0	0.0	12.0	2.0	0.0	0.0	0.0	2.0	0.0	1.0	14.0	0.0	12.0	0.0	0.0	2.0	1.0	2.0	0.0	0.0	0.0	4.0	39.0	0.0	0.0	0.0	1.0	4.0	2.0	0.0
K00413	1205.0	2334.0	70.0	452.0	605.0	1258.0	35.0	349.0	79.0	185.0	68.0	746.0	1161.0	10.0	363.0	1352.0	828.0	608.0	956.0	28.0	267.0	587.0	408.0	448.0	13.0	1489.0	129.0	36.0	273.0	58.0	13.0	35.0	194.0	1239.0	520.0	75.0	1237.0	170.0	1413.0	172.0	557.0	39.0	157.0	183.0	223.0	379.0	66.0	983.0	380.0
K10120	47.0	106.0	11.0	183.0	85.0	152.0	34.0	175.0	151.0	20.0	18.0	40.0	60.0	5.0	19.0	4.0	0.0	21.0	13.0	364.0	195.0	52.0	22.0	12.0	1.0	17.0	6.0	6.0	103.0	0.0	4.0	1.0	113.0	104.0	146.0	100.0	58.0	16.0	53.0	5.0	60.0	26.0	10.0	24.0	35.0	104.0	119.0	75.0	85.0
K05600	0.0	0.0	0.0	0.0	0.0	0.0	0.0	0.0	0.0	0.0	0.0	0.0	0.0	0.0	0.0	0.0	0.0	0.0	0.0	0.0	0.0	0.0	0.0	0.0	0.0	0.0	0.0	0.0	0.0	0.0	0.0	0.0	0.0	0.0	0.0	0.0	0.0	0.0	0.0	0.0	0.0	0.0	0.0	0.0	0.0	0.0	0.0	0.0	0.0
K05777	581.0	430.0	85.0	735.0	559.0	413.0	97.0	564.0	207.0	74.0	39.0	643.0	765.0	12.0	565.0	189.0	368.0	224.0	126.0	477.0	320.0	285.0	296.0	227.0	50.0	1200.0	25.0	300.0	75.0	18.0	58.0	52.0	669.0	693.0	108.0	57.0	771.0	211.0	185.0	457.0	168.0	18.0	418.0	239.0	204.0	403.0	166.0	546.0	452.0
K03972	1533.0	2685.0	122.0	801.0	883.0	1481.0	73.0	662.0	193.0	236.0	21.0	1317.0	1588.0	4.0	883.0	1505.0	1195.0	858.0	1072.0	399.0	304.0	847.0	669.0	662.0	43.0	2668.0	139.0	325.0	281.0	53.0	50.0	62.0	746.0	1614.0	366.0	2.0	1975.0	339.0	1688.0	549.0	671.0	35.0	607.0	325.0	344.0	736.0	76.0	1546.0	753.0
K03973	780.0	728.0	188.0	1620.0	381.0	1189.0	206.0	882.0	551.0	153.0	210.0	151.0	416.0	217.0	103.0	362.0	10.0	620.0	233.0	292.0	3061.0	282.0	387.0	455.0	45.0	213.0	297.0	46.0	255.0	63.0	7.0	50.0	141.0	741.0	792.0	192.0	15.0	203.0	670.0	157.0	257.0	89.0	653.0	188.0	98.0	257.0	222.0	853.0	211.0
K03970	0.0	0.0	0.0	0.0	0.0	16.0	0.0	0.0	0.0	0.0	0.0	0.0	0.0	0.0	0.0	0.0	0.0	0.0	0.0	0.0	3.0	0.0	0.0	0.0	0.0	0.0	0.0	0.0	0.0	0.0	0.0	0.0	0.0	0.0	0.0	0.0	0.0	0.0	0.0	0.0	0.0	0.0	0.0	0.0	0.0	1.0	0.0	0.0	0.0
K03971	0.0	0.0	0.0	0.0	0.0	0.0	0.0	0.0	0.0	0.0	0.0	0.0	0.0	0.0	0.0	0.0	0.0	0.0	0.0	0.0	0.0	0.0	0.0	0.0	0.0	0.0	0.0	0.0	0.0	0.0	0.0	0.0	0.0	0.0	0.0	0.0	0.0	0.0	0.0	0.0	0.0	0.0	0.0	0.0	0.0	0.0	0.0	0.0	0.0
K03976	6862.0	6351.0	4675.0	8221.0	5137.0	7963.0	4062.0	7605.0	4044.0	2653.0	3840.0	4343.0	6746.0	3280.0	2313.0	2833.0	2493.0	3324.0	2001.0	4586.0	18243.0	3613.0	4723.0	2944.0	1593.0	4654.0	1532.0	3906.0	2898.0	2609.0	1290.0	2229.0	5508.0	9291.0	17251.0	3903.0	2797.0	2083.0	5164.0	3856.0	3830.0	1739.0	5651.0	3251.0	3227.0	4456.0	7175.0	5172.0	4924.0
K03977	13004.0	12670.0	6983.0	11448.0	8812.0	13417.0	6050.0	11694.0	6591.0	4659.0	5733.0	8209.0	12334.0	4925.0	4858.0	6287.0	4835.0	5179.0	4838.0	8095.0	26597.0	6746.0	7439.0	5553.0	3123.0	9843.0	2477.0	6263.0	5475.0	4213.0	1738.0	3343.0	9813.0	14862.0	25168.0	8860.0	6372.0	3940.0	9384.0	6511.0	6920.0	2760.0	8603.0	5687.0	5636.0	8096.0	10495.0	8086.0	8611.0
K03974	0.0	0.0	0.0	0.0	0.0	16.0	0.0	0.0	0.0	0.0	0.0	0.0	0.0	0.0	0.0	0.0	0.0	0.0	0.0	0.0	3.0	0.0	0.0	0.0	0.0	0.0	0.0	0.0	0.0	0.0	0.0	0.0	0.0	0.0	0.0	0.0	0.0	0.0	0.0	0.0	0.0	0.0	0.0	0.0	0.0	1.0	0.0	0.0	0.0
K03975	3449.0	4576.0	1745.0	2281.0	1895.0	3249.0	1686.0	2887.0	2186.0	1673.0	1799.0	2554.0	4416.0	1973.0	1673.0	2390.0	1602.0	1242.0	2196.0	1931.0	2949.0	2188.0	2035.0	2131.0	1539.0	3333.0	738.0	2026.0	2167.0	1546.0	399.0	925.0	3460.0	6321.0	6887.0	2666.0	1870.0	1079.0	3031.0	1695.0	2096.0	928.0	1667.0	1845.0	1508.0	2666.0	4711.0	1602.0	3223.0
K03978	10783.0	10824.0	5344.0	10548.0	7967.0	11331.0	4777.0	10538.0	5704.0	3294.0	4741.0	6634.0	10057.0	4302.0	3775.0	5277.0	4135.0	4560.0	3608.0	7274.0	23856.0	5199.0	5936.0	3984.0	1917.0	7905.0	1844.0	4336.0	3874.0	2788.0	1391.0	2538.0	7728.0	13250.0	20618.0	6510.0	5844.0	3148.0	8079.0	5339.0	5820.0	1889.0	7451.0	4355.0	4437.0	6072.0	8425.0	7519.0	6501.0
K03979	12695.0	12703.0	6894.0	11438.0	8788.0	12891.0	6009.0	11685.0	6591.0	4647.0	5683.0	8184.0	12302.0	4918.0	4849.0	6284.0	4812.0	5162.0	4793.0	8094.0	26052.0	6703.0	7405.0	5560.0	3124.0	9601.0	2463.0	6263.0	5471.0	4213.0	1737.0	3336.0	9812.0	14844.0	25168.0	8806.0	6371.0	3938.0	9320.0	6508.0	6920.0	2758.0	8463.0	5675.0	5635.0	8107.0	10498.0	8016.0	8604.0
K13378	1578.0	1047.0	359.0	1511.0	1668.0	1426.0	625.0	1753.0	1246.0	291.0	851.0	797.0	1319.0	1030.0	499.0	442.0	660.0	336.0	445.0	2585.0	4808.0	536.0	453.0	418.0	275.0	240.0	228.0	61.0	603.0	83.0	51.0	202.0	1463.0	2059.0	2623.0	2432.0	1069.0	681.0	939.0	853.0	952.0	83.0	1020.0	629.0	816.0	833.0	1189.0	602.0	715.0
K02372	8930.0	9451.0	5011.0	7485.0	6555.0	8927.0	4049.0	7854.0	3798.0	2988.0	3537.0	5886.0	8153.0	2326.0	3434.0	5281.0	3659.0	3794.0	3038.0	4875.0	18054.0	4858.0	5361.0	3276.0	1523.0	7409.0	1459.0	4274.0	3124.0	2740.0	1386.0	2327.0	6280.0	8773.0	18724.0	6000.0	5623.0	2774.0	6892.0	4624.0	5110.0	1888.0	5936.0	3707.0	4360.0	5224.0	5530.0	6220.0	5535.0
K02371	6648.0	6380.0	5003.0	7630.0	4451.0	7592.0	4009.0	6704.0	3436.0	2711.0	3328.0	4633.0	6276.0	2377.0	2508.0	3634.0	2436.0	3372.0	1951.0	3721.0	17374.0	3671.0	4732.0	2829.0	1392.0	4909.0	1493.0	4273.0	2685.0	2634.0	1479.0	2263.0	5154.0	6340.0	16753.0	3847.0	2922.0	2159.0	4990.0	3792.0	3992.0	2025.0	5331.0	3325.0	3522.0	4614.0	5145.0	5081.0	4985.0
K02377	2251.0	1836.0	574.0	3343.0	2128.0	2982.0	819.0	2363.0	1385.0	401.0	1053.0	905.0	1671.0	1064.0	576.0	549.0	675.0	923.0	733.0	2672.0	8227.0	728.0	813.0	898.0	292.0	476.0	532.0	62.0	652.0	124.0	59.0	229.0	1519.0	2503.0	2906.0	2496.0	1087.0	858.0	1604.0	905.0	1021.0	131.0	1660.0	739.0	834.0	918.0	1241.0	1424.0	778.0
K02379	1622.0	1003.0	292.0	626.0	874.0	1141.0	114.0	683.0	334.0	194.0	157.0	923.0	842.0	45.0	719.0	441.0	504.0	370.0	329.0	578.0	1725.0	580.0	437.0	364.0	58.0	1966.0	145.0	347.0	106.0	38.0	65.0	96.0	714.0	809.0	323.0	113.0	813.0	274.0	588.0	517.0	206.0	43.0	834.0	403.0	244.0	496.0	203.0	927.0	488.0
K03396	0.0	0.0	0.0	0.0	0.0	0.0	0.0	0.0	0.0	0.0	0.0	0.0	0.0	0.0	0.0	0.0	0.0	0.0	0.0	0.0	0.0	0.0	0.0	0.0	0.0	0.0	0.0	0.0	0.0	0.0	0.0	0.0	0.0	0.0	0.0	0.0	0.0	0.0	0.0	0.0	0.0	0.0	0.0	0.0	0.0	0.0	0.0	0.0	0.0
K03397	0.0	0.0	0.0	0.0	0.0	0.0	0.0	0.0	0.0	0.0	0.0	0.0	0.0	0.0	0.0	0.0	0.0	0.0	0.0	0.0	0.0	0.0	0.0	0.0	0.0	0.0	0.0	0.0	0.0	0.0	0.0	0.0	0.0	0.0	0.0	0.0	0.0	0.0	0.0	0.0	0.0	0.0	0.0	0.0	0.0	0.0	0.0	0.0	0.0
K03394	3773.0	3916.0	1514.0	7229.0	3396.0	6046.0	1847.0	4651.0	3260.0	1017.0	1782.0	1748.0	3686.0	1305.0	1539.0	2143.0	739.0	1884.0	919.0	2572.0	15411.0	1309.0	1409.0	1385.0	350.0	1629.0	835.0	969.0	1528.0	425.0	461.0	502.0	2226.0	4887.0	6099.0	1578.0	1119.0	999.0	3031.0	1422.0	1775.0	717.0	2504.0	1709.0	1218.0	1694.0	2316.0	2895.0	1792.0
K03395	0.0	0.0	0.0	0.0	0.0	0.0	0.0	0.0	0.0	0.0	0.0	0.0	0.0	0.0	0.0	0.0	0.0	0.0	0.0	0.0	0.0	0.0	0.0	0.0	0.0	0.0	0.0	0.0	0.0	0.0	0.0	0.0	0.0	0.0	0.0	0.0	0.0	0.0	0.0	0.0	0.0	0.0	0.0	0.0	0.0	0.0	0.0	0.0	0.0
K03392	0.0	0.0	0.0	0.0	0.0	0.0	0.0	0.0	0.0	0.0	0.0	0.0	0.0	0.0	0.0	0.0	0.0	0.0	0.0	0.0	0.0	0.0	0.0	0.0	0.0	0.0	0.0	0.0	0.0	0.0	0.0	2.0	0.0	1.0	0.0	0.0	0.0	0.0	0.0	0.0	0.0	0.0	2.0	1.0	0.0	0.0	0.0	0.0	0.0
K03393	0.0	0.0	0.0	0.0	0.0	0.0	0.0	0.0	0.0	0.0	0.0	0.0	0.0	0.0	0.0	0.0	0.0	0.0	0.0	0.0	0.0	0.0	0.0	0.0	0.0	0.0	0.0	0.0	0.0	0.0	0.0	0.0	0.0	0.0	0.0	0.0	0.0	0.0	0.0	0.0	0.0	0.0	0.0	0.0	0.0	0.0	0.0	0.0	0.0
K03390	9.0	131.0	24.0	30.0	24.0	254.0	42.0	3.0	0.0	3.0	26.0	4.0	8.0	6.0	10.0	0.0	1.0	8.0	24.0	1.0	114.0	6.0	7.0	2.0	0.0	0.0	17.0	1.0	0.0	1.0	1.0	3.0	1.0	19.0	4.0	21.0	3.0	2.0	9.0	4.0	0.0	0.0	40.0	8.0	0.0	0.0	0.0	4.0	0.0
K03391	0.0	0.0	0.0	0.0	0.0	0.0	0.0	0.0	0.0	0.0	0.0	0.0	0.0	0.0	0.0	0.0	0.0	0.0	0.0	0.0	0.0	0.0	0.0	0.0	0.0	0.0	0.0	0.0	0.0	0.0	0.0	0.0	0.0	0.0	0.0	0.0	0.0	0.0	0.0	0.0	0.0	0.0	0.0	0.0	0.0	0.0	0.0	0.0	0.0
K03399	1362.0	1409.0	646.0	2037.0	1309.0	2118.0	795.0	1693.0	1467.0	424.0	643.0	844.0	1641.0	595.0	829.0	1045.0	391.0	341.0	193.0	850.0	5674.0	480.0	350.0	291.0	163.0	763.0	122.0	409.0	683.0	217.0	227.0	244.0	985.0	2046.0	3704.0	642.0	485.0	342.0	982.0	735.0	821.0	255.0	663.0	796.0	561.0	652.0	1013.0	557.0	806.0
K03027	0.0	0.0	0.0	0.0	0.0	0.0	0.0	0.0	0.0	0.0	0.0	0.0	0.0	0.0	0.0	0.0	0.0	0.0	0.0	0.0	0.0	0.0	0.0	0.0	0.0	0.0	0.0	0.0	0.0	0.0	0.0	0.0	0.0	0.0	0.0	0.0	0.0	0.0	0.0	0.0	0.0	0.0	0.0	0.0	0.0	0.0	0.0	0.0	0.0
K12136	739.0	404.0	125.0	434.0	440.0	216.0	55.0	413.0	148.0	71.0	10.0	631.0	536.0	4.0	529.0	175.0	406.0	221.0	137.0	399.0	543.0	286.0	300.0	220.0	42.0	1428.0	21.0	299.0	44.0	0.0	50.0	52.0	591.0	496.0	2.0	0.0	768.0	192.0	196.0	402.0	146.0	15.0	408.0	182.0	175.0	384.0	66.0	593.0	412.0
K12137	868.0	457.0	132.0	477.0	579.0	295.0	75.0	504.0	202.0	86.0	113.0	679.0	600.0	22.0	557.0	179.0	488.0	231.0	163.0	418.0	565.0	309.0	308.0	228.0	54.0	1623.0	29.0	308.0	77.0	2.0	61.0	56.0	639.0	587.0	73.0	60.0	784.0	203.0	216.0	428.0	164.0	16.0	516.0	207.0	230.0	403.0	112.0	614.0	446.0
K06610	32.0	20.0	13.0	1.0	14.0	69.0	52.0	3.0	3.0	25.0	3.0	7.0	3.0	34.0	34.0	8.0	4.0	2.0	7.0	5.0	13.0	7.0	5.0	0.0	0.0	13.0	7.0	7.0	1.0	36.0	3.0	5.0	73.0	2.0	34.0	6.0	9.0	8.0	8.0	2.0	2.0	51.0	31.0	9.0	0.0	5.0	3.0	4.0	92.0
K12138	6.0	6.0	0.0	3.0	9.0	6.0	12.0	0.0	20.0	7.0	84.0	2.0	3.0	14.0	14.0	0.0	0.0	0.0	9.0	0.0	12.0	0.0	0.0	0.0	2.0	0.0	0.0	0.0	0.0	1.0	0.0	0.0	16.0	7.0	1.0	0.0	0.0	3.0	4.0	0.0	0.0	0.0	32.0	5.0	0.0	2.0	3.0	1.0	0.0
K12139	1540.0	858.0	257.0	872.0	902.0	606.0	122.0	829.0	318.0	164.0	105.0	1289.0	1096.0	22.0	1092.0	350.0	816.0	466.0	305.0	798.0	1098.0	644.0	601.0	446.0	85.0	2876.0	47.0	597.0	88.0	2.0	100.0	104.0	1197.0	1006.0	4.0	1.0	1536.0	387.0	555.0	804.0	293.0	36.0	874.0	370.0	351.0	769.0	134.0	1214.0	825.0
K11444	0.0	0.0	0.0	0.0	0.0	0.0	0.0	0.0	0.0	0.0	0.0	0.0	0.0	0.0	0.0	0.0	0.0	0.0	0.0	0.0	0.0	0.0	0.0	0.0	0.0	0.0	0.0	0.0	0.0	0.0	0.0	0.0	0.0	0.0	0.0	1.0	0.0	0.0	0.0	0.0	0.0	0.0	0.0	0.0	0.0	0.0	0.0	0.0	0.0
K11440	0.0	0.0	0.0	0.0	0.0	0.0	0.0	0.0	0.0	0.0	0.0	0.0	0.0	0.0	0.0	0.0	0.0	0.0	0.0	0.0	0.0	0.0	0.0	0.0	0.0	0.0	0.0	0.0	0.0	0.0	0.0	0.0	0.0	0.0	0.0	0.0	0.0	0.0	0.0	0.0	0.0	0.0	0.0	0.0	0.0	0.0	0.0	0.0	0.0
K11443	1.0	0.0	0.0	0.0	0.0	4.0	0.0	0.0	0.0	0.0	1.0	0.0	0.0	0.0	0.0	0.0	0.0	0.0	0.0	0.0	1.0	0.0	0.0	0.0	0.0	0.0	0.0	0.0	0.0	0.0	0.0	0.0	0.0	0.0	0.0	3.0	0.0	0.0	1.0	1.0	1.0	0.0	0.0	0.0	0.0	0.0	0.0	0.0	0.0
K11442	0.0	0.0	0.0	0.0	0.0	1.0	0.0	0.0	0.0	0.0	0.0	0.0	0.0	0.0	0.0	0.0	0.0	0.0	0.0	0.0	4.0	0.0	0.0	0.0	0.0	1.0	0.0	0.0	0.0	0.0	0.0	0.0	0.0	0.0	1.0	0.0	0.0	0.0	0.0	0.0	0.0	0.0	1.0	0.0	0.0	0.0	0.0	1.0	0.0
K00612	0.0	1.0	0.0	0.0	0.0	6.0	0.0	0.0	0.0	0.0	0.0	0.0	0.0	0.0	0.0	0.0	0.0	0.0	0.0	0.0	0.0	0.0	0.0	0.0	0.0	0.0	0.0	0.0	0.0	0.0	0.0	0.0	0.0	0.0	0.0	1.0	0.0	0.0	0.0	0.0	0.0	0.0	0.0	0.0	0.0	0.0	1.0	0.0	0.0
K00613	152.0	79.0	133.0	241.0	56.0	72.0	272.0	138.0	113.0	87.0	121.0	109.0	184.0	28.0	137.0	0.0	9.0	24.0	41.0	114.0	76.0	35.0	25.0	84.0	133.0	91.0	52.0	88.0	308.0	65.0	0.0	81.0	331.0	56.0	291.0	9.0	15.0	60.0	39.0	80.0	21.0	39.0	64.0	86.0	1.0	125.0	166.0	32.0	146.0
K00610	3610.0	4340.0	904.0	4160.0	3003.0	4372.0	1160.0	3466.0	2019.0	665.0	1414.0	1497.0	3465.0	1235.0	1055.0	1915.0	1482.0	1625.0	1730.0	3216.0	9879.0	1409.0	1295.0	1303.0	333.0	1841.0	654.0	171.0	1177.0	204.0	120.0	254.0	1890.0	4343.0	4145.0	2795.0	2427.0	1056.0	3245.0	1343.0	1979.0	163.0	2070.0	979.0	1117.0	1468.0	1630.0	2522.0	1395.0
K00611	7348.0	7607.0	4935.0	5479.0	4670.0	7151.0	3584.0	6292.0	3014.0	2764.0	2568.0	5281.0	6589.0	1810.0	3132.0	4224.0	3110.0	3350.0	2667.0	3482.0	12086.0	3934.0	4417.0	2591.0	1175.0	6693.0	1387.0	4193.0	2890.0	2530.0	1255.0	2186.0	4568.0	5924.0	14871.0	3637.0	4179.0	1968.0	5411.0	3594.0	3983.0	1712.0	4807.0	2851.0	3013.0	4645.0	3845.0	5466.0	4246.0
K00616	7898.0	8143.0	3163.0	7675.0	4967.0	8223.0	2951.0	6805.0	4362.0	2808.0	3116.0	4683.0	7597.0	2663.0	2965.0	4618.0	2556.0	3152.0	3193.0	3826.0	14173.0	3759.0	3885.0	3568.0	1843.0	6400.0	1403.0	3192.0	3375.0	1967.0	715.0	1593.0	5374.0	10280.0	11552.0	4860.0	3527.0	1997.0	5854.0	3310.0	3738.0	1556.0	4528.0	3298.0	2644.0	4503.0	6331.0	4826.0	5190.0
K00617	0.0	0.0	0.0	0.0	0.0	0.0	0.0	0.0	0.0	0.0	0.0	0.0	0.0	0.0	0.0	0.0	0.0	0.0	0.0	0.0	0.0	0.0	0.0	0.0	0.0	0.0	0.0	0.0	0.0	0.0	0.0	0.0	0.0	0.0	0.0	0.0	0.0	0.0	0.0	0.0	0.0	0.0	0.0	0.0	0.0	0.0	0.0	0.0	0.0
K00614	229.0	201.0	279.0	87.0	136.0	117.0	196.0	229.0	43.0	120.0	79.0	226.0	128.0	80.0	79.0	55.0	109.0	116.0	83.0	83.0	400.0	168.0	202.0	86.0	36.0	230.0	88.0	284.0	116.0	167.0	31.0	165.0	157.0	90.0	934.0	25.0	119.0	79.0	120.0	135.0	110.0	179.0	185.0	103.0	134.0	228.0	123.0	245.0	265.0
K00615	20427.0	19322.0	8962.0	21057.0	15863.0	22382.0	8785.0	22805.0	15375.0	6812.0	10725.0	11297.0	21456.0	11015.0	6899.0	9809.0	6116.0	6890.0	6113.0	14277.0	46500.0	9145.0	10148.0	7586.0	5196.0	12057.0	3104.0	7713.0	8848.0	5083.0	2259.0	4617.0	16681.0	34966.0	40986.0	12913.0	8296.0	5554.0	14605.0	10123.0	11531.0	3547.0	13251.0	9384.0	7539.0	11179.0	24240.0	11554.0	13798.0
K00619	221.0	260.0	150.0	246.0	136.0	439.0	277.0	166.0	156.0	112.0	83.0	130.0	197.0	25.0	177.0	15.0	15.0	32.0	49.0	197.0	374.0	66.0	35.0	89.0	131.0	116.0	76.0	91.0	317.0	71.0	1.0	84.0	342.0	65.0	355.0	18.0	29.0	78.0	89.0	98.0	24.0	39.0	76.0	95.0	5.0	133.0	175.0	47.0	148.0
K10863	0.0	0.0	0.0	0.0	0.0	0.0	0.0	0.0	0.0	0.0	0.0	0.0	0.0	0.0	0.0	0.0	0.0	0.0	0.0	0.0	0.0	0.0	0.0	0.0	0.0	0.0	0.0	0.0	0.0	0.0	0.0	0.0	0.0	0.0	0.0	0.0	0.0	0.0	0.0	0.0	0.0	0.0	0.0	0.0	0.0	0.0	0.0	0.0	0.0
K07874	0.0	0.0	0.0	0.0	0.0	0.0	0.0	0.0	0.0	0.0	0.0	0.0	0.0	0.0	0.0	0.0	0.0	0.0	0.0	0.0	0.0	0.0	0.0	0.0	0.0	0.0	0.0	0.0	0.0	0.0	0.0	0.0	0.0	0.0	0.0	0.0	0.0	0.0	0.0	0.0	0.0	0.0	0.0	0.0	0.0	0.0	0.0	0.0	0.0
K06234	0.0	0.0	0.0	0.0	0.0	0.0	0.0	0.0	0.0	0.0	0.0	0.0	0.0	0.0	0.0	0.0	0.0	0.0	0.0	0.0	0.0	0.0	0.0	0.0	0.0	0.0	0.0	0.0	0.0	0.0	0.0	0.0	0.0	0.0	0.0	0.0	0.0	0.0	0.0	0.0	0.0	0.0	0.0	0.0	0.0	0.0	0.0	0.0	0.0
K10240	5.0	3.0	6.0	2.0	4.0	6.0	41.0	8.0	3.0	7.0	3.0	4.0	3.0	27.0	10.0	4.0	2.0	2.0	3.0	2.0	9.0	1.0	3.0	1.0	2.0	5.0	0.0	1.0	1.0	31.0	3.0	2.0	70.0	3.0	20.0	0.0	8.0	2.0	7.0	1.0	14.0	19.0	18.0	1.0	1.0	7.0	17.0	3.0	91.0
K10241	5.0	3.0	6.0	2.0	4.0	6.0	41.0	8.0	3.0	7.0	3.0	4.0	3.0	27.0	10.0	4.0	2.0	2.0	3.0	2.0	9.0	1.0	3.0	1.0	2.0	5.0	0.0	1.0	1.0	31.0	3.0	2.0	70.0	3.0	20.0	0.0	7.0	2.0	6.0	1.0	14.0	19.0	17.0	1.0	1.0	7.0	16.0	3.0	91.0
K10242	3.0	0.0	5.0	0.0	3.0	5.0	41.0	5.0	2.0	7.0	2.0	2.0	1.0	27.0	9.0	3.0	0.0	0.0	2.0	1.0	2.0	0.0	1.0	0.0	2.0	2.0	0.0	1.0	0.0	31.0	3.0	1.0	68.0	0.0	17.0	0.0	5.0	1.0	4.0	0.0	13.0	16.0	15.0	0.0	0.0	6.0	15.0	0.0	89.0
K10243	395.0	228.0	419.0	344.0	188.0	452.0	408.0	333.0	323.0	193.0	255.0	238.0	708.0	128.0	312.0	37.0	61.0	63.0	102.0	269.0	365.0	178.0	131.0	133.0	263.0	121.0	158.0	143.0	354.0	126.0	59.0	144.0	564.0	333.0	848.0	63.0	74.0	147.0	248.0	261.0	272.0	97.0	199.0	243.0	74.0	242.0	515.0	140.0	382.0
K04110	31.0	71.0	3.0	15.0	40.0	20.0	0.0	0.0	8.0	0.0	0.0	8.0	14.0	0.0	38.0	220.0	12.0	1.0	3.0	0.0	5.0	16.0	0.0	28.0	0.0	126.0	0.0	0.0	0.0	0.0	0.0	12.0	0.0	1.0	0.0	0.0	0.0	12.0	12.0	0.0	0.0	0.0	4.0	36.0	0.0	13.0	2.0	19.0	18.0
K04113	0.0	0.0	0.0	0.0	0.0	0.0	0.0	0.0	0.0	0.0	0.0	0.0	0.0	0.0	0.0	0.0	0.0	0.0	0.0	0.0	0.0	0.0	0.0	0.0	0.0	0.0	0.0	0.0	0.0	0.0	0.0	0.0	0.0	0.0	0.0	0.0	0.0	0.0	0.0	0.0	0.0	0.0	0.0	0.0	0.0	0.0	0.0	0.0	0.0
K04112	0.0	0.0	0.0	0.0	0.0	0.0	0.0	0.0	0.0	0.0	0.0	0.0	0.0	0.0	0.0	0.0	0.0	0.0	0.0	0.0	0.0	0.0	0.0	0.0	0.0	0.0	0.0	0.0	0.0	0.0	0.0	0.0	0.0	0.0	0.0	0.0	0.0	0.0	0.0	0.0	0.0	0.0	0.0	0.0	0.0	0.0	0.0	0.0	0.0
K04115	0.0	0.0	0.0	0.0	0.0	0.0	0.0	0.0	0.0	0.0	0.0	0.0	0.0	0.0	0.0	0.0	0.0	0.0	0.0	0.0	0.0	0.0	0.0	0.0	0.0	0.0	0.0	0.0	0.0	0.0	0.0	0.0	0.0	0.0	0.0	0.0	0.0	0.0	0.0	0.0	0.0	0.0	0.0	0.0	0.0	0.0	0.0	0.0	0.0
K04114	0.0	0.0	0.0	0.0	0.0	0.0	0.0	0.0	0.0	0.0	0.0	0.0	0.0	0.0	0.0	0.0	0.0	0.0	0.0	0.0	0.0	0.0	0.0	0.0	0.0	0.0	0.0	0.0	0.0	0.0	0.0	0.0	0.0	0.0	0.0	0.0	0.0	0.0	0.0	0.0	0.0	0.0	0.0	0.0	0.0	0.0	0.0	0.0	0.0
K04117	0.0	0.0	0.0	0.0	0.0	0.0	0.0	0.0	0.0	0.0	0.0	0.0	0.0	0.0	0.0	0.0	0.0	0.0	0.0	0.0	0.0	0.0	0.0	0.0	0.0	0.0	0.0	0.0	0.0	0.0	0.0	0.0	0.0	0.0	0.0	0.0	0.0	0.0	0.0	0.0	0.0	0.0	0.0	0.0	0.0	0.0	0.0	0.0	0.0
K04116	0.0	0.0	0.0	0.0	0.0	0.0	0.0	0.0	0.0	0.0	0.0	0.0	0.0	0.0	0.0	0.0	0.0	0.0	0.0	0.0	0.0	0.0	0.0	0.0	0.0	0.0	0.0	0.0	0.0	0.0	0.0	0.0	0.0	0.0	0.0	0.0	0.0	0.0	0.0	0.0	0.0	0.0	0.0	0.0	0.0	0.0	0.0	0.0	0.0
K04118	0.0	0.0	0.0	0.0	0.0	0.0	0.0	0.0	0.0	0.0	0.0	0.0	0.0	0.0	0.0	0.0	0.0	0.0	0.0	0.0	0.0	0.0	0.0	0.0	0.0	0.0	0.0	0.0	0.0	0.0	0.0	0.0	0.0	0.0	0.0	0.0	0.0	0.0	0.0	0.0	0.0	0.0	0.0	0.0	0.0	0.0	0.0	0.0	0.0
K05517	0.0	0.0	0.0	0.0	0.0	0.0	0.0	0.0	0.0	0.0	0.0	0.0	0.0	0.0	0.0	0.0	0.0	0.0	0.0	0.0	0.0	0.0	0.0	0.0	0.0	0.0	0.0	0.0	0.0	0.0	0.0	0.0	0.0	0.0	0.0	0.0	0.0	0.0	0.0	0.0	0.0	0.0	0.0	0.0	0.0	1.0	0.0	0.0	0.0
K07705	74.0	88.0	77.0	55.0	151.0	216.0	149.0	34.0	17.0	32.0	89.0	47.0	66.0	89.0	57.0	18.0	10.0	8.0	32.0	41.0	316.0	27.0	46.0	20.0	14.0	97.0	14.0	114.0	11.0	91.0	23.0	6.0	75.0	65.0	498.0	9.0	70.0	34.0	65.0	31.0	48.0	138.0	127.0	39.0	38.0	20.0	66.0	18.0	212.0
K07704	795.0	472.0	169.0	1051.0	1046.0	933.0	426.0	1501.0	1270.0	207.0	867.0	363.0	1105.0	1370.0	290.0	38.0	101.0	55.0	130.0	1165.0	1036.0	191.0	172.0	121.0	331.0	271.0	22.0	147.0	340.0	120.0	25.0	117.0	1225.0	3689.0	2348.0	344.0	192.0	168.0	494.0	404.0	393.0	156.0	601.0	414.0	147.0	356.0	2675.0	248.0	838.0
K07707	2456.0	2277.0	2398.0	2116.0	1926.0	1926.0	1423.0	1934.0	1249.0	1309.0	1483.0	1734.0	2435.0	1325.0	1081.0	1511.0	398.0	795.0	552.0	1745.0	3694.0	914.0	1781.0	941.0	775.0	1265.0	329.0	2008.0	699.0	1663.0	1540.0	522.0	1515.0	1381.0	7153.0	2758.0	916.0	694.0	1723.0	1488.0	2260.0	881.0	1328.0	1387.0	1737.0	1556.0	2337.0	1310.0	2434.0
K07706	1277.0	1262.0	1548.0	1134.0	1043.0	1036.0	1107.0	1099.0	845.0	804.0	1134.0	1118.0	1344.0	926.0	721.0	1038.0	264.0	261.0	294.0	1194.0	1288.0	621.0	839.0	403.0	573.0	588.0	179.0	1208.0	516.0	1044.0	833.0	300.0	1171.0	774.0	4532.0	1520.0	518.0	527.0	834.0	1002.0	1383.0	638.0	488.0	853.0	1242.0	1127.0	1722.0	537.0	1478.0
K07701	0.0	0.0	0.0	0.0	0.0	16.0	0.0	0.0	0.0	0.0	0.0	0.0	0.0	0.0	0.0	0.0	0.0	0.0	0.0	0.0	3.0	0.0	0.0	0.0	0.0	0.0	0.0	0.0	0.0	0.0	0.0	0.0	0.0	0.0	0.0	0.0	0.0	0.0	0.0	0.0	0.0	0.0	0.0	0.0	0.0	0.0	0.0	0.0	0.0
K07700	0.0	0.0	0.0	0.0	0.0	0.0	0.0	0.0	0.0	0.0	0.0	0.0	0.0	0.0	0.0	0.0	0.0	0.0	0.0	0.0	0.0	0.0	0.0	0.0	0.0	0.0	0.0	0.0	0.0	0.0	0.0	0.0	0.0	0.0	0.0	0.0	0.0	0.0	0.0	0.0	0.0	0.0	0.0	0.0	0.0	1.0	0.0	0.0	0.0
K07703	0.0	0.0	0.0	0.0	0.0	16.0	47.0	0.0	0.0	0.0	0.0	0.0	0.0	0.0	0.0	0.0	0.0	0.0	0.0	0.0	6.0	1.0	1.0	0.0	0.0	1.0	0.0	0.0	2.0	0.0	0.0	1.0	0.0	1.0	2.0	2.0	0.0	0.0	1.0	0.0	0.0	0.0	1.0	0.0	0.0	0.0	0.0	1.0	1.0
K07702	0.0	0.0	0.0	0.0	0.0	0.0	0.0	0.0	0.0	0.0	0.0	0.0	0.0	0.0	0.0	0.0	0.0	0.0	0.0	0.0	0.0	0.0	0.0	0.0	0.0	0.0	0.0	0.0	0.0	0.0	0.0	0.0	0.0	0.0	0.0	0.0	0.0	0.0	0.0	0.0	0.0	0.0	0.0	0.0	0.0	1.0	0.0	0.0	0.0
K07709	1.0	4.0	0.0	0.0	0.0	24.0	0.0	0.0	0.0	0.0	7.0	0.0	0.0	0.0	0.0	0.0	0.0	0.0	0.0	0.0	4.0	0.0	0.0	0.0	0.0	0.0	0.0	0.0	0.0	0.0	0.0	0.0	0.0	2.0	0.0	0.0	0.0	0.0	0.0	0.0	0.0	0.0	8.0	0.0	0.0	0.0	0.0	0.0	0.0
K07708	31.0	74.0	3.0	15.0	40.0	23.0	0.0	0.0	8.0	0.0	1.0	8.0	14.0	0.0	38.0	220.0	12.0	1.0	3.0	1.0	6.0	16.0	0.0	28.0	0.0	126.0	0.0	0.0	0.0	1.0	2.0	12.0	0.0	1.0	0.0	1.0	0.0	12.0	13.0	1.0	0.0	0.0	4.0	37.0	0.0	14.0	3.0	19.0	18.0
K01955	11638.0	12930.0	6094.0	10375.0	8225.0	12723.0	5008.0	10433.0	5775.0	4147.0	4992.0	7277.0	11091.0	4370.0	4223.0	5856.0	4898.0	5200.0	5262.0	7050.0	22564.0	6335.0	6679.0	5091.0	2485.0	9147.0	2519.0	5489.0	4997.0	3618.0	1489.0	3118.0	8191.0	14287.0	21807.0	7359.0	6379.0	3348.0	9347.0	5447.0	6111.0	2342.0	7456.0	4844.0	4801.0	7208.0	8680.0	7798.0	7309.0
K13042	0.0	0.0	0.0	0.0	0.0	0.0	0.0	0.0	0.0	0.0	0.0	0.0	0.0	0.0	0.0	0.0	0.0	0.0	0.0	0.0	0.0	0.0	0.0	0.0	0.0	0.0	0.0	0.0	0.0	0.0	0.0	0.0	0.0	0.0	0.0	0.0	0.0	0.0	0.0	0.0	0.0	0.0	0.0	0.0	0.0	0.0	0.0	0.0	0.0
K09934	0.0	0.0	0.0	0.0	0.0	0.0	0.0	0.0	0.0	0.0	0.0	0.0	0.0	0.0	0.0	0.0	0.0	0.0	0.0	0.0	0.0	0.0	0.0	0.0	0.0	0.0	0.0	0.0	0.0	0.0	0.0	0.0	0.0	0.0	0.0	0.0	0.0	0.0	0.0	0.0	0.0	0.0	0.0	0.0	0.0	0.0	0.0	0.0	0.0
K09935	533.0	528.0	157.0	705.0	513.0	494.0	253.0	312.0	64.0	111.0	160.0	239.0	382.0	80.0	102.0	202.0	69.0	177.0	120.0	57.0	1146.0	237.0	181.0	159.0	39.0	202.0	64.0	75.0	146.0	86.0	20.0	102.0	158.0	434.0	498.0	169.0	135.0	64.0	390.0	172.0	127.0	76.0	287.0	201.0	96.0	131.0	99.0	398.0	122.0
K06216	16.0	16.0	6.0	5.0	6.0	7.0	57.0	14.0	2.0	4.0	6.0	6.0	23.0	15.0	6.0	14.0	9.0	3.0	3.0	3.0	20.0	13.0	22.0	15.0	5.0	8.0	2.0	9.0	6.0	12.0	8.0	3.0	36.0	14.0	86.0	0.0	9.0	17.0	16.0	10.0	19.0	19.0	15.0	4.0	8.0	9.0	31.0	8.0	37.0
K09937	32.0	77.0	3.0	15.0	40.0	28.0	0.0	0.0	8.0	0.0	7.0	8.0	14.0	0.0	38.0	220.0	12.0	1.0	3.0	1.0	6.0	16.0	0.0	28.0	0.0	126.0	0.0	0.0	0.0	1.0	2.0	11.0	0.0	2.0	0.0	0.0	0.0	12.0	12.0	0.0	0.0	0.0	11.0	36.0	0.0	13.0	3.0	20.0	18.0
K13745	107.0	224.0	37.0	25.0	110.0	248.0	41.0	36.0	1.0	8.0	24.0	57.0	27.0	7.0	17.0	19.0	107.0	38.0	49.0	2.0	193.0	19.0	47.0	21.0	1.0	254.0	16.0	2.0	1.0	7.0	1.0	8.0	9.0	83.0	6.0	18.0	8.0	6.0	30.0	18.0	22.0	4.0	130.0	51.0	2.0	19.0	13.0	124.0	4.0
K13746	0.0	0.0	0.0	0.0	0.0	0.0	0.0	0.0	0.0	0.0	0.0	0.0	0.0	0.0	0.0	0.0	0.0	0.0	0.0	0.0	0.0	0.0	0.0	0.0	0.0	0.0	0.0	0.0	0.0	0.0	0.0	0.0	0.0	0.0	0.0	0.0	0.0	0.0	0.0	0.0	0.0	0.0	0.0	0.0	0.0	0.0	0.0	0.0	0.0
K13747	4085.0	3478.0	2508.0	3978.0	2877.0	4329.0	1895.0	4387.0	1678.0	1262.0	1786.0	2538.0	2521.0	1273.0	1002.0	1044.0	1753.0	2316.0	1504.0	3103.0	11535.0	2444.0	2691.0	1631.0	499.0	2635.0	1192.0	1836.0	1639.0	1036.0	129.0	1523.0	2907.0	3832.0	6820.0	2604.0	2153.0	1471.0	2749.0	2072.0	1714.0	599.0	3696.0	1425.0	1786.0	2684.0	1906.0	3337.0	1659.0
K13740	0.0	0.0	0.0	0.0	0.0	0.0	0.0	0.0	0.0	0.0	0.0	0.0	0.0	0.0	0.0	0.0	0.0	0.0	0.0	0.0	0.0	0.0	0.0	0.0	0.0	0.0	0.0	0.0	0.0	0.0	0.0	0.0	0.0	0.0	0.0	0.0	0.0	0.0	0.0	0.0	0.0	0.0	0.0	0.0	0.0	0.0	0.0	0.0	0.0
K13741	0.0	0.0	0.0	0.0	0.0	0.0	0.0	0.0	0.0	0.0	0.0	0.0	0.0	0.0	0.0	0.0	0.0	0.0	0.0	0.0	0.0	0.0	0.0	0.0	0.0	0.0	0.0	0.0	0.0	0.0	0.0	0.0	0.0	0.0	0.0	0.0	0.0	0.0	0.0	0.0	0.0	0.0	0.0	0.0	0.0	0.0	0.0	0.0	0.0
K13742	0.0	0.0	0.0	0.0	0.0	0.0	0.0	0.0	0.0	0.0	0.0	0.0	0.0	0.0	0.0	0.0	0.0	0.0	0.0	0.0	0.0	0.0	0.0	0.0	0.0	0.0	0.0	0.0	0.0	0.0	0.0	0.0	0.0	0.0	0.0	0.0	0.0	0.0	0.0	0.0	0.0	0.0	0.0	0.0	0.0	0.0	0.0	0.0	0.0
K06211	1491.0	1333.0	292.0	926.0	854.0	1211.0	176.0	1108.0	954.0	298.0	86.0	767.0	982.0	9.0	670.0	826.0	414.0	399.0	233.0	462.0	2748.0	532.0	379.0	269.0	48.0	1492.0	54.0	390.0	415.0	25.0	50.0	105.0	602.0	1329.0	641.0	328.0	791.0	266.0	833.0	536.0	616.0	36.0	734.0	388.0	248.0	433.0	203.0	907.0	546.0
K06212	819.0	549.0	135.0	438.0	482.0	426.0	67.0	417.0	170.0	93.0	94.0	674.0	562.0	18.0	565.0	176.0	414.0	279.0	182.0	400.0	576.0	362.0	301.0	229.0	44.0	1455.0	26.0	300.0	44.0	2.0	50.0	54.0	608.0	547.0	3.0	0.0	771.0	195.0	361.0	405.0	147.0	22.0	584.0	189.0	176.0	391.0	77.0	678.0	417.0
K09933	8.0	94.0	0.0	0.0	0.0	73.0	0.0	0.0	0.0	0.0	7.0	0.0	0.0	0.0	0.0	0.0	0.0	0.0	0.0	1.0	2.0	0.0	0.0	0.0	0.0	1.0	0.0	0.0	0.0	0.0	2.0	0.0	0.0	2.0	0.0	2.0	0.0	6.0	0.0	0.0	0.0	0.0	5.0	0.0	0.0	1.0	0.0	0.0	0.0
K02618	17.0	34.0	4.0	5.0	1.0	72.0	0.0	5.0	0.0	0.0	1.0	3.0	4.0	1.0	1.0	10.0	1.0	3.0	4.0	42.0	6.0	1.0	3.0	1.0	0.0	4.0	0.0	0.0	1.0	3.0	0.0	0.0	0.0	1.0	1.0	1.0	3.0	7.0	3.0	12.0	1.0	1.0	1.0	1.0	0.0	1.0	1.0	3.0	1.0
K02619	4590.0	3825.0	1886.0	4079.0	2533.0	4131.0	1699.0	3160.0	1706.0	1590.0	1721.0	2334.0	3318.0	1428.0	1252.0	1453.0	1529.0	1677.0	1953.0	2994.0	10949.0	2233.0	2342.0	2445.0	1231.0	2908.0	1057.0	1921.0	1932.0	1456.0	348.0	921.0	3093.0	3845.0	6176.0	4806.0	1603.0	1485.0	3068.0	1887.0	1878.0	867.0	2939.0	1887.0	1926.0	2683.0	2680.0	2225.0	2496.0
K02968	11983.0	12453.0	6803.0	11254.0	8610.0	12939.0	5937.0	11524.0	6218.0	4526.0	5681.0	7934.0	12108.0	4896.0	4801.0	5946.0	4799.0	5103.0	4662.0	8072.0	25437.0	6583.0	7356.0	5508.0	3118.0	9469.0	2456.0	6196.0	5288.0	4142.0	1738.0	3295.0	9770.0	14440.0	24920.0	8704.0	6354.0	3884.0	9087.0	6420.0	6734.0	2745.0	8332.0	5566.0	5599.0	7990.0	10432.0	7858.0	8547.0
K02966	0.0	0.0	0.0	0.0	0.0	0.0	0.0	0.0	0.0	0.0	0.0	0.0	0.0	0.0	0.0	0.0	0.0	0.0	0.0	0.0	0.0	0.0	0.0	0.0	0.0	0.0	0.0	0.0	0.0	0.0	0.0	0.0	0.0	0.0	0.0	0.0	0.0	0.0	0.0	0.0	0.0	0.0	0.0	0.0	0.0	0.0	0.0	0.0	0.0
K02967	12709.0	12898.0	6922.0	11448.0	8814.0	13410.0	6050.0	11688.0	6591.0	4651.0	5733.0	8188.0	12316.0	4924.0	4858.0	6284.0	4732.0	5169.0	4818.0	8095.0	26254.0	6708.0	7411.0	5563.0	3124.0	9420.0	2477.0	6263.0	5475.0	4214.0	1738.0	3340.0	9813.0	14864.0	25174.0	8860.0	6374.0	3942.0	9338.0	6509.0	6920.0	2758.0	8490.0	5687.0	5635.0	8107.0	10498.0	8007.0	8604.0
K02616	32.0	44.0	6.0	15.0	40.0	90.0	0.0	5.0	8.0	0.0	1.0	8.0	14.0	0.0	38.0	228.0	12.0	1.0	3.0	42.0	5.0	17.0	0.0	28.0	0.0	125.0	1.0	0.0	0.0	3.0	0.0	11.0	0.0	1.0	1.0	1.0	0.0	6.0	13.0	12.0	0.0	1.0	4.0	36.0	0.0	13.0	4.0	21.0	18.0
K02965	12391.0	12793.0	6898.0	11445.0	8798.0	13256.0	6014.0	11679.0	6588.0	4645.0	5711.0	8117.0	12296.0	4924.0	4870.0	6267.0	4806.0	5160.0	4784.0	8094.0	26118.0	6690.0	7394.0	5560.0	3123.0	9539.0	2464.0	6263.0	5474.0	4180.0	1738.0	3337.0	9832.0	14850.0	25200.0	8843.0	6372.0	3936.0	9251.0	6508.0	6916.0	2757.0	8534.0	5683.0	5635.0	8024.0	10500.0	7972.0	8601.0
K02962	0.0	0.0	0.0	0.0	0.0	0.0	0.0	0.0	0.0	0.0	0.0	0.0	0.0	0.0	0.0	0.0	0.0	0.0	0.0	0.0	0.0	0.0	0.0	0.0	0.0	0.0	0.0	0.0	0.0	0.0	0.0	0.0	0.0	0.0	0.0	0.0	0.0	0.0	0.0	0.0	0.0	0.0	0.0	0.0	0.0	0.0	0.0	0.0	0.0
K02611	61.0	41.0	16.0	17.0	45.0	137.0	5.0	26.0	1.0	4.0	2.0	41.0	19.0	1.0	5.0	26.0	14.0	20.0	9.0	42.0	69.0	12.0	40.0	17.0	1.0	69.0	2.0	0.0	1.0	9.0	0.0	4.0	7.0	16.0	3.0	1.0	3.0	5.0	25.0	20.0	22.0	2.0	39.0	7.0	2.0	16.0	6.0	99.0	4.0
K02613	297.0	280.0	67.0	97.0	197.0	375.0	20.0	78.0	4.0	26.0	42.0	202.0	103.0	1.0	26.0	198.0	46.0	72.0	30.0	44.0	313.0	90.0	118.0	86.0	6.0	217.0	7.0	0.0	2.0	30.0	0.0	16.0	28.0	57.0	102.0	1.0	3.0	26.0	168.0	64.0	110.0	8.0	123.0	38.0	7.0	52.0	13.0	396.0	17.0
K03569	9912.0	10018.0	2630.0	11755.0	8213.0	12122.0	3862.0	10127.0	6597.0	2253.0	4471.0	4770.0	10000.0	3914.0	3147.0	5546.0	3286.0	3548.0	2914.0	6703.0	28107.0	3707.0	3907.0	3289.0	1581.0	5918.0	1248.0	1817.0	3257.0	1003.0	890.0	1237.0	6642.0	14170.0	13902.0	5849.0	4931.0	2473.0	7295.0	4146.0	5334.0	1259.0	6160.0	3938.0	3133.0	4087.0	7976.0	6089.0	5637.0
K03568	2068.0	2964.0	202.0	1159.0	1480.0	2216.0	145.0	920.0	362.0	287.0	118.0	1255.0	2271.0	85.0	912.0	1579.0	1236.0	903.0	1149.0	614.0	1267.0	993.0	734.0	667.0	57.0	2930.0	171.0	328.0	301.0	72.0	54.0	97.0	790.0	2007.0	759.0	81.0	2040.0	370.0	1839.0	634.0	706.0	120.0	867.0	393.0	383.0	781.0	226.0	1801.0	775.0
K03565	10972.0	11101.0	6151.0	10568.0	7695.0	11243.0	5270.0	10714.0	5953.0	3553.0	4971.0	7047.0	10082.0	4400.0	4458.0	5305.0	4326.0	4594.0	3889.0	7483.0	24162.0	5749.0	6324.0	4272.0	2323.0	8038.0	2176.0	5411.0	4587.0	3449.0	1439.0	3012.0	8299.0	13167.0	21179.0	6531.0	5943.0	3347.0	8232.0	5993.0	6048.0	2193.0	7461.0	4651.0	4433.0	6482.0	9459.0	7619.0	6940.0
K06218	950.0	1160.0	243.0	1053.0	703.0	1777.0	378.0	555.0	662.0	299.0	403.0	320.0	1112.0	159.0	287.0	629.0	75.0	228.0	165.0	212.0	4057.0	268.0	267.0	213.0	143.0	345.0	106.0	138.0	299.0	105.0	6.0	118.0	266.0	1095.0	1130.0	391.0	121.0	148.0	920.0	383.0	496.0	107.0	538.0	396.0	117.0	166.0	533.0	529.0	298.0
K03567	0.0	0.0	0.0	0.0	0.0	18.0	0.0	0.0	0.0	0.0	0.0	0.0	0.0	0.0	0.0	0.0	0.0	0.0	0.0	0.0	3.0	0.0	0.0	0.0	0.0	0.0	0.0	0.0	0.0	0.0	2.0	0.0	0.0	1.0	0.0	0.0	0.0	0.0	0.0	0.0	0.0	0.0	2.0	0.0	0.0	1.0	0.0	0.0	0.0
K03566	859.0	676.0	138.0	450.0	513.0	445.0	55.0	418.0	159.0	86.0	11.0	681.0	573.0	4.0	589.0	396.0	426.0	280.0	176.0	402.0	572.0	377.0	301.0	257.0	42.0	1583.0	26.0	300.0	44.0	1.0	54.0	65.0	592.0	542.0	2.0	4.0	771.0	217.0	371.0	406.0	148.0	22.0	556.0	221.0	176.0	405.0	78.0	696.0	435.0
K03561	9131.0	9556.0	2748.0	10574.0	7846.0	10287.0	3520.0	8658.0	5871.0	1930.0	3709.0	5308.0	8398.0	3712.0	3483.0	5436.0	3517.0	3455.0	2839.0	7457.0	24108.0	3409.0	3081.0	2891.0	1089.0	5238.0	1423.0	1535.0	2749.0	456.0	838.0	1074.0	6352.0	10684.0	10431.0	6574.0	5511.0	2808.0	6632.0	3831.0	4621.0	1100.0	5250.0	3572.0	3701.0	4428.0	5041.0	5881.0	4371.0
K03560	1183.0	652.0	199.0	450.0	531.0	465.0	55.0	427.0	161.0	102.0	16.0	832.0	601.0	5.0	597.0	401.0	475.0	295.0	209.0	401.0	956.0	454.0	334.0	283.0	43.0	1829.0	30.0	300.0	44.0	16.0	52.0	67.0	602.0	551.0	2.0	2.0	771.0	208.0	423.0	433.0	148.0	26.0	618.0	229.0	176.0	415.0	81.0	782.0	453.0
K03563	1230.0	899.0	183.0	983.0	843.0	1385.0	149.0	745.0	432.0	133.0	368.0	928.0	997.0	74.0	657.0	210.0	426.0	329.0	235.0	642.0	1423.0	504.0	342.0	280.0	82.0	1505.0	65.0	311.0	121.0	21.0	70.0	64.0	731.0	931.0	404.0	177.0	803.0	241.0	512.0	660.0	303.0	32.0	774.0	290.0	279.0	507.0	359.0	762.0	549.0
K03562	1185.0	664.0	199.0	450.0	532.0	488.0	56.0	427.0	162.0	116.0	36.0	832.0	606.0	5.0	597.0	409.0	475.0	295.0	210.0	401.0	959.0	473.0	335.0	283.0	43.0	1832.0	30.0	300.0	44.0	18.0	52.0	84.0	602.0	552.0	31.0	2.0	773.0	208.0	423.0	433.0	155.0	43.0	626.0	229.0	176.0	419.0	84.0	784.0	456.0
K06430	0.0	0.0	0.0	0.0	0.0	0.0	0.0	0.0	0.0	0.0	0.0	0.0	0.0	0.0	0.0	0.0	0.0	0.0	0.0	0.0	0.0	0.0	0.0	0.0	0.0	0.0	0.0	0.0	0.0	0.0	0.0	0.0	0.0	0.0	0.0	0.0	0.0	0.0	0.0	0.0	0.0	0.0	0.0	0.0	0.0	0.0	0.0	0.0	0.0
K01709	211.0	425.0	70.0	592.0	370.0	891.0	156.0	312.0	377.0	73.0	401.0	95.0	283.0	89.0	148.0	30.0	4.0	52.0	75.0	530.0	943.0	148.0	55.0	32.0	33.0	45.0	48.0	7.0	137.0	6.0	9.0	12.0	209.0	356.0	495.0	168.0	70.0	57.0	196.0	196.0	179.0	33.0	165.0	107.0	75.0	179.0	312.0	128.0	155.0
K01708	7.0	30.0	0.0	0.0	0.0	0.0	0.0	0.0	0.0	0.0	0.0	0.0	0.0	0.0	0.0	0.0	0.0	0.0	0.0	0.0	1.0	0.0	0.0	0.0	0.0	1.0	0.0	0.0	0.0	0.0	0.0	0.0	0.0	0.0	0.0	0.0	0.0	6.0	0.0	0.0	0.0	0.0	0.0	0.0	0.0	1.0	0.0	1.0	0.0
K01707	7.0	30.0	0.0	0.0	0.0	0.0	0.0	0.0	0.0	0.0	0.0	0.0	0.0	0.0	0.0	0.0	0.0	0.0	0.0	0.0	1.0	0.0	0.0	0.0	0.0	1.0	0.0	0.0	0.0	0.0	0.0	0.0	0.0	0.0	0.0	0.0	0.0	6.0	0.0	0.0	0.0	0.0	0.0	0.0	0.0	0.0	0.0	0.0	0.0
K01706	7.0	30.0	0.0	0.0	0.0	0.0	0.0	1.0	0.0	0.0	0.0	0.0	0.0	0.0	1.0	0.0	0.0	0.0	0.0	0.0	1.0	0.0	0.0	0.0	0.0	1.0	0.0	0.0	0.0	0.0	0.0	0.0	0.0	0.0	1.0	0.0	0.0	6.0	0.0	0.0	0.0	43.0	0.0	0.0	0.0	1.0	0.0	1.0	0.0
K01705	0.0	0.0	0.0	0.0	0.0	6.0	0.0	0.0	0.0	0.0	0.0	0.0	0.0	0.0	0.0	0.0	0.0	0.0	0.0	0.0	0.0	0.0	0.0	0.0	0.0	0.0	0.0	0.0	0.0	0.0	0.0	0.0	0.0	0.0	0.0	0.0	0.0	0.0	0.0	0.0	0.0	0.0	0.0	0.0	0.0	0.0	0.0	0.0	0.0
K01704	16298.0	18790.0	11004.0	10381.0	9103.0	15419.0	7543.0	12671.0	7711.0	7147.0	7186.0	12722.0	15038.0	4713.0	7539.0	9940.0	7262.0	6781.0	7050.0	7905.0	21912.0	10380.0	10305.0	7202.0	4257.0	15725.0	3355.0	11064.0	7935.0	7026.0	2877.0	5157.0	12454.0	14570.0	34142.0	9368.0	9054.0	5119.0	11850.0	9155.0	9505.0	4414.0	9534.0	7742.0	8564.0	12668.0	11213.0	10195.0	11875.0
K01703	16329.0	18834.0	10983.0	10648.0	9122.0	15466.0	7523.0	12815.0	7709.0	7126.0	7361.0	12700.0	15066.0	4710.0	7537.0	9927.0	7252.0	6808.0	7050.0	7902.0	21956.0	10397.0	10281.0	7191.0	4255.0	15695.0	3374.0	11058.0	7924.0	7010.0	2876.0	5149.0	12433.0	14664.0	34175.0	9427.0	9046.0	5109.0	11828.0	9134.0	9500.0	4433.0	9526.0	7737.0	8554.0	12638.0	11221.0	10190.0	11883.0
K01702	0.0	0.0	0.0	0.0	0.0	0.0	0.0	0.0	0.0	0.0	0.0	0.0	0.0	0.0	0.0	0.0	0.0	0.0	0.0	0.0	0.0	0.0	0.0	0.0	0.0	0.0	0.0	0.0	0.0	0.0	0.0	0.0	0.0	0.0	0.0	0.0	0.0	0.0	0.0	0.0	0.0	0.0	0.0	0.0	0.0	0.0	0.0	0.0	0.0
K14165	7.0	30.0	0.0	0.0	0.0	0.0	0.0	0.0	0.0	0.0	0.0	0.0	0.0	0.0	0.0	0.0	0.0	0.0	0.0	0.0	1.0	0.0	0.0	0.0	0.0	1.0	0.0	0.0	0.0	0.0	0.0	0.0	0.0	0.0	0.0	0.0	0.0	6.0	0.0	0.0	0.0	0.0	0.0	0.0	0.0	0.0	0.0	0.0	0.0
K14164	1.0	0.0	0.0	0.0	0.0	2.0	0.0	0.0	0.0	0.0	0.0	0.0	0.0	0.0	0.0	0.0	0.0	0.0	0.0	0.0	0.0	0.0	0.0	0.0	0.0	0.0	0.0	0.0	0.0	0.0	0.0	0.0	0.0	0.0	0.0	1.0	0.0	0.0	1.0	0.0	0.0	0.0	0.0	0.0	0.0	0.0	0.0	0.0	0.0
K14166	0.0	0.0	0.0	0.0	0.0	0.0	0.0	0.0	0.0	0.0	0.0	0.0	0.0	0.0	0.0	0.0	0.0	0.0	0.0	0.0	0.0	0.0	0.0	0.0	0.0	0.0	0.0	0.0	0.0	0.0	0.0	0.0	0.0	0.0	0.0	0.0	0.0	0.0	0.0	0.0	0.0	0.0	0.0	0.0	0.0	0.0	0.0	0.0	0.0
K14161	426.0	326.0	187.0	350.0	219.0	472.0	308.0	306.0	319.0	178.0	227.0	294.0	721.0	97.0	244.0	253.0	74.0	65.0	109.0	264.0	365.0	191.0	169.0	235.0	262.0	248.0	162.0	133.0	354.0	102.0	2.0	147.0	461.0	332.0	785.0	64.0	54.0	153.0	235.0	245.0	259.0	78.0	192.0	282.0	74.0	262.0	500.0	161.0	308.0
K14160	7.0	31.0	0.0	0.0	0.0	4.0	0.0	0.0	0.0	0.0	0.0	0.0	0.0	0.0	0.0	0.0	0.0	0.0	0.0	0.0	2.0	0.0	0.0	0.0	0.0	1.0	0.0	0.0	0.0	0.0	0.0	0.0	0.0	0.0	0.0	1.0	0.0	6.0	0.0	1.0	1.0	0.0	0.0	0.0	0.0	0.0	0.0	0.0	0.0
K14162	278.0	267.0	136.0	87.0	174.0	386.0	53.0	155.0	224.0	140.0	140.0	176.0	510.0	87.0	167.0	244.0	75.0	44.0	87.0	156.0	282.0	162.0	131.0	146.0	55.0	245.0	110.0	127.0	34.0	66.0	2.0	65.0	107.0	220.0	670.0	53.0	40.0	82.0	215.0	210.0	232.0	34.0	172.0	184.0	67.0	129.0	302.0	134.0	138.0
K05396	147.0	84.0	18.0	310.0	155.0	552.0	83.0	175.0	112.0	5.0	20.0	21.0	330.0	15.0	22.0	3.0	3.0	47.0	36.0	137.0	306.0	55.0	27.0	8.0	2.0	8.0	12.0	1.0	15.0	33.0	1.0	3.0	48.0	243.0	135.0	44.0	3.0	17.0	73.0	45.0	11.0	1.0	124.0	60.0	7.0	11.0	80.0	30.0	6.0
K03709	7719.0	7854.0	6464.0	5124.0	3598.0	7181.0	4595.0	6175.0	3160.0	4506.0	3578.0	6123.0	6960.0	2327.0	3378.0	3845.0	2937.0	3485.0	3748.0	3101.0	13396.0	5541.0	6195.0	5055.0	3178.0	6669.0	2345.0	7039.0	4967.0	5005.0	1475.0	3234.0	6551.0	5672.0	19510.0	6400.0	2654.0	2944.0	5693.0	4540.0	4562.0	2789.0	5282.0	4319.0	4537.0	6983.0	6365.0	4456.0	6503.0
K03708	4874.0	4401.0	4352.0	3487.0	2799.0	4006.0	3091.0	4601.0	2185.0	2294.0	2192.0	3788.0	4329.0	1751.0	1907.0	2775.0	2097.0	2437.0	1499.0	2407.0	9834.0	3001.0	4051.0	2159.0	1206.0	4119.0	1089.0	3844.0	2220.0	2532.0	1253.0	2070.0	4061.0	3989.0	14235.0	3096.0	2448.0	1684.0	3567.0	3060.0	3216.0	1673.0	4027.0	2521.0	2964.0	3787.0	3959.0	3585.0	3984.0
K08160	2.0	1.0	0.0	0.0	1.0	0.0	0.0	0.0	0.0	0.0	0.0	2.0	1.0	0.0	0.0	0.0	1.0	0.0	0.0	0.0	0.0	0.0	0.0	1.0	0.0	0.0	0.0	0.0	0.0	0.0	0.0	0.0	0.0	0.0	0.0	1.0	1.0	0.0	0.0	1.0	0.0	0.0	0.0	1.0	0.0	2.0	0.0	0.0	0.0
K03701	14762.0	14475.0	7718.0	14488.0	10923.0	16312.0	6868.0	14138.0	8048.0	5000.0	6922.0	9192.0	14366.0	6075.0	5490.0	7131.0	5524.0	6118.0	5531.0	10822.0	33888.0	7470.0	8344.0	6609.0	3545.0	10131.0	3001.0	6353.0	6128.0	4357.0	1861.0	3579.0	11468.0	17455.0	28471.0	11350.0	7446.0	4821.0	10998.0	7565.0	8211.0	2898.0	10238.0	6565.0	6528.0	9055.0	12041.0	9617.0	9615.0
K03700	4462.0	4098.0	3954.0	3306.0	2645.0	3870.0	2713.0	4119.0	1524.0	2099.0	2040.0	3241.0	3980.0	1354.0	1550.0	2113.0	1772.0	2288.0	1449.0	2254.0	8651.0	2876.0	3948.0	2094.0	1100.0	3800.0	1018.0	3534.0	2007.0	2493.0	1051.0	1917.0	3370.0	3284.0	13638.0	2920.0	2156.0	1493.0	3412.0	2884.0	2918.0	1470.0	3791.0	2118.0	2545.0	3393.0	3473.0	3509.0	3562.0
K03703	13042.0	12660.0	6980.0	11491.0	8843.0	13502.0	6059.0	11788.0	6628.0	4635.0	5740.0	8216.0	12447.0	4926.0	4847.0	6289.0	4749.0	5182.0	4842.0	8157.0	26669.0	6750.0	7442.0	5556.0	3125.0	9657.0	2476.0	6259.0	5484.0	4211.0	1738.0	3339.0	9853.0	14948.0	25197.0	8881.0	6359.0	3943.0	9397.0	6534.0	6929.0	2759.0	8591.0	5705.0	5643.0	8100.0	10548.0	8072.0	8615.0
K03702	12371.0	12614.0	6861.0	11448.0	8794.0	13388.0	6050.0	11677.0	6588.0	4636.0	5728.0	8038.0	12288.0	4924.0	4850.0	6279.0	4745.0	5154.0	4778.0	8094.0	25814.0	6625.0	7378.0	5529.0	3123.0	9353.0	2471.0	6263.0	5475.0	4199.0	1738.0	3337.0	9803.0	14854.0	25174.0	8860.0	6374.0	3938.0	9285.0	6484.0	6920.0	2753.0	8481.0	5679.0	5635.0	8084.0	10493.0	7927.0	8586.0
K03705	6503.0	6015.0	4974.0	6172.0	4470.0	7038.0	4152.0	6454.0	3359.0	2731.0	3247.0	4339.0	6641.0	2120.0	2515.0	3430.0	2175.0	2793.0	1830.0	3440.0	15260.0	3618.0	4476.0	2547.0	1533.0	4560.0	1358.0	4076.0	2995.0	2744.0	1347.0	2297.0	4938.0	6011.0	16607.0	3764.0	2750.0	2001.0	4633.0	3781.0	4049.0	1869.0	4891.0	3262.0	3239.0	4331.0	5068.0	4275.0	4768.0
K03704	7546.0	7968.0	2785.0	7577.0	5849.0	8485.0	2677.0	6942.0	4481.0	2164.0	3449.0	4098.0	9225.0	2937.0	2609.0	4172.0	2598.0	2914.0	2444.0	4241.0	17064.0	3134.0	4166.0	3063.0	1645.0	5635.0	1009.0	2445.0	2233.0	1576.0	1388.0	1278.0	5125.0	10625.0	13520.0	3829.0	4035.0	1739.0	6197.0	3609.0	4700.0	1261.0	5072.0	3265.0	2474.0	3443.0	7250.0	5102.0	5430.0
K03707	4593.0	3916.0	3130.0	2426.0	1690.0	3090.0	1928.0	3426.0	898.0	2240.0	992.0	3605.0	3360.0	622.0	1384.0	2164.0	1943.0	2612.0	1998.0	1250.0	7643.0	2855.0	3805.0	2597.0	1055.0	5279.0	1067.0	3090.0	1994.0	1707.0	475.0	1852.0	3317.0	2990.0	8366.0	3451.0	2188.0	1356.0	2890.0	1966.0	1927.0	1203.0	4008.0	1980.0	2048.0	3806.0	1564.0	3568.0	3003.0
K03706	4440.0	4147.0	3927.0	3457.0	2584.0	4454.0	2535.0	4141.0	1555.0	2098.0	1972.0	3237.0	3677.0	1268.0	1558.0	2069.0	1771.0	2294.0	1478.0	2273.0	9697.0	2831.0	3930.0	2067.0	1078.0	3821.0	1040.0	3522.0	2000.0	2466.0	1025.0	1908.0	3389.0	3260.0	13368.0	2892.0	2101.0	1506.0	3333.0	2829.0	2867.0	1421.0	3844.0	2149.0	2508.0	3358.0	3445.0	3482.0	3434.0
K06289	0.0	0.0	0.0	0.0	0.0	0.0	0.0	0.0	0.0	0.0	0.0	0.0	0.0	0.0	0.0	0.0	0.0	0.0	0.0	0.0	0.0	0.0	0.0	0.0	0.0	0.0	0.0	0.0	0.0	0.0	0.0	0.0	0.0	0.0	0.0	0.0	0.0	0.0	0.0	0.0	0.0	0.0	0.0	0.0	0.0	0.0	0.0	0.0	0.0
K06288	0.0	0.0	0.0	0.0	0.0	0.0	0.0	0.0	0.0	0.0	0.0	0.0	0.0	0.0	0.0	0.0	0.0	0.0	0.0	0.0	0.0	0.0	0.0	0.0	0.0	0.0	0.0	0.0	0.0	0.0	0.0	0.0	0.0	0.0	0.0	0.0	0.0	0.0	0.0	0.0	0.0	0.0	0.0	0.0	0.0	0.0	0.0	0.0	0.0
K06283	2.0	7.0	2.0	2.0	1.0	9.0	0.0	4.0	1.0	1.0	1.0	1.0	3.0	1.0	0.0	5.0	0.0	0.0	1.0	2.0	10.0	2.0	0.0	1.0	0.0	2.0	0.0	0.0	1.0	1.0	0.0	1.0	1.0	4.0	4.0	0.0	4.0	2.0	3.0	2.0	2.0	2.0	1.0	1.0	1.0	2.0	3.0	0.0	1.0
K06282	1430.0	1038.0	559.0	1282.0	940.0	1064.0	484.0	1304.0	1187.0	323.0	556.0	1270.0	1553.0	512.0	993.0	865.0	729.0	447.0	263.0	1157.0	1823.0	620.0	460.0	330.0	190.0	1733.0	109.0	617.0	383.0	30.0	268.0	210.0	1468.0	1629.0	1298.0	357.0	1136.0	424.0	707.0	814.0	645.0	258.0	816.0	711.0	691.0	991.0	914.0	875.0	1034.0
K06281	1428.0	1032.0	559.0	1260.0	938.0	1017.0	483.0	1304.0	1187.0	323.0	556.0	1270.0	1551.0	512.0	993.0	865.0	729.0	445.0	254.0	1157.0	1823.0	620.0	460.0	330.0	190.0	1733.0	106.0	617.0	383.0	30.0	268.0	210.0	1468.0	1627.0	1298.0	355.0	1136.0	424.0	703.0	814.0	645.0	258.0	811.0	708.0	691.0	991.0	914.0	873.0	1034.0
K06287	7998.0	10038.0	3429.0	8616.0	6591.0	9527.0	3234.0	7459.0	5295.0	2693.0	4141.0	4990.0	9727.0	4008.0	3347.0	5019.0	3419.0	3161.0	4039.0	6516.0	15525.0	4103.0	3759.0	3733.0	2152.0	5646.0	1526.0	2999.0	3547.0	2186.0	1347.0	1377.0	6319.0	12207.0	13358.0	5907.0	4886.0	2443.0	6833.0	3718.0	4784.0	1372.0	4182.0	3644.0	3502.0	4876.0	7636.0	4694.0	5396.0
K06286	4147.0	3808.0	3894.0	2588.0	2118.0	3069.0	2387.0	3696.0	1163.0	2021.0	1674.0	3142.0	3230.0	1215.0	1458.0	2089.0	1769.0	2234.0	1384.0	1637.0	7915.0	2695.0	3874.0	2041.0	1057.0	3720.0	994.0	3501.0	1872.0	2469.0	1042.0	1894.0	3169.0	2772.0	12933.0	2735.0	2018.0	1428.0	3132.0	2634.0	2721.0	1434.0	3555.0	1998.0	2449.0	3182.0	3112.0	3362.0	3393.0
K06285	4.0	9.0	1.0	25.0	4.0	49.0	1.0	3.0	1.0	1.0	0.0	2.0	4.0	0.0	0.0	1.0	2.0	4.0	10.0	0.0	8.0	2.0	3.0	1.0	0.0	3.0	3.0	0.0	1.0	0.0	0.0	1.0	2.0	5.0	3.0	2.0	2.0	1.0	7.0	1.0	1.0	3.0	7.0	4.0	1.0	2.0	1.0	5.0	2.0
K06284	170.0	138.0	20.0	419.0	131.0	396.0	67.0	335.0	50.0	10.0	201.0	22.0	217.0	16.0	34.0	7.0	2.0	55.0	44.0	105.0	232.0	57.0	14.0	6.0	2.0	13.0	37.0	1.0	13.0	11.0	0.0	3.0	65.0	259.0	202.0	89.0	6.0	26.0	44.0	37.0	19.0	6.0	119.0	47.0	13.0	17.0	94.0	27.0	20.0
K08161	619.0	463.0	447.0	788.0	498.0	455.0	601.0	872.0	959.0	233.0	467.0	601.0	997.0	566.0	432.0	723.0	318.0	162.0	59.0	726.0	1069.0	262.0	168.0	106.0	153.0	315.0	62.0	343.0	336.0	71.0	248.0	165.0	885.0	1146.0	1320.0	352.0	408.0	228.0	335.0	415.0	539.0	329.0	249.0	483.0	518.0	604.0	837.0	204.0	748.0
K07540	0.0	0.0	0.0	0.0	0.0	0.0	0.0	0.0	0.0	0.0	0.0	0.0	0.0	0.0	0.0	0.0	0.0	0.0	0.0	0.0	0.0	0.0	0.0	0.0	0.0	0.0	0.0	0.0	0.0	0.0	0.0	0.0	0.0	0.0	0.0	0.0	0.0	0.0	0.0	0.0	0.0	0.0	0.0	0.0	0.0	0.0	0.0	0.0	0.0
K06438	10.0	20.0	5.0	25.0	14.0	57.0	1.0	7.0	8.0	0.0	3.0	2.0	17.0	5.0	2.0	5.0	0.0	2.0	11.0	23.0	11.0	3.0	0.0	1.0	1.0	2.0	3.0	4.0	1.0	3.0	1.0	1.0	7.0	7.0	10.0	2.0	7.0	2.0	9.0	4.0	6.0	2.0	5.0	5.0	1.0	4.0	6.0	2.0	3.0
K06869	0.0	0.0	0.0	0.0	0.0	0.0	0.0	0.0	0.0	0.0	0.0	0.0	0.0	0.0	0.0	0.0	0.0	0.0	0.0	0.0	0.0	0.0	0.0	0.0	0.0	0.0	0.0	0.0	0.0	0.0	0.0	0.0	0.0	0.0	0.0	0.0	0.0	0.0	0.0	0.0	0.0	0.0	0.0	0.0	0.0	0.0	0.0	0.0	0.0
K06868	0.0	0.0	0.0	0.0	0.0	0.0	0.0	0.0	0.0	0.0	0.0	0.0	0.0	0.0	0.0	0.0	0.0	0.0	0.0	0.0	0.0	0.0	0.0	0.0	0.0	0.0	0.0	0.0	0.0	0.0	0.0	0.0	0.0	0.0	0.0	0.0	0.0	0.0	0.0	0.0	0.0	0.0	0.0	0.0	0.0	0.0	0.0	0.0	0.0
K06867	744.0	1276.0	552.0	157.0	562.0	1842.0	712.0	254.0	109.0	270.0	413.0	656.0	263.0	174.0	537.0	29.0	253.0	203.0	453.0	128.0	1922.0	839.0	455.0	362.0	186.0	451.0	383.0	1008.0	460.0	672.0	22.0	431.0	110.0	275.0	389.0	288.0	240.0	178.0	582.0	618.0	52.0	253.0	645.0	280.0	59.0	342.0	715.0	333.0	162.0
K06866	1139.0	604.0	197.0	435.0	501.0	439.0	55.0	435.0	150.0	92.0	10.0	694.0	578.0	5.0	551.0	181.0	464.0	300.0	218.0	401.0	951.0	408.0	329.0	229.0	42.0	1698.0	27.0	300.0	44.0	0.0	50.0	56.0	594.0	558.0	2.0	0.0	771.0	192.0	406.0	405.0	148.0	25.0	611.0	224.0	176.0	389.0	74.0	752.0	424.0
K06865	0.0	0.0	0.0	0.0	0.0	0.0	0.0	0.0	0.0	0.0	0.0	0.0	0.0	0.0	0.0	0.0	0.0	0.0	0.0	0.0	0.0	0.0	0.0	0.0	0.0	0.0	0.0	0.0	0.0	0.0	0.0	0.0	0.0	0.0	0.0	0.0	0.0	0.0	0.0	0.0	0.0	0.0	0.0	0.0	0.0	0.0	0.0	0.0	0.0
K06864	1101.0	1054.0	580.0	1210.0	875.0	1299.0	656.0	1175.0	1144.0	363.0	672.0	814.0	1658.0	597.0	539.0	941.0	545.0	285.0	205.0	881.0	2504.0	509.0	529.0	450.0	401.0	541.0	117.0	531.0	538.0	269.0	366.0	246.0	1406.0	1671.0	2761.0	449.0	657.0	407.0	701.0	662.0	851.0	374.0	661.0	741.0	772.0	767.0	1575.0	400.0	1097.0
K06863	0.0	0.0	0.0	0.0	0.0	0.0	0.0	0.0	0.0	0.0	0.0	0.0	0.0	0.0	0.0	0.0	0.0	0.0	0.0	0.0	0.0	0.0	0.0	0.0	0.0	0.0	0.0	0.0	0.0	0.0	0.0	0.0	0.0	0.0	0.0	0.0	0.0	0.0	0.0	0.0	0.0	0.0	0.0	0.0	0.0	0.0	0.0	0.0	0.0
K06862	0.0	0.0	0.0	0.0	0.0	0.0	0.0	0.0	0.0	0.0	0.0	0.0	0.0	0.0	0.0	0.0	0.0	0.0	0.0	0.0	0.0	0.0	0.0	0.0	0.0	0.0	0.0	0.0	0.0	0.0	0.0	0.0	0.0	0.0	0.0	0.0	0.0	0.0	0.0	0.0	0.0	0.0	0.0	0.0	0.0	0.0	0.0	0.0	0.0
K06861	5402.0	6045.0	1386.0	5432.0	4448.0	6262.0	1651.0	4603.0	2886.0	1027.0	1730.0	3006.0	4622.0	1646.0	1992.0	3150.0	2280.0	2157.0	2009.0	3801.0	13817.0	2109.0	1848.0	1769.0	498.0	4070.0	796.0	768.0	1528.0	216.0	337.0	513.0	3168.0	5939.0	4941.0	3183.0	3560.0	1480.0	4100.0	2046.0	2534.0	424.0	3051.0	1794.0	1778.0	2237.0	2262.0	3886.0	2303.0
K06860	1850.0	1877.0	1268.0	868.0	463.0	1372.0	1069.0	1099.0	866.0	1334.0	924.0	1541.0	2235.0	581.0	949.0	992.0	676.0	586.0	1161.0	762.0	1975.0	1487.0	1456.0	1572.0	1204.0	1675.0	605.0	1898.0	1597.0	1388.0	288.0	785.0	1975.0	1559.0	4381.0	2324.0	505.0	775.0	1209.0	1121.0	1086.0	842.0	998.0	1296.0	1191.0	2022.0	2041.0	366.0	2003.0
K12659	0.0	0.0	0.0	0.0	0.0	0.0	0.0	0.0	0.0	0.0	0.0	0.0	0.0	0.0	0.0	0.0	0.0	0.0	0.0	0.0	0.0	0.0	0.0	0.0	0.0	0.0	0.0	0.0	0.0	0.0	0.0	0.0	0.0	0.0	0.0	0.0	0.0	0.0	0.0	0.0	0.0	0.0	0.0	0.0	0.0	0.0	0.0	0.0	0.0
K12658	52.0	37.0	12.0	12.0	44.0	66.0	5.0	21.0	1.0	4.0	2.0	39.0	16.0	0.0	4.0	19.0	13.0	17.0	5.0	0.0	64.0	10.0	37.0	16.0	1.0	66.0	2.0	0.0	0.0	6.0	0.0	3.0	7.0	16.0	1.0	1.0	0.0	4.0	25.0	8.0	20.0	2.0	38.0	6.0	2.0	15.0	4.0	98.0	3.0
K07547	0.0	0.0	0.0	0.0	0.0	0.0	0.0	0.0	0.0	0.0	0.0	0.0	0.0	0.0	0.0	0.0	0.0	0.0	0.0	0.0	0.0	0.0	0.0	0.0	0.0	0.0	0.0	0.0	0.0	0.0	0.0	0.0	0.0	0.0	0.0	0.0	0.0	0.0	0.0	0.0	0.0	0.0	0.0	0.0	0.0	0.0	0.0	0.0	0.0
K07546	0.0	0.0	0.0	0.0	0.0	0.0	0.0	0.0	0.0	0.0	0.0	0.0	0.0	0.0	0.0	0.0	0.0	0.0	0.0	0.0	0.0	0.0	0.0	0.0	0.0	0.0	0.0	0.0	0.0	0.0	0.0	0.0	0.0	0.0	0.0	0.0	0.0	0.0	0.0	0.0	0.0	0.0	0.0	0.0	0.0	0.0	0.0	0.0	0.0
K15023	0.0	0.0	0.0	0.0	0.0	0.0	0.0	0.0	0.0	0.0	0.0	0.0	0.0	0.0	0.0	0.0	0.0	0.0	0.0	0.0	0.0	0.0	0.0	0.0	0.0	0.0	0.0	0.0	0.0	0.0	0.0	0.0	0.0	0.0	0.0	0.0	0.0	0.0	0.0	0.0	0.0	0.0	0.0	0.0	0.0	0.0	0.0	0.0	0.0
K15022	0.0	0.0	0.0	0.0	0.0	0.0	0.0	0.0	0.0	0.0	0.0	0.0	0.0	0.0	0.0	0.0	0.0	0.0	0.0	0.0	0.0	0.0	0.0	0.0	0.0	0.0	0.0	0.0	0.0	0.0	0.0	0.0	0.0	0.0	0.0	0.0	0.0	0.0	0.0	0.0	0.0	0.0	0.0	0.0	0.0	0.0	0.0	0.0	0.0
K15020	0.0	0.0	0.0	0.0	0.0	0.0	0.0	0.0	0.0	0.0	0.0	0.0	0.0	0.0	0.0	0.0	0.0	0.0	0.0	0.0	0.0	0.0	0.0	0.0	0.0	0.0	0.0	0.0	0.0	0.0	0.0	0.0	0.0	0.0	0.0	0.0	0.0	0.0	0.0	0.0	0.0	0.0	0.0	0.0	0.0	0.0	0.0	0.0	0.0
K15024	151.0	161.0	13.0	584.0	188.0	443.0	16.0	219.0	54.0	10.0	11.0	18.0	314.0	10.0	21.0	7.0	4.0	86.0	43.0	75.0	267.0	41.0	75.0	41.0	2.0	38.0	21.0	1.0	53.0	3.0	0.0	3.0	58.0	341.0	70.0	44.0	9.0	13.0	114.0	89.0	33.0	9.0	112.0	94.0	11.0	15.0	70.0	151.0	48.0
K08700	3.0	12.0	0.0	0.0	2.0	0.0	0.0	0.0	0.0	22.0	4.0	0.0	2.0	6.0	0.0	31.0	0.0	0.0	0.0	1.0	0.0	12.0	2.0	0.0	0.0	0.0	2.0	0.0	1.0	14.0	0.0	12.0	0.0	0.0	2.0	1.0	2.0	0.0	0.0	0.0	4.0	39.0	0.0	0.0	0.0	1.0	4.0	2.0	0.0
K08162	44.0	15.0	1.0	0.0	18.0	16.0	0.0	1.0	3.0	10.0	5.0	130.0	10.0	0.0	8.0	0.0	6.0	4.0	6.0	0.0	0.0	30.0	5.0	26.0	1.0	5.0	2.0	0.0	0.0	16.0	0.0	0.0	8.0	8.0	1.0	0.0	3.0	4.0	4.0	27.0	0.0	1.0	3.0	8.0	0.0	13.0	4.0	11.0	12.0
K07544	0.0	0.0	0.0	0.0	0.0	0.0	0.0	0.0	0.0	0.0	0.0	0.0	0.0	0.0	0.0	0.0	0.0	0.0	0.0	0.0	0.0	0.0	0.0	0.0	0.0	0.0	0.0	0.0	0.0	0.0	0.0	0.0	0.0	0.0	0.0	0.0	0.0	0.0	0.0	0.0	0.0	0.0	0.0	0.0	0.0	0.0	0.0	0.0	0.0
K00137	0.0	0.0	0.0	0.0	0.0	0.0	0.0	0.0	0.0	0.0	0.0	0.0	0.0	0.0	0.0	0.0	0.0	0.0	0.0	0.0	0.0	0.0	0.0	0.0	0.0	0.0	0.0	0.0	0.0	0.0	0.0	0.0	0.0	0.0	0.0	0.0	0.0	0.0	0.0	0.0	0.0	0.0	0.0	0.0	0.0	0.0	0.0	0.0	0.0
K00135	2873.0	4491.0	1643.0	1298.0	999.0	2726.0	1293.0	1481.0	776.0	1581.0	893.0	2183.0	2976.0	623.0	1352.0	2746.0	1591.0	1310.0	2184.0	867.0	2526.0	2231.0	2054.0	2155.0	1121.0	3502.0	856.0	2207.0	1855.0	1593.0	345.0	964.0	2246.0	2513.0	5453.0	2303.0	1809.0	992.0	2654.0	1335.0	1563.0	1084.0	1253.0	1520.0	1433.0	2495.0	1879.0	1627.0	2602.0
K00134	15084.0	16619.0	8235.0	12987.0	9644.0	16159.0	7094.0	12930.0	7289.0	6033.0	6523.0	9879.0	15193.0	5426.0	6015.0	8341.0	6230.0	6326.0	6869.0	8794.0	28930.0	8599.0	9192.0	7475.0	4203.0	12547.0	3178.0	8151.0	7204.0	5583.0	2029.0	4077.0	11816.0	17412.0	29582.0	11138.0	8074.0	4820.0	11737.0	7639.0	8305.0	3600.0	9619.0	7004.0	6932.0	10280.0	12243.0	9182.0	10796.0
K00133	13416.0	13055.0	6982.0	11817.0	9012.0	12748.0	5609.0	12093.0	6729.0	4712.0	5626.0	8840.0	12736.0	4846.0	5378.0	6450.0	5219.0	5389.0	4922.0	8490.0	25851.0	7015.0	7673.0	5758.0	3164.0	11012.0	2478.0	6559.0	5512.0	4134.0	1783.0	3370.0	10392.0	15312.0	24977.0	8767.0	7095.0	4120.0	9507.0	6904.0	7065.0	2768.0	8780.0	5829.0	5811.0	8495.0	10568.0	8658.0	8960.0
K00132	0.0	0.0	0.0	0.0	0.0	6.0	0.0	0.0	0.0	0.0	0.0	0.0	0.0	0.0	0.0	0.0	0.0	0.0	0.0	0.0	0.0	0.0	0.0	0.0	0.0	3.0	0.0	0.0	0.0	0.0	0.0	0.0	0.0	0.0	0.0	0.0	0.0	0.0	0.0	1.0	0.0	0.0	0.0	0.0	0.0	0.0	0.0	0.0	0.0
K00131	2385.0	2167.0	2476.0	906.0	1029.0	1688.0	1309.0	2510.0	643.0	1176.0	567.0	1977.0	1047.0	249.0	814.0	913.0	1264.0	1504.0	912.0	436.0	5552.0	1965.0	2053.0	865.0	245.0	2491.0	747.0	2142.0	1363.0	1314.0	104.0	1530.0	1243.0	1180.0	7042.0	208.0	1029.0	768.0	1575.0	1487.0	1012.0	789.0	2277.0	773.0	831.0	1969.0	629.0	2373.0	694.0
K00130	61.0	117.0	12.0	23.0	46.0	192.0	0.0	11.0	9.0	25.0	8.0	62.0	22.0	7.0	41.0	272.0	15.0	9.0	33.0	86.0	54.0	34.0	47.0	104.0	0.0	139.0	12.0	16.0	2.0	28.0	0.0	24.0	3.0	4.0	75.0	4.0	10.0	17.0	21.0	38.0	6.0	44.0	14.0	74.0	0.0	29.0	9.0	32.0	20.0
K00139	0.0	0.0	0.0	0.0	0.0	0.0	0.0	0.0	0.0	0.0	0.0	0.0	0.0	0.0	0.0	0.0	0.0	0.0	0.0	0.0	0.0	0.0	0.0	0.0	0.0	0.0	0.0	0.0	0.0	0.0	0.0	0.0	0.0	0.0	0.0	0.0	0.0	0.0	0.0	0.0	0.0	0.0	0.0	0.0	0.0	0.0	0.0	0.0	0.0
K00138	0.0	0.0	0.0	0.0	0.0	0.0	0.0	0.0	0.0	0.0	0.0	0.0	0.0	0.0	0.0	0.0	0.0	0.0	0.0	0.0	0.0	0.0	0.0	0.0	0.0	0.0	0.0	0.0	0.0	0.0	0.0	0.0	0.0	0.0	0.0	0.0	0.0	0.0	0.0	0.0	0.0	0.0	0.0	0.0	0.0	0.0	0.0	0.0	0.0
K00429	2.0	4.0	1.0	2.0	1.0	1.0	0.0	3.0	1.0	1.0	0.0	2.0	2.0	0.0	0.0	1.0	2.0	2.0	1.0	0.0	6.0	1.0	2.0	1.0	0.0	3.0	0.0	0.0	1.0	0.0	0.0	1.0	2.0	3.0	3.0	0.0	2.0	1.0	2.0	1.0	1.0	3.0	3.0	1.0	1.0	2.0	1.0	3.0	2.0
K00428	1770.0	3450.0	201.0	1071.0	1253.0	2138.0	108.0	821.0	219.0	241.0	154.0	1200.0	1910.0	16.0	906.0	1683.0	1157.0	933.0	1091.0	427.0	835.0	963.0	776.0	750.0	58.0	2657.0	163.0	310.0	242.0	42.0	63.0	86.0	805.0	1836.0	613.0	93.0	2004.0	373.0	1838.0	575.0	837.0	44.0	750.0	350.0	405.0	730.0	143.0	1933.0	793.0
K00421	0.0	0.0	0.0	0.0	0.0	0.0	0.0	0.0	0.0	0.0	0.0	0.0	0.0	0.0	0.0	0.0	0.0	0.0	0.0	0.0	0.0	0.0	0.0	0.0	0.0	0.0	0.0	0.0	0.0	0.0	0.0	0.0	0.0	0.0	0.0	0.0	0.0	0.0	0.0	0.0	0.0	0.0	0.0	0.0	0.0	0.0	0.0	0.0	0.0
K00423	0.0	0.0	0.0	0.0	0.0	0.0	0.0	0.0	0.0	0.0	0.0	0.0	0.0	0.0	0.0	0.0	0.0	0.0	0.0	0.0	0.0	0.0	0.0	0.0	0.0	0.0	0.0	0.0	0.0	0.0	0.0	0.0	0.0	0.0	0.0	0.0	0.0	0.0	0.0	0.0	0.0	0.0	0.0	0.0	0.0	0.0	0.0	0.0	0.0
K00425	5938.0	4901.0	2495.0	5162.0	3925.0	5314.0	2423.0	4828.0	3370.0	2061.0	2553.0	3818.0	5445.0	2220.0	2566.0	2755.0	2157.0	1994.0	2158.0	4619.0	11906.0	2927.0	2776.0	2795.0	1710.0	4326.0	1223.0	2618.0	2653.0	1594.0	672.0	1246.0	5029.0	5704.0	8682.0	5226.0	2760.0	2086.0	3587.0	2905.0	2854.0	1270.0	3556.0	2761.0	2805.0	3989.0	4289.0	3043.0	3997.0
K00427	0.0	0.0	0.0	0.0	0.0	0.0	0.0	0.0	0.0	0.0	0.0	0.0	0.0	0.0	0.0	0.0	0.0	0.0	0.0	0.0	0.0	0.0	0.0	0.0	0.0	0.0	0.0	0.0	0.0	0.0	0.0	0.0	0.0	0.0	0.0	0.0	0.0	0.0	0.0	0.0	0.0	0.0	0.0	0.0	0.0	0.0	0.0	0.0	0.0
K00426	5916.0	4862.0	2487.0	5153.0	3618.0	5189.0	2401.0	4817.0	3360.0	2057.0	2549.0	3815.0	5434.0	2220.0	2562.0	2741.0	2076.0	1983.0	2151.0	4616.0	11803.0	2915.0	2774.0	2793.0	1710.0	4140.0	1212.0	2613.0	2653.0	1592.0	663.0	1241.0	5028.0	5695.0	8679.0	5220.0	2760.0	2085.0	3580.0	2895.0	2852.0	1268.0	3480.0	2755.0	2798.0	3984.0	4283.0	2903.0	3967.0
K14292	0.0	0.0	0.0	0.0	0.0	0.0	0.0	0.0	0.0	0.0	0.0	0.0	0.0	0.0	0.0	0.0	0.0	0.0	0.0	0.0	0.0	0.0	0.0	0.0	0.0	0.0	0.0	0.0	0.0	0.0	0.0	0.0	0.0	0.0	0.0	0.0	0.0	0.0	0.0	0.0	0.0	0.0	0.0	0.0	0.0	0.0	0.0	0.0	0.0
K14379	0.0	0.0	0.0	0.0	0.0	0.0	0.0	0.0	0.0	0.0	0.0	0.0	0.0	0.0	0.0	0.0	0.0	0.0	0.0	0.0	0.0	0.0	0.0	0.0	0.0	0.0	0.0	0.0	0.0	0.0	0.0	0.0	0.0	0.0	0.0	0.0	0.0	0.0	0.0	0.0	0.0	0.0	0.0	0.0	0.0	0.0	0.0	0.0	0.0
K14370	0.0	0.0	0.0	0.0	0.0	0.0	0.0	0.0	0.0	0.0	0.0	0.0	0.0	0.0	0.0	0.0	0.0	0.0	0.0	0.0	0.0	0.0	0.0	0.0	0.0	0.0	0.0	0.0	0.0	0.0	0.0	0.0	0.0	0.0	0.0	0.0	0.0	0.0	0.0	0.0	0.0	0.0	0.0	0.0	0.0	0.0	0.0	0.0	0.0
K14371	0.0	0.0	0.0	0.0	0.0	0.0	0.0	0.0	0.0	0.0	0.0	0.0	0.0	0.0	0.0	0.0	0.0	0.0	0.0	0.0	0.0	0.0	0.0	0.0	0.0	0.0	0.0	0.0	0.0	0.0	0.0	0.0	0.0	0.0	0.0	0.0	0.0	0.0	0.0	0.0	0.0	0.0	0.0	0.0	0.0	0.0	0.0	0.0	0.0
K14372	0.0	0.0	0.0	0.0	0.0	0.0	0.0	0.0	0.0	0.0	0.0	0.0	0.0	0.0	0.0	0.0	0.0	0.0	0.0	0.0	0.0	0.0	0.0	0.0	0.0	0.0	0.0	0.0	0.0	0.0	0.0	0.0	0.0	0.0	0.0	0.0	0.0	0.0	0.0	0.0	0.0	0.0	0.0	0.0	0.0	0.0	0.0	0.0	0.0
K14373	0.0	0.0	0.0	0.0	0.0	0.0	0.0	0.0	0.0	0.0	0.0	0.0	0.0	0.0	0.0	0.0	0.0	0.0	0.0	0.0	0.0	0.0	0.0	0.0	0.0	0.0	0.0	0.0	0.0	0.0	0.0	0.0	0.0	0.0	0.0	0.0	0.0	0.0	0.0	0.0	0.0	0.0	0.0	0.0	0.0	0.0	0.0	0.0	0.0
K14374	0.0	0.0	0.0	0.0	0.0	0.0	0.0	0.0	0.0	0.0	0.0	0.0	0.0	0.0	0.0	0.0	0.0	0.0	0.0	0.0	0.0	0.0	0.0	0.0	0.0	0.0	0.0	0.0	0.0	0.0	0.0	0.0	0.0	0.0	0.0	0.0	0.0	0.0	0.0	0.0	0.0	0.0	0.0	0.0	0.0	0.0	0.0	0.0	0.0
K14375	0.0	0.0	0.0	0.0	0.0	0.0	0.0	0.0	0.0	0.0	0.0	0.0	0.0	0.0	0.0	0.0	0.0	0.0	0.0	0.0	0.0	0.0	0.0	0.0	0.0	0.0	0.0	0.0	0.0	0.0	0.0	0.0	0.0	0.0	0.0	0.0	0.0	0.0	0.0	0.0	0.0	0.0	0.0	0.0	0.0	0.0	0.0	0.0	0.0
K09845	0.0	0.0	0.0	0.0	0.0	0.0	0.0	0.0	0.0	0.0	0.0	0.0	0.0	0.0	0.0	0.0	0.0	0.0	0.0	0.0	0.0	0.0	0.0	0.0	0.0	0.0	0.0	0.0	0.0	0.0	0.0	0.0	0.0	0.0	0.0	0.0	0.0	0.0	0.0	1.0	0.0	0.0	0.0	0.0	0.0	0.0	0.0	0.0	0.0
K14082	0.0	0.0	0.0	0.0	0.0	0.0	0.0	0.0	0.0	0.0	0.0	0.0	0.0	0.0	0.0	0.0	0.0	0.0	0.0	0.0	0.0	0.0	0.0	0.0	0.0	0.0	0.0	0.0	0.0	0.0	0.0	0.0	0.0	0.0	0.0	0.0	0.0	0.0	0.0	0.0	0.0	0.0	0.0	0.0	0.0	0.0	0.0	0.0	0.0
K14083	5.0	12.0	2.0	24.0	11.0	52.0	2.0	0.0	0.0	0.0	9.0	0.0	2.0	1.0	0.0	0.0	0.0	3.0	15.0	0.0	2.0	0.0	0.0	0.0	0.0	0.0	3.0	0.0	0.0	0.0	0.0	0.0	0.0	3.0	0.0	10.0	0.0	0.0	15.0	0.0	0.0	0.0	18.0	3.0	0.0	0.0	0.0	3.0	0.0
K14080	0.0	0.0	0.0	0.0	0.0	0.0	0.0	0.0	0.0	0.0	0.0	0.0	0.0	0.0	0.0	0.0	0.0	0.0	0.0	0.0	0.0	0.0	0.0	0.0	0.0	0.0	0.0	0.0	0.0	0.0	0.0	0.0	0.0	0.0	0.0	0.0	0.0	0.0	0.0	0.0	0.0	0.0	0.0	0.0	0.0	0.0	0.0	0.0	0.0
K14081	2.0	6.0	0.0	22.0	3.0	48.0	0.0	0.0	0.0	0.0	0.0	0.0	2.0	0.0	0.0	0.0	0.0	2.0	9.0	0.0	0.0	0.0	0.0	0.0	0.0	0.0	3.0	0.0	0.0	0.0	0.0	0.0	0.0	2.0	0.0	2.0	0.0	0.0	4.0	0.0	0.0	0.0	4.0	3.0	0.0	0.0	0.0	2.0	0.0
K14086	22.0	21.0	2.0	135.0	37.0	111.0	16.0	23.0	65.0	1.0	4.0	2.0	66.0	0.0	3.0	2.0	0.0	1.0	3.0	37.0	184.0	14.0	2.0	3.0	0.0	1.0	2.0	0.0	4.0	1.0	0.0	0.0	4.0	51.0	75.0	12.0	3.0	3.0	38.0	10.0	1.0	0.0	11.0	13.0	0.0	1.0	13.0	12.0	1.0
K14087	28.0	26.0	2.0	137.0	47.0	118.0	20.0	23.0	85.0	9.0	53.0	4.0	68.0	14.0	17.0	2.0	0.0	1.0	12.0	37.0	196.0	14.0	2.0	3.0	0.0	1.0	2.0	0.0	4.0	2.0	0.0	0.0	20.0	58.0	76.0	12.0	3.0	5.0	40.0	10.0	1.0	1.0	38.0	16.0	0.0	3.0	16.0	12.0	1.0
K14084	0.0	0.0	0.0	0.0	1.0	0.0	0.0	0.0	0.0	0.0	0.0	0.0	0.0	0.0	0.0	0.0	0.0	0.0	1.0	0.0	0.0	0.0	0.0	0.0	0.0	0.0	0.0	0.0	0.0	0.0	0.0	0.0	0.0	1.0	0.0	1.0	0.0	0.0	1.0	0.0	0.0	0.0	2.0	0.0	0.0	0.0	0.0	0.0	0.0
K14088	28.0	28.0	2.0	139.0	47.0	120.0	28.0	23.0	85.0	9.0	89.0	4.0	69.0	14.0	17.0	2.0	0.0	1.0	12.0	37.0	196.0	14.0	2.0	3.0	2.0	1.0	2.0	0.0	4.0	2.0	0.0	0.0	20.0	59.0	76.0	12.0	3.0	5.0	42.0	10.0	1.0	1.0	45.0	19.0	0.0	3.0	16.0	14.0	1.0
K14089	53.0	51.0	8.0	167.0	134.0	288.0	118.0	25.0	67.0	10.0	48.0	15.0	74.0	24.0	17.0	2.0	0.0	5.0	22.0	39.0	469.0	26.0	4.0	5.0	1.0	48.0	6.0	7.0	8.0	8.0	0.0	2.0	13.0	97.0	79.0	15.0	43.0	11.0	72.0	13.0	1.0	1.0	114.0	22.0	0.0	1.0	14.0	21.0	1.0
K01552	7889.0	7098.0	7343.0	4995.0	3822.0	6535.0	5186.0	7101.0	2680.0	4200.0	3257.0	6130.0	7017.0	2097.0	3085.0	3451.0	3273.0	4094.0	3303.0	3405.0	13055.0	5665.0	6761.0	4025.0	2374.0	7239.0	2308.0	6999.0	4654.0	4599.0	1398.0	3974.0	6384.0	5562.0	20430.0	5387.0	3346.0	2693.0	5383.0	4565.0	4340.0	2814.0	6565.0	3859.0	4158.0	6861.0	5469.0	5610.0	5800.0
K01551	146.0	373.0	29.0	50.0	520.0	515.0	329.0	23.0	19.0	76.0	127.0	72.0	67.0	98.0	55.0	283.0	15.0	44.0	70.0	10.0	1868.0	90.0	80.0	129.0	3.0	193.0	25.0	18.0	5.0	71.0	6.0	71.0	7.0	55.0	95.0	68.0	63.0	20.0	117.0	28.0	11.0	87.0	182.0	54.0	8.0	34.0	26.0	215.0	30.0
K01556	18.0	35.0	5.0	2.0	1.0	74.0	0.0	8.0	1.0	1.0	2.0	2.0	2.0	0.0	0.0	8.0	2.0	2.0	1.0	43.0	8.0	3.0	2.0	1.0	0.0	4.0	0.0	0.0	1.0	4.0	2.0	1.0	2.0	4.0	3.0	2.0	2.0	8.0	3.0	13.0	1.0	4.0	4.0	1.0	1.0	2.0	3.0	5.0	3.0
K01557	0.0	1.0	0.0	0.0	0.0	0.0	0.0	0.0	0.0	0.0	0.0	0.0	0.0	0.0	0.0	0.0	0.0	0.0	0.0	0.0	0.0	0.0	0.0	0.0	0.0	0.0	0.0	0.0	0.0	0.0	0.0	0.0	0.0	0.0	0.0	0.0	0.0	0.0	0.0	0.0	0.0	0.0	0.0	0.0	0.0	0.0	0.0	0.0	0.0
K01554	0.0	0.0	0.0	0.0	0.0	0.0	0.0	0.0	0.0	0.0	0.0	0.0	0.0	0.0	0.0	0.0	0.0	0.0	0.0	0.0	0.0	0.0	1.0	0.0	0.0	0.0	0.0	0.0	0.0	0.0	0.0	0.0	0.0	0.0	0.0	0.0	0.0	0.0	0.0	0.0	1.0	0.0	0.0	0.0	0.0	0.0	0.0	0.0	0.0
K01555	58.0	67.0	12.0	12.0	44.0	66.0	5.0	21.0	1.0	4.0	2.0	38.0	16.0	0.0	4.0	16.0	13.0	17.0	5.0	0.0	65.0	10.0	37.0	16.0	1.0	66.0	2.0	0.0	0.0	6.0	0.0	4.0	7.0	16.0	1.0	0.0	0.0	10.0	23.0	8.0	21.0	2.0	38.0	6.0	2.0	15.0	4.0	96.0	3.0
K04708	0.0	0.0	0.0	0.0	0.0	0.0	0.0	0.0	0.0	0.0	0.0	0.0	0.0	0.0	0.0	0.0	0.0	0.0	0.0	0.0	0.0	0.0	0.0	0.0	0.0	0.0	0.0	0.0	0.0	0.0	0.0	0.0	0.0	0.0	0.0	0.0	0.0	0.0	0.0	0.0	0.0	0.0	0.0	0.0	0.0	0.0	0.0	0.0	0.0
K03955	6.0	4.0	1.0	8.0	8.0	22.0	2.0	1.0	0.0	4.0	13.0	3.0	3.0	1.0	2.0	0.0	0.0	1.0	4.0	2.0	68.0	14.0	2.0	2.0	0.0	5.0	1.0	0.0	1.0	1.0	0.0	0.0	2.0	4.0	18.0	11.0	0.0	2.0	6.0	0.0	0.0	0.0	5.0	30.0	0.0	1.0	14.0	1.0	0.0
K13689	0.0	0.0	0.0	0.0	0.0	0.0	0.0	0.0	0.0	0.0	0.0	0.0	0.0	0.0	0.0	0.0	0.0	0.0	0.0	0.0	13.0	0.0	0.0	0.0	0.0	0.0	0.0	0.0	0.0	0.0	0.0	0.0	0.0	0.0	0.0	0.0	0.0	0.0	0.0	0.0	0.0	0.0	0.0	0.0	0.0	0.0	0.0	0.0	0.0
K13688	0.0	0.0	0.0	0.0	0.0	0.0	0.0	0.0	0.0	0.0	0.0	0.0	0.0	0.0	0.0	0.0	0.0	0.0	0.0	0.0	0.0	0.0	0.0	0.0	0.0	0.0	0.0	0.0	0.0	0.0	0.0	0.0	0.0	0.0	0.0	0.0	0.0	0.0	0.0	0.0	0.0	0.0	0.0	0.0	0.0	0.0	0.0	0.0	0.0
K13683	0.0	0.0	0.0	0.0	0.0	0.0	0.0	0.0	0.0	0.0	0.0	0.0	0.0	0.0	0.0	0.0	0.0	0.0	0.0	0.0	0.0	0.0	0.0	0.0	0.0	0.0	0.0	0.0	0.0	0.0	0.0	0.0	0.0	0.0	0.0	0.0	0.0	0.0	0.0	0.0	0.0	0.0	0.0	0.0	0.0	0.0	0.0	0.0	0.0
K13685	1553.0	1098.0	578.0	2251.0	1591.0	1884.0	939.0	2706.0	2302.0	443.0	1448.0	965.0	2275.0	1834.0	691.0	764.0	419.0	270.0	218.0	1991.0	2509.0	518.0	325.0	230.0	472.0	526.0	140.0	369.0	692.0	107.0	234.0	287.0	2092.0	5052.0	3442.0	780.0	567.0	414.0	865.0	837.0	885.0	354.0	910.0	929.0	647.0	965.0	3581.0	473.0	1325.0
K13684	0.0	0.0	0.0	0.0	0.0	0.0	0.0	0.0	0.0	0.0	0.0	0.0	0.0	0.0	0.0	0.0	0.0	0.0	0.0	0.0	0.0	0.0	0.0	0.0	0.0	0.0	0.0	0.0	0.0	0.0	0.0	0.0	0.0	0.0	0.0	0.0	0.0	0.0	0.0	0.0	0.0	0.0	0.0	0.0	0.0	0.0	0.0	0.0	0.0
K13687	89.0	86.0	28.0	3.0	7.0	20.0	0.0	5.0	21.0	45.0	18.0	77.0	4.0	0.0	24.0	2.0	6.0	17.0	38.0	0.0	148.0	72.0	46.0	74.0	2.0	14.0	74.0	32.0	7.0	17.0	0.0	14.0	3.0	2.0	87.0	0.0	2.0	23.0	56.0	34.0	0.0	6.0	15.0	38.0	0.0	37.0	0.0	17.0	0.0
K13686	89.0	86.0	28.0	3.0	7.0	20.0	0.0	5.0	21.0	45.0	18.0	77.0	4.0	0.0	25.0	2.0	6.0	17.0	38.0	0.0	149.0	72.0	46.0	74.0	2.0	14.0	74.0	32.0	7.0	17.0	0.0	14.0	3.0	2.0	87.0	0.0	2.0	23.0	56.0	34.0	0.0	6.0	15.0	39.0	0.0	37.0	0.0	17.0	0.0
K14159	0.0	1.0	0.0	0.0	0.0	0.0	0.0	0.0	0.0	0.0	0.0	0.0	0.0	0.0	0.0	0.0	0.0	0.0	0.0	0.0	0.0	0.0	0.0	0.0	0.0	0.0	0.0	0.0	0.0	0.0	0.0	0.0	0.0	0.0	0.0	0.0	0.0	0.0	0.0	0.0	0.0	0.0	0.0	0.0	0.0	0.0	0.0	0.0	0.0
K02399	0.0	1.0	0.0	0.0	0.0	3.0	0.0	0.0	0.0	0.0	0.0	0.0	1.0	0.0	0.0	0.0	0.0	0.0	0.0	0.0	1.0	0.0	0.0	0.0	0.0	0.0	0.0	0.0	0.0	0.0	0.0	0.0	0.0	0.0	0.0	2.0	0.0	0.0	0.0	0.0	0.0	0.0	0.0	0.0	0.0	1.0	0.0	0.0	0.0
K02398	141.0	315.0	44.0	218.0	117.0	904.0	89.0	156.0	167.0	18.0	307.0	32.0	200.0	68.0	41.0	9.0	3.0	27.0	49.0	176.0	564.0	57.0	18.0	13.0	22.0	12.0	24.0	2.0	18.0	4.0	3.0	8.0	58.0	185.0	217.0	97.0	6.0	27.0	77.0	179.0	118.0	6.0	189.0	55.0	24.0	71.0	180.0	27.0	51.0
K02395	272.0	274.0	40.0	289.0	194.0	446.0	34.0	131.0	115.0	18.0	73.0	109.0	256.0	7.0	72.0	364.0	20.0	32.0	32.0	106.0	511.0	117.0	11.0	73.0	7.0	151.0	10.0	1.0	16.0	14.0	2.0	18.0	56.0	160.0	213.0	42.0	0.0	39.0	180.0	64.0	57.0	3.0	113.0	105.0	7.0	31.0	69.0	151.0	30.0
K02394	217.0	188.0	16.0	103.0	226.0	242.0	18.0	114.0	101.0	17.0	55.0	90.0	119.0	7.0	88.0	229.0	14.0	22.0	22.0	57.0	384.0	55.0	9.0	40.0	10.0	155.0	26.0	10.0	40.0	3.0	14.0	16.0	56.0	104.0	130.0	76.0	25.0	30.0	71.0	27.0	26.0	1.0	60.0	64.0	58.0	40.0	56.0	48.0	52.0
K02397	200.0	390.0	49.0	301.0	169.0	997.0	93.0	160.0	175.0	20.0	323.0	59.0	261.0	71.0	84.0	232.0	15.0	36.0	61.0	176.0	638.0	80.0	18.0	45.0	22.0	142.0	29.0	2.0	18.0	5.0	3.0	19.0	59.0	205.0	244.0	111.0	17.0	36.0	102.0	182.0	127.0	9.0	211.0	96.0	25.0	88.0	187.0	68.0	70.0
K02396	350.0	454.0	62.0	454.0	345.0	1138.0	117.0	276.0	281.0	27.0	354.0	108.0	397.0	80.0	102.0	238.0	16.0	45.0	74.0	254.0	845.0	117.0	27.0	55.0	34.0	157.0	35.0	16.0	55.0	10.0	15.0	23.0	102.0	340.0	396.0	181.0	41.0	47.0	155.0	216.0	150.0	10.0	245.0	127.0	79.0	108.0	246.0	84.0	106.0
K02391	32.0	74.0	3.0	15.0	40.0	24.0	0.0	0.0	8.0	0.0	1.0	8.0	14.0	0.0	38.0	220.0	12.0	1.0	3.0	1.0	6.0	16.0	0.0	28.0	0.0	126.0	0.0	0.0	0.0	1.0	2.0	12.0	0.0	1.0	0.0	2.0	0.0	12.0	13.0	1.0	1.0	0.0	4.0	37.0	0.0	14.0	3.0	19.0	18.0
K02390	613.0	608.0	85.0	793.0	624.0	1426.0	163.0	465.0	443.0	55.0	424.0	217.0	620.0	83.0	183.0	267.0	20.0	73.0	95.0	335.0	1496.0	186.0	53.0	70.0	50.0	201.0	74.0	22.0	120.0	9.0	33.0	30.0	175.0	554.0	613.0	282.0	58.0	79.0	262.0	269.0	184.0	14.0	309.0	180.0	161.0	144.0	351.0	134.0	174.0
K02393	216.0	187.0	16.0	103.0	225.0	242.0	18.0	114.0	101.0	17.0	55.0	88.0	118.0	7.0	88.0	229.0	13.0	22.0	22.0	56.0	384.0	55.0	9.0	39.0	10.0	155.0	26.0	10.0	39.0	3.0	14.0	16.0	56.0	104.0	130.0	76.0	23.0	30.0	71.0	26.0	26.0	1.0	60.0	63.0	58.0	39.0	56.0	48.0	52.0
K02392	795.0	984.0	144.0	1348.0	1074.0	2271.0	235.0	737.0	485.0	77.0	693.0	254.0	857.0	107.0	236.0	300.0	33.0	137.0	151.0	379.0	1972.0	271.0	102.0	96.0	62.0	225.0	128.0	30.0	152.0	24.0	45.0	45.0	251.0	820.0	882.0	424.0	84.0	123.0	329.0	320.0	225.0	68.0	447.0	216.0	203.0	176.0	449.0	310.0	266.0
K13533	0.0	0.0	0.0	0.0	0.0	1.0	0.0	0.0	0.0	0.0	0.0	0.0	0.0	0.0	0.0	0.0	0.0	0.0	0.0	0.0	1.0	0.0	0.0	0.0	0.0	0.0	0.0	0.0	0.0	0.0	0.0	0.0	0.0	0.0	0.0	0.0	0.0	0.0	1.0	0.0	0.0	0.0	0.0	0.0	0.0	0.0	0.0	0.0	0.0
K13532	0.0	0.0	0.0	0.0	0.0	1.0	0.0	0.0	0.0	0.0	0.0	0.0	0.0	0.0	0.0	0.0	0.0	0.0	0.0	0.0	1.0	0.0	0.0	0.0	0.0	0.0	0.0	0.0	0.0	0.0	0.0	0.0	0.0	0.0	0.0	0.0	0.0	0.0	1.0	0.0	0.0	0.0	0.0	0.0	0.0	0.0	0.0	0.0	0.0
K13531	3.0	4.0	2.0	3.0	2.0	2.0	1.0	5.0	1.0	1.0	0.0	2.0	6.0	0.0	0.0	4.0	2.0	2.0	2.0	1.0	8.0	3.0	3.0	4.0	1.0	5.0	0.0	1.0	1.0	2.0	5.0	1.0	5.0	8.0	12.0	0.0	4.0	5.0	8.0	3.0	5.0	4.0	6.0	2.0	2.0	3.0	5.0	5.0	12.0
K13530	2.0	3.0	1.0	2.0	1.0	2.0	1.0	3.0	1.0	1.0	0.0	2.0	3.0	0.0	0.0	1.0	2.0	2.0	1.0	0.0	8.0	2.0	3.0	2.0	0.0	3.0	0.0	0.0	1.0	1.0	0.0	1.0	3.0	4.0	4.0	0.0	2.0	1.0	5.0	1.0	4.0	3.0	5.0	1.0	1.0	2.0	1.0	4.0	3.0
K01550	0.0	0.0	0.0	0.0	0.0	0.0	0.0	0.0	0.0	0.0	0.0	0.0	0.0	0.0	0.0	0.0	0.0	0.0	0.0	0.0	0.0	0.0	0.0	0.0	0.0	0.0	0.0	0.0	0.0	0.0	0.0	0.0	0.0	0.0	0.0	0.0	0.0	0.0	0.0	0.0	0.0	0.0	0.0	0.0	0.0	0.0	0.0	0.0	0.0
K05658	0.0	0.0	0.0	0.0	0.0	0.0	0.0	0.0	0.0	0.0	0.0	0.0	0.0	0.0	0.0	0.0	0.0	0.0	0.0	0.0	0.0	0.0	0.0	0.0	0.0	0.0	0.0	0.0	0.0	0.0	0.0	0.0	0.0	0.0	0.0	0.0	0.0	0.0	0.0	0.0	0.0	0.0	0.0	0.0	0.0	0.0	0.0	0.0	0.0
K14054	0.0	0.0	0.0	0.0	0.0	0.0	0.0	0.0	0.0	0.0	0.0	0.0	0.0	0.0	0.0	0.0	0.0	0.0	0.0	0.0	0.0	0.0	0.0	0.0	0.0	0.0	0.0	0.0	0.0	0.0	0.0	0.0	0.0	0.0	0.0	0.0	0.0	0.0	0.0	0.0	0.0	0.0	0.0	0.0	0.0	0.0	0.0	0.0	0.0
K02601	12745.0	13282.0	6996.0	11474.0	8890.0	14482.0	6165.0	11697.0	6612.0	4670.0	5878.0	8203.0	12344.0	4959.0	4902.0	6284.0	4815.0	5187.0	4884.0	8097.0	26687.0	6723.0	7431.0	5570.0	3124.0	9601.0	2520.0	6265.0	5479.0	4217.0	1740.0	3350.0	9832.0	14921.0	25187.0	8949.0	6383.0	3952.0	9446.0	6524.0	6920.0	2758.0	8712.0	5720.0	5635.0	8108.0	10501.0	8027.0	8604.0
K02970	9410.0	9851.0	5191.0	8687.0	6757.0	10267.0	4181.0	8331.0	4042.0	2991.0	3836.0	6170.0	8531.0	2970.0	3442.0	4992.0	4043.0	4356.0	3432.0	6110.0	20146.0	4889.0	5677.0	3793.0	1583.0	7574.0	1808.0	4227.0	3274.0	2740.0	1375.0	2396.0	6486.0	8918.0	18282.0	5871.0	5635.0	2951.0	7185.0	4815.0	5145.0	1933.0	6717.0	3735.0	4244.0	5698.0	5721.0	7077.0	5714.0
K05378	0.0	0.0	0.0	0.0	0.0	0.0	0.0	0.0	0.0	0.0	0.0	0.0	0.0	0.0	0.0	0.0	0.0	0.0	0.0	0.0	0.0	0.0	0.0	0.0	0.0	0.0	0.0	0.0	0.0	0.0	0.0	0.0	0.0	0.0	0.0	0.0	0.0	0.0	0.0	0.0	0.0	0.0	0.0	0.0	0.0	0.0	0.0	0.0	0.0
K12339	32.0	74.0	3.0	15.0	41.0	25.0	0.0	0.0	8.0	0.0	1.0	8.0	14.0	0.0	38.0	220.0	12.0	1.0	4.0	0.0	6.0	16.0	0.0	28.0	0.0	126.0	0.0	0.0	0.0	0.0	0.0	11.0	0.0	1.0	0.0	3.0	0.0	12.0	15.0	0.0	0.0	0.0	5.0	37.0	0.0	14.0	2.0	19.0	18.0
K14060	0.0	0.0	0.0	0.0	0.0	0.0	0.0	0.0	0.0	0.0	0.0	0.0	0.0	0.0	0.0	0.0	0.0	0.0	0.0	0.0	0.0	0.0	0.0	0.0	0.0	0.0	0.0	0.0	0.0	0.0	0.0	0.0	0.0	0.0	0.0	2.0	0.0	0.0	0.0	0.0	0.0	0.0	0.0	0.0	0.0	0.0	0.0	0.0	0.0
K11687	0.0	0.0	0.0	0.0	0.0	0.0	0.0	0.0	0.0	0.0	0.0	0.0	0.0	0.0	0.0	0.0	0.0	0.0	0.0	0.0	0.0	0.0	0.0	0.0	0.0	0.0	0.0	0.0	0.0	0.0	0.0	0.0	0.0	0.0	0.0	0.0	0.0	0.0	0.0	0.0	0.0	0.0	0.0	0.0	0.0	0.0	0.0	0.0	0.0
K11686	0.0	0.0	0.0	0.0	0.0	1.0	0.0	0.0	0.0	0.0	0.0	0.0	0.0	0.0	0.0	0.0	0.0	0.0	0.0	0.0	1.0	0.0	0.0	0.0	0.0	0.0	0.0	0.0	0.0	0.0	0.0	0.0	0.0	0.0	0.0	0.0	0.0	0.0	1.0	0.0	0.0	0.0	1.0	0.0	0.0	0.0	0.0	0.0	0.0
K11685	14.0	26.0	0.0	0.0	16.0	2.0	0.0	1.0	0.0	0.0	0.0	12.0	1.0	0.0	2.0	0.0	3.0	0.0	2.0	1.0	20.0	2.0	0.0	2.0	0.0	1.0	0.0	0.0	0.0	0.0	0.0	0.0	1.0	36.0	0.0	0.0	1.0	0.0	0.0	2.0	0.0	2.0	5.0	0.0	0.0	3.0	8.0	8.0	0.0
K11689	163.0	111.0	16.0	89.0	145.0	167.0	14.0	96.0	35.0	8.0	37.0	67.0	106.0	7.0	19.0	5.0	3.0	17.0	20.0	21.0	104.0	31.0	10.0	11.0	10.0	22.0	10.0	10.0	34.0	1.0	12.0	4.0	35.0	104.0	94.0	76.0	24.0	17.0	25.0	25.0	26.0	4.0	48.0	24.0	55.0	24.0	46.0	28.0	36.0
K11688	166.0	133.0	18.0	91.0	146.0	270.0	16.0	100.0	35.0	8.0	38.0	67.0	110.0	8.0	19.0	9.0	3.0	17.0	20.0	23.0	128.0	33.0	10.0	12.0	10.0	27.0	11.0	10.0	35.0	2.0	12.0	5.0	36.0	108.0	97.0	76.0	25.0	19.0	31.0	27.0	28.0	5.0	48.0	26.0	56.0	26.0	49.0	29.0	37.0
K08939	0.0	0.0	0.0	0.0	0.0	0.0	0.0	0.0	0.0	0.0	0.0	0.0	0.0	0.0	0.0	0.0	0.0	0.0	0.0	0.0	0.0	0.0	0.0	0.0	0.0	0.0	0.0	0.0	0.0	0.0	0.0	0.0	0.0	0.0	0.0	0.0	0.0	0.0	0.0	0.0	0.0	0.0	0.0	0.0	0.0	0.0	0.0	0.0	0.0
K03048	4507.0	4246.0	3985.0	2781.0	2428.0	3631.0	2551.0	4234.0	1537.0	2168.0	1724.0	3202.0	3417.0	1228.0	1544.0	2413.0	1770.0	2296.0	1429.0	1660.0	10408.0	2790.0	3920.0	2062.0	1062.0	3786.0	1019.0	3569.0	2060.0	2494.0	1043.0	1935.0	3221.0	3151.0	13284.0	2903.0	2038.0	1481.0	3409.0	2697.0	3007.0	1447.0	3692.0	2127.0	2486.0	3204.0	3173.0	3516.0	3480.0
K03049	0.0	0.0	0.0	0.0	0.0	0.0	0.0	0.0	0.0	0.0	0.0	0.0	0.0	0.0	0.0	0.0	0.0	0.0	0.0	0.0	0.0	0.0	0.0	0.0	0.0	0.0	0.0	0.0	0.0	0.0	0.0	0.0	0.0	0.0	0.0	0.0	0.0	0.0	0.0	0.0	0.0	0.0	0.0	0.0	0.0	0.0	0.0	0.0	0.0
K13821	6382.0	9573.0	2611.0	3065.0	2579.0	5587.0	2014.0	3349.0	1972.0	2981.0	1786.0	5404.0	7406.0	1152.0	3456.0	4779.0	3742.0	2806.0	4386.0	2243.0	4441.0	4470.0	4203.0	4337.0	2283.0	8450.0	1360.0	4346.0	3422.0	2786.0	679.0	1571.0	5069.0	6267.0	9112.0	4639.0	4932.0	2135.0	5553.0	3203.0	3490.0	1694.0	3141.0	2950.0	3063.0	5345.0	3989.0	3768.0	5284.0
K13820	0.0	0.0	0.0	0.0	0.0	0.0	0.0	0.0	0.0	0.0	0.0	0.0	0.0	0.0	0.0	0.0	0.0	0.0	0.0	0.0	0.0	0.0	0.0	0.0	0.0	0.0	0.0	0.0	0.0	0.0	0.0	0.0	0.0	0.0	0.0	0.0	0.0	0.0	0.0	0.0	0.0	0.0	0.0	0.0	0.0	0.0	0.0	0.0	0.0
K03042	0.0	0.0	0.0	0.0	0.0	0.0	0.0	0.0	0.0	0.0	0.0	0.0	0.0	0.0	0.0	0.0	0.0	0.0	0.0	0.0	0.0	0.0	0.0	0.0	0.0	0.0	0.0	0.0	0.0	0.0	0.0	0.0	0.0	0.0	0.0	0.0	0.0	0.0	0.0	0.0	0.0	0.0	0.0	0.0	0.0	0.0	0.0	0.0	0.0
K03043	12144.0	12689.0	6879.0	11298.0	8452.0	13072.0	5978.0	11468.0	6498.0	4629.0	5619.0	8056.0	11770.0	4852.0	4824.0	6263.0	4805.0	5134.0	4751.0	7972.0	25969.0	6612.0	7361.0	5528.0	3101.0	9522.0	2449.0	6252.0	5438.0	4179.0	1726.0	3331.0	9777.0	14553.0	24827.0	8755.0	6290.0	3911.0	9137.0	6420.0	6885.0	2755.0	8399.0	5640.0	5557.0	7970.0	10390.0	7942.0	8556.0
K03040	12741.0	12836.0	6905.0	11678.0	8836.0	13214.0	5977.0	11734.0	6607.0	4625.0	5721.0	8194.0	12434.0	4909.0	4860.0	6301.0	4813.0	5167.0	4796.0	8095.0	26123.0	6722.0	7417.0	5566.0	3129.0	9562.0	2460.0	6240.0	5491.0	4202.0	1743.0	3324.0	9800.0	14952.0	25214.0	8871.0	6360.0	3934.0	9343.0	6534.0	6932.0	2754.0	8481.0	5699.0	5656.0	8116.0	10542.0	8036.0	8639.0
K03041	0.0	0.0	0.0	0.0	0.0	0.0	0.0	0.0	0.0	0.0	0.0	0.0	0.0	0.0	0.0	0.0	0.0	0.0	0.0	0.0	0.0	0.0	0.0	0.0	0.0	0.0	0.0	0.0	0.0	0.0	0.0	0.0	0.0	0.0	0.0	0.0	0.0	0.0	0.0	0.0	0.0	0.0	0.0	0.0	0.0	0.0	0.0	0.0	0.0
K03046	12289.0	12737.0	6914.0	10829.0	8612.0	13260.0	6050.0	11559.0	6576.0	4654.0	5731.0	8107.0	12033.0	4930.0	4853.0	6284.0	4591.0	5066.0	4768.0	8091.0	26021.0	6676.0	7306.0	5426.0	3123.0	9304.0	2459.0	6238.0	5429.0	4195.0	1738.0	3351.0	9802.0	14599.0	25142.0	8844.0	6369.0	3928.0	9035.0	6438.0	6900.0	2795.0	8429.0	5617.0	5634.0	8019.0	10491.0	7755.0	8533.0
K03047	0.0	0.0	0.0	0.0	0.0	0.0	0.0	0.0	0.0	0.0	0.0	0.0	0.0	0.0	0.0	0.0	0.0	0.0	0.0	0.0	0.0	0.0	0.0	0.0	0.0	0.0	0.0	0.0	0.0	0.0	0.0	0.0	0.0	0.0	0.0	0.0	0.0	0.0	0.0	0.0	0.0	0.0	0.0	0.0	0.0	0.0	0.0	0.0	0.0
K03044	0.0	0.0	0.0	0.0	0.0	0.0	0.0	0.0	0.0	0.0	0.0	0.0	0.0	0.0	0.0	0.0	0.0	0.0	0.0	0.0	0.0	0.0	0.0	0.0	0.0	0.0	0.0	0.0	0.0	0.0	0.0	0.0	0.0	0.0	0.0	0.0	0.0	0.0	0.0	0.0	0.0	0.0	0.0	0.0	0.0	0.0	0.0	0.0	0.0
K03045	0.0	0.0	0.0	0.0	0.0	0.0	0.0	0.0	0.0	0.0	0.0	0.0	0.0	0.0	0.0	0.0	0.0	0.0	0.0	0.0	0.0	0.0	0.0	0.0	0.0	0.0	0.0	0.0	0.0	0.0	0.0	0.0	0.0	0.0	0.0	0.0	0.0	0.0	0.0	0.0	0.0	0.0	0.0	0.0	0.0	0.0	0.0	0.0	0.0
K00348	3916.0	4491.0	673.0	3724.0	2781.0	3627.0	727.0	2926.0	1436.0	578.0	994.0	1998.0	3069.0	1048.0	1378.0	2088.0	1926.0	1773.0	1790.0	2987.0	8069.0	1580.0	1469.0	1553.0	332.0	3351.0	635.0	360.0	830.0	154.0	101.0	276.0	2211.0	3952.0	3076.0	2441.0	3046.0	1165.0	3238.0	1433.0	1676.0	123.0	2229.0	994.0	1160.0	1653.0	1273.0	3069.0	1500.0
K09847	0.0	0.0	0.0	0.0	0.0	0.0	0.0	0.0	0.0	0.0	0.0	0.0	0.0	0.0	0.0	0.0	0.0	0.0	0.0	0.0	0.0	0.0	0.0	0.0	0.0	0.0	0.0	0.0	0.0	0.0	0.0	0.0	0.0	0.0	0.0	0.0	0.0	0.0	0.0	0.0	0.0	0.0	0.0	0.0	0.0	0.0	0.0	0.0	0.0
K00692	152.0	82.0	140.0	236.0	62.0	68.0	320.0	141.0	96.0	87.0	48.0	111.0	187.0	41.0	139.0	0.0	8.0	23.0	31.0	121.0	71.0	35.0	31.0	86.0	133.0	133.0	52.0	177.0	309.0	95.0	10.0	81.0	326.0	50.0	628.0	14.0	17.0	58.0	37.0	81.0	29.0	114.0	33.0	82.0	5.0	126.0	166.0	30.0	339.0
K00638	245.0	609.0	95.0	515.0	254.0	1121.0	120.0	268.0	80.0	58.0	317.0	127.0	198.0	24.0	43.0	85.0	31.0	86.0	80.0	76.0	684.0	124.0	83.0	76.0	7.0	113.0	53.0	12.0	23.0	33.0	3.0	19.0	61.0	240.0	444.0	119.0	24.0	51.0	205.0	69.0	81.0	29.0	172.0	60.0	22.0	66.0	63.0	196.0	31.0
K00639	4799.0	3548.0	1273.0	5287.0	4720.0	4130.0	1799.0	4911.0	3043.0	872.0	2162.0	1972.0	4547.0	1454.0	1367.0	2261.0	1345.0	1466.0	952.0	5131.0	12704.0	1461.0	1570.0	1301.0	737.0	1062.0	684.0	433.0	1291.0	191.0	333.0	432.0	4346.0	6709.0	6880.0	7567.0	3406.0	2091.0	2973.0	2251.0	2773.0	419.0	3010.0	1825.0	2829.0	1633.0	3434.0	2192.0	1603.0
K00693	0.0	0.0	0.0	0.0	0.0	0.0	0.0	0.0	0.0	0.0	0.0	0.0	0.0	0.0	0.0	0.0	0.0	0.0	0.0	0.0	0.0	0.0	0.0	0.0	0.0	0.0	0.0	0.0	0.0	0.0	0.0	0.0	0.0	0.0	0.0	0.0	0.0	0.0	0.0	0.0	0.0	0.0	0.0	0.0	0.0	0.0	0.0	0.0	0.0
K00634	1721.0	1127.0	330.0	2356.0	2005.0	2665.0	537.0	1878.0	1259.0	274.0	822.0	744.0	1872.0	889.0	482.0	425.0	653.0	355.0	391.0	2581.0	6515.0	481.0	478.0	399.0	256.0	240.0	224.0	88.0	576.0	83.0	74.0	168.0	1541.0	2485.0	2415.0	2487.0	1040.0	698.0	967.0	868.0	977.0	95.0	1209.0	750.0	810.0	704.0	1248.0	612.0	689.0
K00635	24.0	42.0	3.0	15.0	40.0	20.0	0.0	0.0	8.0	0.0	0.0	8.0	14.0	0.0	38.0	220.0	12.0	1.0	3.0	0.0	4.0	16.0	0.0	28.0	0.0	125.0	0.0	0.0	0.0	0.0	0.0	11.0	0.0	1.0	0.0	0.0	0.0	6.0	12.0	0.0	0.0	0.0	4.0	36.0	0.0	13.0	2.0	19.0	18.0
K00630	0.0	0.0	0.0	0.0	0.0	0.0	0.0	0.0	0.0	0.0	0.0	0.0	0.0	0.0	0.0	0.0	0.0	0.0	0.0	0.0	0.0	0.0	0.0	0.0	0.0	0.0	0.0	0.0	0.0	0.0	0.0	0.0	0.0	0.0	0.0	0.0	0.0	0.0	0.0	0.0	0.0	0.0	0.0	0.0	0.0	0.0	0.0	0.0	0.0
K00631	813.0	543.0	135.0	435.0	473.0	420.0	55.0	417.0	150.0	86.0	10.0	672.0	559.0	4.0	551.0	176.0	414.0	279.0	173.0	401.0	564.0	362.0	301.0	229.0	42.0	1455.0	26.0	300.0	44.0	1.0	52.0	53.0	592.0	541.0	2.0	1.0	771.0	192.0	358.0	405.0	147.0	22.0	552.0	184.0	176.0	390.0	74.0	678.0	417.0
K00632	98.0	148.0	19.0	18.0	65.0	148.0	6.0	33.0	3.0	27.0	8.0	56.0	24.0	7.0	7.0	56.0	20.0	21.0	11.0	46.0	105.0	28.0	45.0	21.0	1.0	76.0	5.0	1.0	3.0	25.0	2.0	17.0	12.0	60.0	11.0	3.0	9.0	19.0	30.0	25.0	28.0	49.0	51.0	10.0	4.0	25.0	20.0	117.0	10.0
K00633	556.0	651.0	170.0	656.0	389.0	1255.0	245.0	336.0	625.0	140.0	110.0	135.0	366.0	96.0	98.0	343.0	440.0	182.0	132.0	465.0	2650.0	134.0	113.0	252.0	11.0	80.0	97.0	103.0	301.0	86.0	27.0	51.0	211.0	662.0	483.0	195.0	33.0	75.0	425.0	135.0	261.0	75.0	365.0	155.0	69.0	73.0	249.0	403.0	187.0
K00691	709.0	2121.0	56.0	718.0	512.0	1484.0	124.0	292.0	33.0	136.0	16.0	368.0	1174.0	41.0	292.0	1142.0	812.0	592.0	911.0	6.0	876.0	523.0	431.0	422.0	10.0	1287.0	119.0	15.0	170.0	55.0	25.0	10.0	207.0	1269.0	474.0	5.0	1219.0	167.0	1327.0	140.0	574.0	73.0	186.0	137.0	180.0	261.0	49.0	900.0	426.0
K00696	1.0	4.0	0.0	0.0	0.0	18.0	0.0	0.0	0.0	0.0	6.0	0.0	0.0	0.0	0.0	0.0	0.0	0.0	0.0	0.0	4.0	0.0	0.0	0.0	0.0	0.0	0.0	0.0	0.0	0.0	0.0	0.0	0.0	0.0	0.0	0.0	0.0	0.0	0.0	0.0	0.0	0.0	5.0	0.0	0.0	0.0	0.0	0.0	0.0
K00694	71.0	103.0	11.0	160.0	89.0	146.0	27.0	37.0	76.0	51.0	22.0	18.0	109.0	25.0	44.0	297.0	21.0	5.0	11.0	42.0	238.0	74.0	28.0	49.0	5.0	137.0	7.0	3.0	12.0	41.0	6.0	37.0	37.0	72.0	153.0	18.0	14.0	28.0	71.0	21.0	26.0	125.0	33.0	64.0	8.0	26.0	59.0	45.0	52.0
K00695	4.0	16.0	0.0	0.0	2.0	2.0	0.0	0.0	0.0	22.0	10.0	0.0	2.0	6.0	0.0	31.0	0.0	0.0	0.0	1.0	0.0	12.0	2.0	0.0	0.0	0.0	2.0	0.0	1.0	14.0	0.0	12.0	0.0	0.0	2.0	2.0	2.0	0.0	0.0	0.0	4.0	39.0	5.0	0.0	0.0	1.0	4.0	3.0	0.0
K10854	0.0	0.0	0.0	0.0	0.0	0.0	0.0	0.0	0.0	0.0	0.0	0.0	0.0	0.0	0.0	0.0	0.0	0.0	0.0	0.0	0.0	0.0	0.0	0.0	0.0	0.0	0.0	0.0	0.0	0.0	0.0	0.0	0.0	0.0	0.0	0.0	0.0	0.0	0.0	0.0	0.0	0.0	0.0	0.0	0.0	0.0	0.0	0.0	0.0
K07811	0.0	0.0	0.0	0.0	0.0	0.0	0.0	0.0	0.0	0.0	0.0	0.0	1.0	0.0	0.0	0.0	0.0	0.0	0.0	0.0	0.0	0.0	0.0	0.0	0.0	0.0	0.0	0.0	0.0	0.0	0.0	0.0	0.0	0.0	0.0	0.0	0.0	0.0	0.0	0.0	0.0	0.0	0.0	0.0	0.0	0.0	0.0	0.0	0.0
K07810	0.0	0.0	0.0	0.0	0.0	0.0	0.0	0.0	0.0	0.0	0.0	0.0	0.0	0.0	0.0	0.0	0.0	0.0	0.0	0.0	0.0	0.0	0.0	0.0	0.0	0.0	0.0	0.0	0.0	0.0	0.0	0.0	0.0	0.0	0.0	0.0	0.0	0.0	0.0	0.0	0.0	0.0	0.0	0.0	0.0	1.0	0.0	0.0	0.0
K07813	111.0	194.0	19.0	485.0	124.0	406.0	38.0	352.0	158.0	24.0	202.0	42.0	116.0	6.0	23.0	0.0	0.0	61.0	36.0	390.0	292.0	83.0	21.0	12.0	2.0	18.0	28.0	9.0	103.0	4.0	1.0	1.0	118.0	216.0	287.0	162.0	67.0	26.0	101.0	7.0	71.0	26.0	26.0	32.0	40.0	111.0	144.0	93.0	92.0
K07812	678.0	367.0	63.0	287.0	676.0	562.0	50.0	378.0	146.0	55.0	146.0	381.0	393.0	30.0	133.0	247.0	104.0	64.0	82.0	133.0	335.0	165.0	40.0	96.0	45.0	390.0	44.0	39.0	137.0	27.0	44.0	29.0	147.0	446.0	417.0	272.0	100.0	60.0	112.0	137.0	92.0	10.0	184.0	160.0	218.0	108.0	204.0	128.0	164.0
K07814	171.0	252.0	50.0	328.0	198.0	741.0	106.0	178.0	234.0	26.0	305.0	36.0	256.0	72.0	67.0	12.0	1.0	28.0	46.0	221.0	698.0	74.0	20.0	16.0	23.0	16.0	32.0	1.0	21.0	7.0	1.0	7.0	82.0	256.0	324.0	74.0	13.0	36.0	109.0	189.0	118.0	7.0	165.0	76.0	24.0	70.0	202.0	34.0	50.0
K07816	3421.0	3387.0	3744.0	2100.0	1964.0	3252.0	2290.0	3202.0	1159.0	1750.0	1624.0	2932.0	2791.0	1196.0	1451.0	1630.0	1646.0	1722.0	1191.0	1652.0	6605.0	2502.0	3166.0	1553.0	996.0	3125.0	861.0	3338.0	1724.0	2392.0	1042.0	1707.0	3121.0	2443.0	11561.0	1541.0	1795.0	1355.0	2389.0	2371.0	2353.0	1261.0	2897.0	1784.0	2321.0	2949.0	2946.0	2620.0	2802.0
K00090	9.0	33.0	2.0	2.0	1.0	2.0	0.0	3.0	1.0	1.0	0.0	2.0	2.0	0.0	0.0	1.0	2.0	2.0	1.0	1.0	7.0	1.0	2.0	1.0	0.0	4.0	0.0	0.0	1.0	1.0	2.0	1.0	2.0	3.0	3.0	0.0	2.0	7.0	2.0	1.0	1.0	3.0	3.0	1.0	1.0	3.0	1.0	3.0	2.0
K00091	430.0	414.0	268.0	725.0	375.0	625.0	73.0	252.0	133.0	176.0	119.0	308.0	354.0	90.0	386.0	106.0	113.0	101.0	72.0	93.0	644.0	158.0	201.0	187.0	13.0	540.0	36.0	369.0	150.0	321.0	10.0	93.0	93.0	330.0	2768.0	42.0	44.0	83.0	379.0	334.0	124.0	283.0	137.0	143.0	14.0	98.0	138.0	313.0	326.0
K00094	0.0	5.0	1.0	7.0	16.0	38.0	8.0	0.0	0.0	5.0	40.0	0.0	3.0	6.0	23.0	0.0	0.0	2.0	8.0	0.0	1.0	0.0	0.0	0.0	2.0	0.0	3.0	0.0	0.0	0.0	1.0	0.0	21.0	6.0	31.0	3.0	2.0	2.0	11.0	3.0	0.0	0.0	30.0	8.0	0.0	0.0	2.0	3.0	0.0
K00096	55.0	34.0	5.0	43.0	45.0	85.0	20.0	42.0	77.0	19.0	80.0	56.0	38.0	13.0	27.0	18.0	2.0	11.0	9.0	48.0	256.0	21.0	31.0	17.0	79.0	8.0	12.0	9.0	28.0	12.0	0.0	18.0	61.0	69.0	119.0	10.0	28.0	30.0	36.0	34.0	8.0	23.0	18.0	30.0	9.0	38.0	99.0	10.0	56.0
K00097	3270.0	4081.0	636.0	3566.0	2793.0	4027.0	826.0	2613.0	1314.0	541.0	1041.0	1497.0	2665.0	1060.0	890.0	1996.0	1505.0	1531.0	1648.0	2640.0	8023.0	1262.0	1235.0	1318.0	293.0	1987.0	641.0	88.0	877.0	169.0	60.0	249.0	1663.0	3544.0	3125.0	2488.0	2283.0	1004.0	2951.0	1054.0	1565.0	147.0	1808.0	845.0	1009.0	1274.0	1231.0	2639.0	1118.0
K00098	4.0	14.0	0.0	2.0	2.0	3.0	0.0	0.0	0.0	2.0	0.0	1.0	2.0	1.0	2.0	0.0	82.0	2.0	2.0	0.0	2.0	1.0	1.0	0.0	0.0	181.0	0.0	2.0	0.0	0.0	0.0	0.0	0.0	1.0	1.0	0.0	0.0	1.0	4.0	3.0	0.0	1.0	56.0	0.0	0.0	0.0	0.0	16.0	0.0
K00099	7906.0	8152.0	2633.0	8538.0	6128.0	9428.0	3138.0	7379.0	4982.0	2430.0	3900.0	4711.0	8718.0	3663.0	3179.0	3700.0	2991.0	2798.0	3325.0	6392.0	15998.0	3763.0	3429.0	3401.0	2056.0	5687.0	1430.0	2667.0	3404.0	1626.0	637.0	1371.0	6537.0	11630.0	11594.0	5949.0	4317.0	2422.0	5733.0	3714.0	3840.0	1274.0	4667.0	3502.0	3145.0	4852.0	7309.0	4301.0	5052.0
K10228	0.0	0.0	0.0	0.0	0.0	0.0	0.0	0.0	0.0	0.0	0.0	0.0	0.0	0.0	0.0	0.0	0.0	0.0	0.0	0.0	0.0	0.0	0.0	0.0	0.0	0.0	0.0	0.0	0.0	0.0	0.0	0.0	0.0	0.0	0.0	1.0	0.0	0.0	0.0	0.0	0.0	0.0	0.0	0.0	0.0	0.0	0.0	0.0	0.0
K10229	0.0	0.0	0.0	0.0	0.0	0.0	0.0	0.0	0.0	0.0	0.0	0.0	0.0	0.0	0.0	0.0	0.0	0.0	0.0	0.0	0.0	0.0	0.0	0.0	0.0	0.0	0.0	0.0	0.0	0.0	0.0	0.0	0.0	0.0	0.0	1.0	0.0	0.0	0.0	0.0	0.0	0.0	0.0	0.0	0.0	0.0	0.0	0.0	0.0
K12548	0.0	0.0	0.0	0.0	0.0	0.0	0.0	0.0	0.0	0.0	0.0	0.0	0.0	0.0	0.0	0.0	0.0	0.0	0.0	0.0	0.0	0.0	0.0	0.0	0.0	0.0	0.0	0.0	0.0	0.0	0.0	0.0	0.0	0.0	0.0	0.0	0.0	0.0	0.0	0.0	0.0	0.0	0.0	0.0	0.0	0.0	0.0	0.0	0.0
K10222	0.0	0.0	0.0	0.0	0.0	0.0	0.0	0.0	0.0	0.0	0.0	0.0	0.0	0.0	0.0	0.0	0.0	0.0	0.0	0.0	0.0	0.0	0.0	0.0	0.0	0.0	0.0	0.0	0.0	0.0	0.0	0.0	0.0	0.0	0.0	0.0	0.0	0.0	0.0	0.0	0.0	0.0	0.0	0.0	0.0	0.0	0.0	0.0	0.0
K10220	7.0	30.0	0.0	0.0	0.0	0.0	0.0	0.0	0.0	0.0	0.0	0.0	0.0	0.0	0.0	0.0	0.0	0.0	0.0	0.0	1.0	0.0	0.0	0.0	0.0	1.0	0.0	0.0	0.0	0.0	0.0	0.0	0.0	0.0	0.0	0.0	0.0	6.0	0.0	0.0	0.0	0.0	0.0	0.0	0.0	0.0	0.0	0.0	0.0
K10221	7.0	30.0	0.0	0.0	0.0	0.0	0.0	0.0	0.0	0.0	0.0	0.0	0.0	0.0	0.0	0.0	0.0	0.0	0.0	0.0	1.0	0.0	0.0	0.0	0.0	1.0	0.0	0.0	0.0	0.0	0.0	0.0	0.0	0.0	0.0	0.0	0.0	6.0	0.0	0.0	0.0	0.0	0.0	0.0	0.0	0.0	0.0	0.0	0.0
K10227	0.0	0.0	0.0	0.0	0.0	0.0	0.0	0.0	0.0	0.0	0.0	0.0	0.0	0.0	0.0	0.0	0.0	0.0	0.0	0.0	0.0	0.0	0.0	0.0	0.0	0.0	0.0	0.0	0.0	0.0	0.0	0.0	0.0	0.0	0.0	1.0	0.0	0.0	0.0	0.0	0.0	0.0	0.0	0.0	0.0	0.0	0.0	0.0	0.0
K05822	1.0	0.0	241.0	10.0	6.0	5.0	140.0	24.0	10.0	7.0	29.0	1.0	1.0	17.0	97.0	21.0	0.0	1.0	11.0	5.0	41.0	1.0	4.0	1.0	1.0	6.0	0.0	30.0	3.0	9.0	70.0	13.0	43.0	3.0	120.0	2.0	8.0	7.0	29.0	30.0	31.0	50.0	2.0	0.0	4.0	1.0	1.0	2.0	65.0
K01949	0.0	0.0	0.0	0.0	0.0	0.0	0.0	0.0	0.0	0.0	0.0	0.0	0.0	0.0	0.0	0.0	0.0	0.0	0.0	0.0	0.0	0.0	0.0	0.0	0.0	0.0	0.0	0.0	0.0	0.0	0.0	0.0	0.0	0.0	0.0	0.0	0.0	0.0	0.0	0.0	0.0	0.0	0.0	0.0	0.0	0.0	0.0	0.0	0.0
K01945	11614.0	11569.0	6579.0	10082.0	7667.0	11734.0	5566.0	9740.0	5089.0	4350.0	4829.0	7673.0	10675.0	3570.0	4508.0	6033.0	4486.0	5020.0	4602.0	6396.0	24263.0	6279.0	6895.0	5111.0	2558.0	9227.0	2408.0	6007.0	4873.0	3950.0	1575.0	3147.0	8007.0	10755.0	21866.0	8375.0	5963.0	3626.0	8575.0	5871.0	6178.0	2586.0	7790.0	5051.0	5251.0	7500.0	7021.0	7551.0	7425.0
K01947	1928.0	4268.0	91.0	704.0	739.0	2081.0	36.0	508.0	66.0	294.0	12.0	1082.0	2056.0	1.0	578.0	2236.0	1617.0	1169.0	1842.0	1.0	285.0	979.0	784.0	764.0	1.0	2664.0	227.0	53.0	475.0	74.0	0.0	3.0	298.0	2204.0	728.0	3.0	2414.0	275.0	2731.0	241.0	1050.0	35.0	229.0	199.0	337.0	654.0	7.0	1850.0	628.0
K01946	0.0	0.0	0.0	0.0	0.0	0.0	0.0	0.0	0.0	0.0	0.0	0.0	0.0	0.0	0.0	0.0	0.0	0.0	0.0	0.0	0.0	0.0	0.0	0.0	0.0	0.0	0.0	0.0	0.0	0.0	0.0	0.0	0.0	0.0	0.0	0.0	0.0	0.0	0.0	0.0	0.0	0.0	0.0	0.0	0.0	0.0	0.0	0.0	0.0
K01941	7.0	30.0	0.0	0.0	0.0	0.0	0.0	0.0	0.0	0.0	0.0	0.0	0.0	0.0	0.0	0.0	0.0	0.0	0.0	0.0	1.0	0.0	0.0	0.0	0.0	1.0	0.0	0.0	0.0	0.0	0.0	0.0	0.0	0.0	0.0	0.0	0.0	6.0	0.0	0.0	0.0	0.0	0.0	0.0	0.0	0.0	0.0	0.0	0.0
K01940	5498.0	6282.0	4026.0	3476.0	3676.0	5633.0	2518.0	4588.0	2482.0	1926.0	2026.0	4572.0	4872.0	1311.0	2736.0	2753.0	2882.0	2653.0	2260.0	2859.0	7481.0	3287.0	3242.0	1858.0	839.0	5904.0	1186.0	3474.0	2298.0	1941.0	1132.0	1910.0	3764.0	4517.0	10616.0	756.0	3746.0	1452.0	3808.0	2747.0	2794.0	1204.0	3647.0	2049.0	2139.0	3834.0	2698.0	4483.0	2861.0
K06357	0.0	0.0	0.0	0.0	0.0	0.0	0.0	0.0	0.0	0.0	0.0	0.0	0.0	0.0	0.0	0.0	0.0	0.0	0.0	0.0	0.0	0.0	0.0	0.0	0.0	0.0	0.0	0.0	0.0	0.0	0.0	0.0	0.0	0.0	0.0	0.0	0.0	0.0	0.0	0.0	0.0	0.0	0.0	0.0	0.0	0.0	0.0	0.0	0.0
[truncated: 5,386 more rows]
[truncated: 315 more columns]
