# Supplementary material for: Alterations in oral bacterial communities are associated with risk factors for oral and oropharyngeal cancer
Source: Sci Rep. 2017 Dec 15;7:17686. doi: 10.1038/s41598-017-17795-z (PMC5732161; doi:10.1038/s41598-017-17795-z)
Supplement: Supplementary file 4 — Dataset 3 [file 41598_2017_17795_MOESM4_ESM.txt]

sample	ors_bl_microbiomic_dnaconc	usborn	ors_bl_microbiomic_plate	casectrl	cigaretteuse5lvl	hpvstatus_goldstd_typespecf	pair_microbiomic	currentteethstatus5lvl_new	diabetesever_Dkremove	raceoverall	hisp	alcoholstatus	tumor_finalhpvstatus_code	sex	ors_bl_hpvstatus	periodontitis_Dkremove	age	tobaccostatus	currdrinksperweek	oral_oropharyngeal
GS1003	182.9	Yes	SK-24Q7	1	Current regular	Pos	3	toothstat0	No	White	No	Never regular or former regular	Pos	Male	Neg	No	56	Current regular	0	Unknown
GS1009	42.64	Yes	SK-24Q8	1	Never regular	Pos	9	toothstat0	Yes	White	No	Current regular	Pos	Male	Pos	No	64	Never regular or former regular	2	Oropharynx
GS1011	104.1	Yes	SK-24Q8	1	Current regular	Pos	11	NA	No	Black/African Am.	No	Never	NA	Male	Pos	No	63	Current regular	0	Oropharynx
GS1012	22.14	Yes	SK-24Q8	1	Current regular	Neg	12	toothstat4	No	White	No	Current regular	Neg	Male	Neg	No	52	Current regular	9	Oral cavity
GS1013	53.83	Yes	SK-27BR	1	<100 cigarettes	Pos	13	toothstat0	No	White	No	Current regular	NA	Male	Neg	Yes	53	Never regular or former regular	25	Unknown
GS1014	69.54	Yes	1YXR	1	Never	NA	14	toothstat0	No	White	No	Never regular or former regular	NA	Male	Neg	Yes	54	Never	0	Oropharynx
GS1015	34.43	Yes	1YXR	1	<100 cigarettes	Pos	15	toothstat0	No	White	No	Current regular	Pos	Male	Neg	No	54	Never regular or former regular	4.75	Oropharynx
GS1016	52.95	Yes	1YXR	1	Never	Neg	16	toothstat1	Yes	White	No	Never	NA	Female	Neg	No	72	Never	0	Oral cavity
GS1017	34.46	Yes	1YXR	1	Current regular	Neg	17	toothstat4	No	White	No	Current regular	NA	Male	Neg	No	61	Current regular	42	Oral cavity
GS1018	18.02	Yes	1YXR	1	Former regular	NA	18	toothstat2	No	Am. Indian or AK Nat.	No	Current regular	NA	Male	Neg	No	74	Current regular	42	Oropharynx
GS1019	70.34	Yes	1YXR	1	Never	Neg	19	toothstat0	Yes	White	Yes	Never	NA	Female	Neg	No	69	Never	0	Oral cavity
GS1022	598.3	Yes	1YXR	1	Former regular	Neg	22	toothstat4	No	White	No	Never regular or former regular	NA	Female	Neg	No	78	Never regular or former regular	0	Oral cavity
GS1023	25.17	No	1YXR	1	Former regular	Neg	23	toothstat0	No	Black/African Am.	No	Current regular	NA	Male	Pos	NA	44	Never regular or former regular	7.5	Oral cavity
GS1024	158.6	Yes	1YXR	1	Former regular	Neg	24	toothstat4	NA	White	No	Never regular or former regular	NA	Female	Neg	NA	55	Never regular or former regular	0	Oral cavity
GS1025	39.38	Yes	1YXR	1	Never	Neg	25	toothstat4	No	White	No	Never	Neg	Female	Pos	No	70	Never	0	Oral cavity
GS1026	30.86	Yes	1YXS	1	Former regular	Neg	26	toothstat4	No	White	No	Never regular or former regular	Neg	Male	Pos	Yes	76	Never regular or former regular	0	Oral cavity
GS1027	58.46	Yes	1YXR	1	Former regular	Neg	27	toothstat1	Yes	White	No	Current regular	Neg	Female	Neg	Yes	57	Never regular or former regular	6	Oral cavity
GS1029	121.4	Yes	1YXR	1	Current regular	Pos	29	toothstat0	No	White	No	Current regular	NA	Male	Pos	Yes	53	Current regular	24	Oropharynx
GS1030	55.81	Yes	1YXR	1	Former regular	Neg	30	toothstat4	No	White	No	Never regular or former regular	NA	Male	Neg	No	71	Never regular or former regular	0	Oropharynx
GS1031	135.6	Yes	1YXR	1	Never regular	NA	31	toothstat0	No	White	No	Current regular	Pos	Male	Neg	No	63	Never regular or former regular	1.5	Oropharynx
GS1032	15.05	Yes	1YXR	1	Current regular	Pos	32	toothstat2	No	White	No	Current regular	NA	Male	Pos	No	52	Current regular	30	Oropharynx
GS1033	837.4	Yes	1YXR	1	Former regular	NA	33	toothstat0	No	Black/African Am.	No	Never regular or former regular	NA	Male	Neg	No	58	Never regular or former regular	0	Oropharynx
GS1038	29.5	Yes	1YXR	1	Former regular	Pos	38	toothstat0	Yes	White	No	Current regular	NA	Male	Pos	No	66	Never regular or former regular	1	Oropharynx
GS1040	40.24	Yes	1YXR	1	Former regular	Neg	40	toothstat0	Yes	White	No	Current regular	NA	Male	Neg	No	54	Never regular or former regular	2	Unknown
GS1041	37.91	Yes	1YXR	1	Former regular	Neg	41	toothstat0	No	Black/African Am.	No	Never regular or former regular	NA	Male	Pos	No	54	Never regular or former regular	0	Oropharynx
GS1042	69.52	Yes	1YXR	1	Current regular	Neg	42	toothstat0	No	White	No	Never regular or former regular	Neg	Male	Neg	No	53	Current regular	0	Oral cavity
GS1043	60.83	Yes	1YXR	1	Former regular	Neg	43	toothstat0	No	White	No	Never regular or former regular	NA	Male	Pos	No	56	Never regular or former regular	0	Oropharynx
GS1045	45.06	Yes	1YXR	1	<100 cigarettes	Pos	45	toothstat0	No	White	No	Never regular or former regular	NA	Female	Neg	No	65	Never regular or former regular	0	Oropharynx
GS1046	63.53	Yes	1YXR	1	Former regular	Neg	46	toothstat4	No	White	No	Never regular or former regular	NA	Male	Neg	Yes	75	Never regular or former regular	0	Oral cavity
GS1047	193.3	Yes	1YXR	1	Former regular	Neg	47	toothstat4	No	White	No	Never regular or former regular	NA	Female	Pos	No	81	Never regular or former regular	0	Oral cavity
GS1048	108.1	Yes	1YXR	1	Former regular	Neg	48	toothstat2	No	White	No	Current regular	NA	Male	Neg	No	71	Never regular or former regular	86	Oral cavity
GS1049	110.1	Yes	1YXR	1	Never	Neg	49	toothstat1	No	White	No	Current regular	NA	Male	Neg	Yes	79	Never regular or former regular	1.75	Oral cavity
GS1050	29.63	Yes	1YXR	1	Former regular	Pos	50	NA	No	>1 Race	No	Current regular	Pos	Male	Pos	NA	58	Never regular or former regular	60	Oropharynx
GS1051	31.4	Yes	1YXR	1	Current regular	NA	51	toothstat4	No	White	No	Never regular or former regular	NA	Male	Pos	No	45	Current regular	0	Oropharynx
GS1052	179	Yes	SK-24Q7	1	Former regular	NA	52	toothstat0	No	White	No	Current regular	NA	Male	Neg	No	68	Never regular or former regular	0.75	Oral cavity
GS1055	55.61	Yes	1YXR	1	Former regular	Neg	55	toothstat0	No	White	No	Current regular	NA	Male	Pos	No	63	Never regular or former regular	24	Oral cavity
GS1056	49.43	Yes	1YXR	1	<100 cigarettes	Pos	56	toothstat0	No	White	No	Never regular or former regular	Pos	Male	Pos	Yes	58	Never regular or former regular	0	Oropharynx
GS1057	114	Yes	1YXR	1	Former regular	Neg	57	toothstat0	No	White	No	Never regular or former regular	NA	Male	Neg	NA	51	Never regular or former regular	0	Oral cavity
GS1059	76.74	Yes	1YXR	1	Former regular	Pos	59	toothstat4	No	White	No	Current regular	Pos	Male	Neg	Yes	70	Never regular or former regular	2	Unknown
GS1060	97.56	Yes	1YXR	1	Former regular	Pos	60	toothstat0	Yes	White	No	Never regular or former regular	NA	Male	Pos	Yes	65	Never regular or former regular	0	Oropharynx
GS1063	57.43	Yes	1YXR	1	Former regular	NA	63	toothstat2	No	White	No	Current regular	NA	Male	Pos	Yes	47	Never regular or former regular	18	Oral cavity
GS1064	103.8	Yes	1YXR	1	Former regular	Pos	64	toothstat0	No	White	No	Never regular or former regular	NA	Male	Pos	Yes	61	Never regular or former regular	0	Oropharynx
GS1065	80.91	Yes	1YXR	1	Current regular	NA	65	NA	No	White	No	Current regular	NA	Male	Neg	No	57	Current regular	42	Oropharynx
GS1066	32.04	Yes	1YXR	1	Former regular	Neg	66	toothstat0	No	Black/African Am.	No	Never regular or former regular	NA	Female	Neg	No	46	Never regular or former regular	0	Oropharynx
GS1067	149	Yes	1YXR	1	Former regular	Neg	67	toothstat4	No	White	No	Never regular or former regular	NA	Male	Neg	No	48	Never regular or former regular	0	Oral cavity
GS1069	36.66	Yes	1YXR	1	Current regular	Neg	69	NA	No	White	No	Current regular	Neg	Female	Neg	No	54	Current regular	6	Oropharynx
GS1071	72.99	Yes	1YXS	1	Former regular	Neg	71	toothstat0	No	White	No	Current regular	NA	Male	Neg	No	74	Never regular or former regular	2.75	Oral cavity
GS1073	295.8	Yes	1YXR	1	Never	Neg	73	toothstat0	No	White	No	Never regular or former regular	NA	Female	Neg	Yes	78	Never	0	Oral cavity
GS1074	46.73	Yes	1YXR	1	Never	NA	74	toothstat0	No	White	No	Current regular	NA	Male	Neg	No	51	Never regular or former regular	12	Oropharynx
GS1075	65.17	Yes	1YXR	1	Former regular	NA	75	toothstat0	No	White	No	Current regular	NA	Male	Pos	No	38	Never regular or former regular	2	Oral cavity
GS1076	32.37	Yes	1YXR	1	Never	NA	76	toothstat0	No	White	No	Current regular	NA	Male	Pos	No	55	Never	37	Oropharynx
GS1078	111	Yes	1YXR	1	Never	Neg	78	toothstat0	No	White	No	Current regular	Neg	Male	Neg	No	63	Never regular or former regular	1	Oral cavity
GS1079	10.22	Yes	1YXR	1	Former regular	Neg	79	toothstat0	No	White	No	Current regular	Pos	Male	Pos	No	53	Never regular or former regular	2	Oropharynx
GS1080	69.58	Yes	1YXR	1	Former regular	Neg	80	toothstat0	Yes	White	No	Never regular or former regular	NA	Male	Neg	No	58	Never regular or former regular	0	Oral cavity
GS1081	25.75	Yes	1YXS	1	Former regular	Neg	81	toothstat2	Yes	White	No	Never regular or former regular	Neg	Male	Neg	No	71	Never regular or former regular	0	Oropharynx
GS1084	48.67	Yes	1YXR	1	Current regular	Neg	84	toothstat2	No	White	No	Never regular or former regular	NA	Male	Neg	No	51	Current regular	0	Oropharynx
GS1085	85.83	Yes	1YXR	1	Former regular	Neg	85	toothstat0	No	White	No	Current regular	NA	Female	Neg	No	54	Never regular or former regular	1.5	Oral cavity
GS1088	46.84	Yes	1YXR	1	Current regular	Pos	88	toothstat0	No	White	No	Never regular or former regular	NA	Female	Pos	No	54	Current regular	0	Oropharynx
GS1090	128.6	Yes	1YXR	1	Never regular	NA	90	toothstat4	No	White	No	Never regular or former regular	NA	Female	Neg	No	62	Never regular or former regular	0	Oral cavity
GS1091	29.21	Yes	1YXR	1	Current regular	Pos	91	toothstat1	No	White	No	Current regular	NA	Male	Pos	Yes	51	Current regular	21	Oropharynx
GS1092	60.64	Yes	1YXS	1	Current regular	Neg	92	toothstat0	No	White	No	Never regular or former regular	NA	Male	Neg	No	44	Current regular	0	Oral cavity
GS1094	55.61	Yes	1YXS	1	Former regular	Pos	94	toothstat0	No	White	No	Current regular	Pos	Male	Neg	No	59	Never regular or former regular	8	Oropharynx
GS1095	138	Yes	1YXS	1	Former regular	NA	95	toothstat4	No	White	No	Never regular or former regular	NA	Female	Pos	No	72	Never regular or former regular	0	Oropharynx
GS1096	116.5	Yes	1YXS	1	Never	Pos	96	toothstat0	No	White	No	Never regular or former regular	Pos	Male	Pos	No	67	Never	0	Oropharynx
GS1098	51.05	Yes	1YXS	1	Current regular	Pos	98	toothstat0	No	White	No	Current regular	NA	Male	Neg	No	55	Current regular	0	Unknown
GS1099	16.37	Yes	1YXS	1	Former regular	Pos	99	toothstat0	No	White	No	Never regular or former regular	Pos	Male	Neg	No	50	Never regular or former regular	0	Oropharynx
GS1100	270.1	Yes	1YXS	1	Current regular	Neg	100	toothstat4	No	White	No	Never regular or former regular	NA	Male	Neg	No	73	Current regular	0	Oral cavity
GS1101	230.5	Yes	1YXS	1	Former regular	NA	101	toothstat0	No	White	No	Current regular	NA	Male	Pos	NA	57	Never regular or former regular	6.5	Oropharynx
GS1102	64.71	Yes	1YXS	1	Current regular	Pos	102	toothstat4	No	White	No	Never regular or former regular	Pos	Male	Neg	No	49	Current regular	0	Oropharynx
GS1103	43.55	Yes	1YXS	1	Current regular	Neg	103	NA	No	White	No	Current regular	Neg	Male	Neg	No	52	Current regular	105	Oral cavity
GS1106	55.97	Yes	1YXS	1	Current regular	Neg	106	toothstat4	No	White	No	Never regular or former regular	Neg	Male	Neg	No	50	Current regular	0	Oral cavity
GS1109	80.53	Yes	1YXS	1	Current regular	Neg	109	NA	No	White	No	Current regular	NA	Male	Pos	Yes	47	Current regular	48	Oral cavity
GS1113	106.9	Yes	1YXS	1	Former regular	NA	113	toothstat2	Yes	White	No	Current regular	NA	Male	Pos	No	57	Never regular or former regular	21	Oropharynx
GS1116	100.2	Yes	1YXS	1	Current regular	Neg	116	toothstat2	No	White	No	Never regular or former regular	NA	Male	Neg	Yes	48	Current regular	0	Oropharynx
GS1117	111.8	Yes	1YXS	1	Current regular	Pos	117	toothstat0	No	White	No	Never regular or former regular	NA	Male	Pos	Yes	65	Current regular	0	Oropharynx
GS1118	245.7	Yes	1YXS	1	Former regular	NA	118	toothstat0	No	White	No	Never regular or former regular	NA	Male	Pos	No	69	Never regular or former regular	0	Oropharynx
GS1119	71.14	Yes	1YXS	1	Never	Pos	119	toothstat0	No	White	No	Current regular	NA	Male	Neg	No	66	Never	1	Oropharynx
GS1120	15.58	Yes	1YXS	1	Never	NA	120	toothstat0	No	White	No	Current regular	NA	Male	Pos	No	46	Never	16	Oropharynx
GS1121	66.74	Yes	1YXS	1	Current regular	NA	121	NA	No	White	No	Never regular or former regular	NA	Male	Neg	No	55	Current regular	0	Oropharynx
GS1122	67.48	Yes	1YXS	1	Former regular	NA	122	toothstat1	No	White	No	Never regular or former regular	NA	Male	Pos	Yes	66	Never regular or former regular	0	Oropharynx
GS1123	79.31	Yes	1YXS	1	Former regular	Neg	123	toothstat1	Yes	White	No	Current regular	NA	Male	Pos	Yes	64	Never regular or former regular	48	Oral cavity
GS1126	109.2	Yes	1YXS	1	Current regular	NA	126	toothstat0	No	White	No	Current regular	NA	Female	Neg	No	55	Current regular	5	Oropharynx
GS1127	148.7	Yes	1YXS	1	Never	Pos	127	toothstat4	No	White	No	Current regular	NA	Male	Pos	No	64	Never	6	Oropharynx
GS1128	101	Yes	1YXS	1	Former regular	NA	128	toothstat0	No	White	No	Never regular or former regular	NA	Male	Pos	No	58	Never regular or former regular	0	Oropharynx
GS1129	42.76	Yes	1YXS	1	Never	Neg	129	toothstat4	No	White	No	Current regular	Neg	Male	Neg	No	50	Never	8	Oral cavity
GS1130	20.67	Yes	1YXS	1	Former regular	Neg	130	toothstat0	No	White	No	Never regular or former regular	Neg	Male	Pos	Yes	42	Never regular or former regular	0	Oropharynx
GS1131	225.7	Yes	1YXS	1	Former regular	Neg	131	toothstat4	Yes	White	No	Current regular	NA	Male	Neg	Yes	83	Never regular or former regular	15	Oral cavity
GS1132	32.53	Yes	1YXS	1	Current regular	NA	132	toothstat0	No	White	No	Current regular	NA	Male	Pos	No	56	Current regular	30	Oropharynx
GS1133	146.7	Yes	1YXS	1	Never	Neg	133	NA	No	White	No	Current regular	Pos	Male	Pos	Yes	56	Never	4.75	Oral cavity
GS1135	123	Yes	1YXS	1	Former regular	Neg	135	toothstat0	Yes	White	No	Never regular or former regular	NA	Female	Neg	Yes	59	Never regular or former regular	0	Oral cavity
GS1136	81.55	Yes	1YXS	1	Former regular	Neg	136	toothstat4	Yes	White	No	Never regular or former regular	NA	Female	Neg	No	84	Never regular or former regular	0	Oral cavity
GS1139	30.68	Yes	1YXS	1	Current regular	Pos	139	toothstat0	Yes	White	No	Never regular or former regular	Pos	Male	Pos	Yes	61	Current regular	0	Oropharynx
GS1140	57.2	Yes	1YXS	1	Current regular	Pos	140	toothstat0	No	White	No	Never regular or former regular	Pos	Female	Pos	Yes	53	Current regular	0	Oropharynx
GS1142	83.69	Yes	1YXS	1	Never regular	Neg	142	toothstat0	No	White	No	Never regular or former regular	NA	Female	Neg	No	67	Never regular or former regular	0	Oral cavity
GS1143	114.1	Yes	SK-24Q7	1	Never	Neg	143	toothstat0	Yes	White	No	Never	NA	Female	Neg	Yes	59	Never	0	Oral cavity
GS1144	30.53	Yes	1YXS	1	Current regular	NA	144	toothstat4	No	Black/African Am.	No	Current regular	NA	Male	Neg	No	62	Current regular	20	Oropharynx
GS1145	220.9	Yes	1YXS	1	Never	Pos	145	toothstat1	Yes	White	No	Never regular or former regular	Pos	Male	Pos	No	59	Never	0	Oropharynx
GS1146	225.5	Yes	SK-24Q7	1	Former regular	Pos	146	NA	No	White	No	Never regular or former regular	NA	Female	Pos	No	43	Never regular or former regular	0	Oral cavity
GS1147	125.8	Yes	SK-24Q7	1	Former regular	Neg	147	toothstat1	No	White	No	Current regular	NA	Male	Neg	No	65	Never regular or former regular	14	Oral cavity
GS1149	58.71	Yes	SK-24Q7	1	Current regular	NA	149	toothstat0	No	White	No	Current regular	NA	Female	Neg	No	49	Current regular		Oral cavity
GS1150	96.56	Yes	SK-24Q7	1	Never	Neg	150	toothstat0	No	White	No	Never regular or former regular	Neg	Female	Neg	No	19	Never	0	Oral cavity
GS1151	100.4	Yes	SK-24Q7	1	Current regular	Neg	151	toothstat0	No	White	No	Current regular	NA	Male	Neg	Yes	56	Current regular	43	Oral cavity
GS1153	194.8	Yes	SK-24Q7	1	Former regular	Pos	153	toothstat1	No	White	No	Never regular or former regular	Pos	Male	Pos	Yes	60	Never regular or former regular	0	Oropharynx
GS1158	134.9	Yes	SK-24Q7	1	Never	Neg	158	toothstat0	Yes	White	No	Never regular or former regular	NA	Female	Neg	Yes	55	Never	0	Oral cavity
GS1161	378.5	Yes	SK-24Q7	1	Former regular	Neg	161	toothstat0	No	White	No	Current regular	NA	Male	Neg	Yes	65	Never regular or former regular	12	Oral cavity
GS1162	99.81	Yes	SK-24Q7	1	<100 cigarettes	Pos	162	toothstat0	No	White	No	Current regular	NA	Male	Neg	No	53	Never regular or former regular	1	Oropharynx
GS1168	122.5	Yes	SK-27BR	1	Never	Pos	168	toothstat0	No	White	No	Current regular	Pos	Male	NA	No	51	Never	16.5	Oropharynx
GS1170	204.6	Yes	SK-27BR	1	Former regular	Neg	170	toothstat0	No	White	No	Never regular or former regular	NA	Female	NA	Yes	66	Never regular or former regular	0	Oral cavity
GS1171	116.7	Yes	SK-27BR	1	Former regular	Neg	171	toothstat1	No	White	No	Current regular	NA	Female	NA	Yes	75	Never regular or former regular	0	Oral cavity
GS1172	146	Yes	SK-27BR	1	Former regular	Pos	172	toothstat2	No	White	No	Never regular or former regular	NA	Male	NA	No	64	Never regular or former regular	0	Oropharynx
GS1173	51.06	Yes	SK-27BR	1	Former regular	NA	173	toothstat1	No	White	No	Never regular or former regular	Pos	Male	NA	Yes	51	Never regular or former regular	0	Oropharynx
GS1176	118.8	Yes	SK-27BR	1	<100 cigarettes	NA	176	toothstat0	No	White	No	Never regular or former regular	NA	Male	NA	No	55	Never regular or former regular	0	Oropharynx
GS1177	116.8	Yes	SK-27BR	1	Former regular	Pos	177	NA	NA	White	No	Current regular	Pos	Male	NA	NA	56	Never regular or former regular	6	Oropharynx
GS1180	337.8	Yes	SK-27BR	1	Former regular	NA	180	toothstat2	Yes	Am. Indian or AK Nat.	No	Never regular or former regular	NA	Male	NA	Yes	65	Current regular	0	Oropharynx
GS1181	43.17	Yes	SK-27BR	1	Never	NA	181	toothstat0	No	White	No	Never regular or former regular	NA	Male	NA	Yes	55	Never	0	Oropharynx
GS1183	73.48	Yes	SK-27BR	1	Current regular	Pos	183	toothstat4	No	White	No	Never regular or former regular	NA	Male	NA	No	61	Current regular	0	Oral cavity
GS1185	286.4	Yes	SK-27BR	1	Never	Pos	185	toothstat0	No	White	No	Current regular	Pos	Male	NA	No	57	Never regular or former regular	70	Oropharynx
GS1188	21.3	Yes	SK-27BR	1	Former regular	Neg	188	toothstat4	Yes	White	No	Never regular or former regular	NA	Male	NA	No	78	Never regular or former regular	0	Oral cavity
GS1189	105.3	Yes	SK-27BR	1	Current regular	NA	189	toothstat0	No	White	No	Current regular	NA	Male	NA	No	66	Current regular	36	Oral cavity
GS1191	98.12	Yes	SK-27BR	1	Former regular	NA	191	toothstat0	No	White	No	Current regular	NA	Male	NA	No	48	Never regular or former regular	1.5	Oropharynx
GS1195	114.6	Yes	SK-27BR	1	Former regular	NA	195	NA	No	White	No	Never regular or former regular	NA	Male	NA	No	62	Never regular or former regular	0	Oropharynx
GS2002	43.34	Yes	1YXO	0	Never	NA	15	toothstat0	No	White	No	Current regular	NA	Male	Neg	No	53	Never	1	Oropharynx
GS2003	24.46	Yes	1YXO	0	Former regular	NA	3	toothstat0	No	White	No	Never regular or former regular	NA	Male	Neg	No	55	Never regular or former regular	0	Unknown
GS2004	13.52	Yes	1YXO	0	Former regular	NA	17	toothstat0	No	White	No	Never regular or former regular	NA	Male	Neg	No	63	Never regular or former regular	0	Oral cavity
GS2006	54.64	Yes	1YXO	0	Former regular	NA	9	toothstat0	No	White	No	Current regular	NA	Male	Neg	Yes	61	Never regular or former regular	15	Oropharynx
GS2007	10.11	Yes	1YXO	0	Never	NA	9	toothstat0	No	White	No	Never regular or former regular	NA	Male	Neg	No	60	Never	0	Oropharynx
GS2010	45.7	Yes	1YXO	0	Never	NA	122	toothstat0	No	White	No	Current regular	NA	Male	Neg	No	68	Never	7.75	Oropharynx
GS2012	30.69	Yes	1YXO	0	<100 cigarettes	NA	3	toothstat0	No	White	No	Never regular or former regular	NA	Male	Neg	No	55	Never regular or former regular	0	Unknown
GS2013	16.84	Yes	1YXO	0	Former regular	NA	153	NA	No	White	No	Never regular or former regular	NA	Male	Neg	No	61	Never regular or former regular	0	Oropharynx
GS2017	74.85	Yes	1YXO	0	Former regular	NA	116	toothstat0	No	White	No	Never regular or former regular	NA	Male	Neg	No	49	Current regular	0	Oropharynx
GS2018	11.61	Yes	1YXO	0	Former regular	NA	11	toothstat2	No	Black/African Am.	No	Never regular or former regular	NA	Male	Neg	No	63	Never regular or former regular	0	Oropharynx
GS2019	139.5	Yes	1YXO	0	Former regular	NA	17	toothstat0	No	White	No	Current regular	NA	Male	Neg	Yes	62	Never regular or former regular	28	Oral cavity
GS2020	27.27	Yes	1YXO	0	Former regular	NA	98	toothstat2	No	White	No	Never regular or former regular	NA	Male	Pos	Yes	56	Never regular or former regular	0	Unknown
GS2021	20.62	Yes	1YXO	0	Former regular	NA	16	toothstat1	No	White	No	Current regular	NA	Female	Neg	Yes	72	Never regular or former regular	12	Oral cavity
GS2023	28.8	Yes	1YXO	0	Former regular	NA	19	toothstat0	No	White	No	Never regular or former regular	NA	Female	Neg	No	69	Never regular or former regular	0	Oral cavity
GS2029	20.87	No	1YXO	0	<100 cigarettes	NA	31	toothstat0	No	>1 Race	No	Never regular or former regular	NA	Male	Neg	No	63	Never regular or former regular	0	Oropharynx
GS2031	32.61	Yes	1YXO	0	Never	NA	19	toothstat0	Yes	White	No	Never regular or former regular	NA	Female	Neg	No	69	Never	0	Oral cavity
GS2032	58.27	Yes	1YXO	0	<100 cigarettes	NA	92	toothstat0	No	White	No	Current regular	NA	Male	Neg	No	44	Never regular or former regular	18	Oral cavity
GS2034	66.65	Yes	1YXO	0	<100 cigarettes	NA	101	toothstat0	No	White	No	Current regular	NA	Male	NA	No	55	Never regular or former regular	6	Oropharynx
GS2035	62.04	Yes	1YXO	0	Current regular	NA	23	toothstat0	No	Black/African Am.	No	Never regular or former regular	NA	Male	NA	No	43	Current regular	0	Oral cavity
GS2039	167.7	Yes	1YXO	0	<100 cigarettes	NA	18	toothstat1	No	White	No	Never regular or former regular	NA	Male	NA	NA	71	Never regular or former regular	0	Oropharynx
GS2040	14.5	Yes	1YXO	0	Current regular	NA	12	toothstat1	No	White	No	Current regular	NA	Male	NA	No	50	Current regular	75	Oral cavity
GS2041	74.55	Yes	1YXO	0	Former regular	NA	16	toothstat0	No	White	No	Current regular	NA	Female	NA	Yes	71	Never regular or former regular	16	Oral cavity
GS2042	51.75	Yes	1YXO	0	Former regular	NA	18	toothstat2	Yes	White	No	Never regular or former regular	NA	Male	NA	No	73	Never regular or former regular	0	Oropharynx
GS2043	40.44	Yes	1YXO	0	Never	NA	22	toothstat1	No	White	No	Never regular or former regular	NA	Female	NA	Yes	75	Never	0	Oral cavity
GS2045	37.46	Yes	1YXO	0	Never	NA	25	toothstat1	No	White	No	Never regular or former regular	NA	Female	NA	No	74	Never	0	Oral cavity
GS2046	74.75	Yes	1YXO	0	Former regular	NA	25	toothstat1	No	White	No	Current regular	NA	Female	NA	No	75	Never regular or former regular	4	Oral cavity
GS2047	61.12	Yes	1YXO	0	Never	NA	69	toothstat0	No	White	No	Current regular	NA	Female	NA	No	53	Never	1	Oropharynx
GS2048	111	Yes	1YXO	0	<100 cigarettes	NA	45	toothstat0	Yes	White	No	Never regular or former regular	NA	Female	NA	No	66	Never regular or former regular	0	Oropharynx
GS2049	44.82	Yes	1YXO	0	Current regular	NA	27	toothstat2	Yes	White	No	Never regular or former regular	NA	Female	NA	Yes	58	Current regular	0	Oral cavity
GS2050	95.54	Yes	1YXO	0	<100 cigarettes	NA	27	toothstat0	No	White	No	Current regular	NA	Female	NA	No	56	Never regular or former regular	3	Oral cavity
GS2051	33.27	Yes	1YXO	0	<100 cigarettes	NA	24	toothstat0	No	White	No	Never regular or former regular	NA	Female	NA	No	57	Never regular or former regular	0	Oral cavity
GS2052	187.1	Yes	1YXO	0	Never	NA	30	toothstat0	No	White	No	Current regular	NA	Male	NA	No	74	Never regular or former regular	13	Oropharynx
GS2053	25.48	Yes	1YXO	0	Current regular	NA	31	toothstat0	Yes	White	No	Current regular	NA	Male	NA	Yes	61	Current regular	4	Oropharynx
GS2054	79.02	Yes	1YXO	0	Current regular	NA	140	toothstat4	Yes	White	No	Never regular or former regular	NA	Female	Neg	No	54	Current regular	0	Oropharynx
GS2055	61.4	Yes	1YXO	0	Current regular	NA	24	toothstat0	No	White	No	Current regular	NA	Female	NA	Yes	58	Current regular	0	Oral cavity
GS2056	74.51	Yes	1YXO	0	<100 cigarettes	NA	12	toothstat0	No	White	No	Current regular	NA	Male	NA	No	50	Never regular or former regular	2	Oral cavity
GS2057	171.4	Yes	1YXO	0	<100 cigarettes	NA	13	toothstat0	No	White	No	Current regular	NA	Male	NA	No	52	Never regular or former regular	3.5	Unknown
GS2059	117.6	Yes	1YXO	0	Former regular	NA	153	toothstat0	Yes	White	No	Never regular or former regular	NA	Male	NA	No	62	Never regular or former regular	0	Oropharynx
GS2060	31.86	Yes	1YXO	0	Never	NA	30	toothstat1	No	White	No	Current regular	NA	Male	NA	No	70	Never	90	Oropharynx
GS2061	240.1	Yes	1YXO	0	Never	NA	43	toothstat0	No	White	No	Never regular or former regular	NA	Male	NA	No	55	Never	0	Oropharynx
GS2062	16.17	Yes	1YXO	0	Never	NA	149	toothstat0	No	White	No	Never regular or former regular	NA	Female	NA	No	48	Never	0	Oral cavity
GS2064	63.81	Yes	1YXO	0	Never	NA	95	toothstat0	Yes	White	No	Never	NA	Female	NA	No	70	Never	0	Oropharynx
GS2065	82.35	Yes	1YXO	0	Former regular	NA	13	toothstat0	No	White	No	Never regular or former regular	NA	Male	NA	No	51	Never regular or former regular	0	Unknown
GS2066	34.81	Yes	1YXO	0	<100 cigarettes	NA	14	toothstat0	No	White	No	Current regular	NA	Male	NA	No	53	Never regular or former regular	20	Oropharynx
GS2067	169.9	Yes	1YXO	0	Never	NA	46	toothstat0	No	White	No	Never regular or former regular	NA	Male	NA	Yes	73	Never	0	Oral cavity
GS2068	197.9	Yes	1YXO	0	Never	NA	38	toothstat0	No	White	No	Never regular or former regular	NA	Male	NA	No	69	Never	0	Oropharynx
GS2069	96.94	Yes	1YXO	0	Current regular	NA	14	toothstat0	No	White	No	Current regular	NA	Male	NA	No	50	Current regular	24	Oropharynx
GS2070	56.09	Yes	1YXO	0	Former regular	NA	11	NA	Yes	Black/African Am.	No	Never regular or former regular	NA	Male	NA	Yes	63	Never regular or former regular	0	Oropharynx
GS2071	49.76	Yes	1YXO	0	<100 cigarettes	NA	22	toothstat0	No	White	No	Never regular or former regular	NA	Female	NA	Yes	78	Never regular or former regular	0	Oral cavity
GS2072	240.1	Yes	1YXO	0	Never	NA	43	toothstat0	Yes	White	No	Never regular or former regular	NA	Male	NA	No	57	Never	0	Oropharynx
GS2073	30.44	Yes	1YXO	0	Former regular	NA	46	toothstat1	No	White	No	Current regular	NA	Male	NA	No	71	Never regular or former regular	2	Oral cavity
GS2074	118.6	Yes	1YXO	0	Never	NA	38	toothstat0	No	White	No	Never regular or former regular	NA	Male	NA	No	66	Never regular or former regular	0	Oropharynx
GS2076	73.01	Yes	1YXO	0	Former regular	NA	162	toothstat0	No	White	No	Current regular	NA	Male	NA	No	51	Never regular or former regular	25	Oropharynx
GS2078	45.13	Yes	1YXO	0	Former regular	NA	161	toothstat1	No	White	No	Current regular	NA	Male	NA	No	65	Never regular or former regular	14	Oral cavity
GS2079	11.13	Yes	1YXO	0	Current regular	NA	41	toothstat0	No	Black/African Am.	No	Never regular or former regular	NA	Male	NA	No	50	Current regular	0	Oropharynx
GS2080	42.78	Yes	1YXO	0	Never	NA	15	toothstat0	No	White	No	Never regular or former regular	NA	Male	NA	No	51	Never	0	Oropharynx
GS2081	94.26	Yes	1YXO	0	Former regular	NA	41	toothstat0	No	Black/African Am.	No	Current regular	NA	Male	NA	Yes	50	Never regular or former regular	15.5	Oropharynx
GS2082	40.74	Yes	1YXO	0	<100 cigarettes	NA	50	toothstat0	No	White	No	Current regular	NA	Male	NA	No	55	Never regular or former regular	11	Oropharynx
GS2083	467.1	Yes	1YXO	0	Current regular	NA	51	toothstat0	Yes	White	No	Never regular or former regular	NA	Male	NA	No	48	Current regular	0	Oropharynx
GS2085	12	Yes	1YXO	0	Former regular	NA	79	toothstat1	No	White	No	Never regular or former regular	NA	Male	NA	No	52	Never regular or former regular	0	Oropharynx
GS2087	70.79	Yes	1YXO	0	Former regular	NA	161	toothstat0	No	White	No	Current regular	NA	Male	NA	No	65	Never regular or former regular	38.5	Oral cavity
GS2088	59.2	Yes	1YXO	0	Never regular	NA	50	toothstat0	No	White	No	Current regular	NA	Male	NA	No	57	Never regular or former regular	6.25	Oropharynx
GS2089	144.5	Yes	1YXO	0	Former regular	NA	60	toothstat0	No	White	No	Never regular or former regular	NA	Male	NA	Yes	69	Never regular or former regular	0	Oropharynx
GS2091	100.5	Yes	1YXO	0	Never	NA	56	toothstat0	No	White	No	Never regular or former regular	NA	Male	NA	No	56	Never regular or former regular	0	Oropharynx
GS2092	59.37	Yes	1YXO	0	<100 cigarettes	NA	146	toothstat0	No	White	No	Never regular or former regular	NA	Female	NA	No	44	Never regular or former regular	0	Oral cavity
GS2093	21.88	Yes	1YXO	0	Never	NA	60	toothstat0	Yes	White	No	Never regular or former regular	NA	Male	NA	No	65	Never	0	Oropharynx
GS2094	87.98	Yes	1YXO	0	<100 cigarettes	NA	131	toothstat1	No	White	No	Never regular or former regular	NA	Male	NA	No	83	Never regular or former regular	0	Oral cavity
GS2096	99.42	Yes	1YXP	0	Never	NA	29	toothstat0	Yes	White	No	Never regular or former regular	NA	Male	NA	No	53	Current regular	0	Oropharynx
GS2097	146.7	Yes	1YXP	0	Current regular	NA	63	toothstat0	No	White	No	Current regular	NA	Male	NA	No	49	Current regular	48	Oral cavity
GS2098	13.46	Yes	1YXP	0	<100 cigarettes	NA	146	toothstat0	No	White	No	Current regular	NA	Female	NA	No	43	Never regular or former regular	4.25	Oral cavity
GS2099	38.73	Yes	1YXP	0	Never	NA	56	toothstat0	No	White	No	Never regular or former regular	NA	Male	NA	No	60	Never regular or former regular	0	Oropharynx
GS2100	176.8	Yes	1YXP	0	Former regular	NA	52	toothstat0	No	White	No	Current regular	NA	Male	NA	Yes	69	Never regular or former regular	14	Oral cavity
GS2101	24.08	Yes	1YXP	0	Never	NA	149	toothstat0	No	White	No	Current regular	NA	Female	NA	No	49	Never	1.5	Oral cavity
GS2102	19.85	Yes	1YXP	0	Former regular	NA	151	toothstat0	Yes	White	No	Never regular or former regular	NA	Male	NA	No	59	Never regular or former regular	0	Oral cavity
GS2103	80.43	Yes	1YXP	0	<100 cigarettes	NA	92	toothstat0	No	White	No	Current regular	NA	Male	NA	No	44	Never regular or former regular	6.5	Oral cavity
GS2105	13.72	No	1YXP	0	Never	NA	143	toothstat0	No	White	No	Never regular or former regular	NA	Female	NA	No	58	Never	0	Oral cavity
GS2106	162.8	Yes	1YXP	0	Former regular	NA	73	toothstat0	No	White	No	Current regular	NA	Female	NA	No	76	Never regular or former regular	14	Oral cavity
GS2109	35.35	Yes	1YXP	0	Never	NA	65	toothstat0	No	White	No	Never	NA	Male	NA	No	58	Current regular	0	Oropharynx
GS2110	210.7	Yes	1YXP	0	Never	NA	65	toothstat0	No	White	No	Current regular	NA	Male	NA	Yes	55	Never	0.5	Oropharynx
GS2113	26.58	Yes	1YXP	0	Never	NA	76	toothstat0	No	White	No	Current regular	NA	Male	NA	No	57	Never	14	Oropharynx
GS2114	47.9	Yes	1YXP	0	Never regular	NA	76	toothstat0	No	White	No	Never regular or former regular	NA	Male	NA	No	56	Never regular or former regular	0	Oropharynx
GS2115	35.22	Yes	1YXP	0	Current regular	NA	29	toothstat0	Yes	White	No	Never regular or former regular	NA	Male	NA	No	53	Current regular	0	Oropharynx
GS2116	127.2	Yes	1YXP	0	<100 cigarettes	NA	80	toothstat0	Yes	White	No	Never regular or former regular	NA	Male	NA	No	55	Never regular or former regular	0	Oral cavity
GS2117	89.21	Yes	1YXP	0	Never	NA	55	toothstat0	No	White	No	Never regular or former regular	NA	Male	NA	No	62	Never	0	Oral cavity
GS2118	36.19	Yes	1YXP	0	Former regular	NA	26	toothstat4	No	White	No	Never regular or former regular	NA	Male	NA	No	77	Never regular or former regular	0	Oral cavity
GS2119	47.26	Yes	1YXP	0	Former regular	NA	55	toothstat0	No	White	No	Current regular	NA	Male	NA	Yes	64	Never regular or former regular	5	Oral cavity
GS2120	13.7	Yes	1YXP	0	Former regular	NA	52	toothstat1	No	White	No	Never regular or former regular	NA	Male	NA	No	67	Never regular or former regular	0	Oral cavity
GS2122	49.07	Yes	1YXP	0	Former regular	NA	48	toothstat4	No	White	No	Current regular	NA	Male	NA	No	74	Current regular	13	Oral cavity
GS2123	89.54	Yes	1YXP	0	Never	NA	78	toothstat1	No	White	No	Current regular	NA	Male	NA	No	64	Never	0.75	Oral cavity
GS2124	19.6	Yes	1YXP	0	Former regular	NA	32	toothstat0	No	White	No	Current regular	NA	Male	NA	No	51	Never regular or former regular	25	Oropharynx
GS2125	49.2	Yes	1YXP	0	Former regular	NA	69	toothstat0	No	White	No	Current regular	NA	Female	NA	No	53	Never regular or former regular	0.75	Oropharynx
GS2127	143.5	Yes	1YXP	0	Former regular	NA	32	toothstat0	No	White	No	Current regular	NA	Male	NA	No	54	Never regular or former regular	13	Oropharynx
GS2128	62.47	Yes	1YXP	0	<100 cigarettes	NA	143	toothstat1	No	White	No	Current regular	NA	Female	NA	No	56	Never regular or former regular	21	Oral cavity
GS2129	113.4	Yes	1YXP	0	Never	NA	130	toothstat0	No	White	No	Current regular	NA	Male	NA	No	40	Never	7	Oropharynx
GS2130	379.8	Yes	1YXP	0	Never	NA	118	toothstat1	No	White	No	Never regular or former regular	NA	Male	NA	Yes	70	Never	0	Oropharynx
GS2133	54.77	Yes	1YXP	0	Never	NA	40	toothstat0	No	White	No	Never regular or former regular	NA	Male	NA	Yes	54	Never regular or former regular	0	Unknown
GS2135	36.74	Yes	1YXP	0	Never regular	NA	48	toothstat4	No	White	No	Current regular	NA	Male	NA	Yes	73	Never regular or former regular	2	Oral cavity
GS2136	67.73	Yes	1YXP	0	Never	NA	118	toothstat0	No	White	No	Never regular or former regular	NA	Male	NA	No	69	Never	0	Oropharynx
GS2140	11.73	Yes	1YXP	0	Former regular	NA	47	toothstat4	No	White	No	Never regular or former regular	NA	Female	NA	No	80	Never regular or former regular	0	Oral cavity
GS2141	126.1	Yes	1YXP	0	Former regular	NA	119	toothstat0	No	White	No	Current regular	NA	Male	NA	Yes	69	Never regular or former regular	7.5	Oropharynx
GS2142	63.39	Yes	1YXP	0	Never	NA	73	toothstat2	No	White	No	Never regular or former regular	NA	Female	NA	No	77	Never	0	Oral cavity
GS2143	54.61	Yes	1YXP	0	Never regular	NA	95	toothstat0	No	White	No	Never regular or former regular	NA	Female	NA	Yes	74	Never regular or former regular	0	Oropharynx
GS2145	22.37	No	1YXP	0	Current regular	NA	47	toothstat1	Yes	White	No	Never regular or former regular	NA	Female	NA	No	80	Current regular	0	Oral cavity
GS2147	146.4	Yes	1YXP	0	Never	NA	140	toothstat0	No	White	No	Never regular or former regular	NA	Female	NA	No	54	Never	0	Oropharynx
GS2148	82.85	Yes	1YXP	0	Never	NA	49	toothstat0	Yes	White	No	Never regular or former regular	NA	Male	NA	No	76	Never	0	Oral cavity
GS2151	194.3	Yes	1YXP	0	<100 cigarettes	NA	80	toothstat0	No	White	No	Never regular or former regular	NA	Male	NA	No	57	Never regular or former regular	0	Oral cavity
GS2152	36.34	Yes	1YXP	0	Never regular	NA	49	toothstat4	No	White	No	Never regular or former regular	NA	Male	NA	No	75	Never regular or former regular	0	Oral cavity
GS2153	25.64	Yes	1YXP	0	Never	NA	90	toothstat0	No	White	No	Current regular	NA	Female	NA	No	61	Never	23.5	Oral cavity
GS2154	105	Yes	1YXP	0	Never	NA	64	toothstat0	No	White	No	Current regular	NA	Male	NA	No	60	Never	21	Oropharynx
GS2155	11.27	Yes	1YXP	0	Former regular	NA	64	toothstat0	No	White	No	Current regular	NA	Male	NA	No	61	Never regular or former regular	18	Oropharynx
GS2156	39.5	Yes	1YXP	0	Former regular	NA	94	toothstat0	No	White	No	Current regular	NA	Male	NA	No	55	Never regular or former regular	18	Oropharynx
GS2157	147	Yes	1YXP	0	Former regular	NA	40	toothstat0	Yes	White	No	Never regular or former regular	NA	Male	NA	Yes	51	Never regular or former regular	0	Unknown
GS2158	115.6	Yes	1YXP	0	Never	NA	78	toothstat0	No	White	No	Current regular	NA	Male	NA	No	64	Never	12	Oral cavity
GS2159	33.76	Yes	1YXP	0	Never	NA	100	toothstat2	No	White	No	Never regular or former regular	NA	Male	NA	No	72	Never regular or former regular	0	Oral cavity
GS2161	83.92	Yes	1YXP	0	Former regular	NA	119	toothstat0	No	White	No	Current regular	NA	Male	NA	No	65	Current regular	21.25	Oropharynx
GS2162	268	No	1YXP	0	Former regular	NA	26	toothstat0	No	White	No	Never regular or former regular	NA	Male	NA	No	75	Never regular or former regular	0	Oral cavity
GS2163	15.91	Yes	1YXP	0	<100 cigarettes	NA	126	toothstat0	No	White	No	Never regular or former regular	NA	Female	NA	No	56	Never regular or former regular	0	Oropharynx
GS2164	21.26	Yes	1YXP	0	Never	NA	63	toothstat0	No	White	No	Current regular	NA	Male	NA	No	47	Never	1	Oral cavity
GS2165	96.28	Yes	1YXP	0	Never regular	NA	42	toothstat0	No	White	No	Never regular or former regular	NA	Male	NA	No	52	Never regular or former regular	0	Oral cavity
GS2166	39.51	Yes	1YXP	0	Current regular	NA	117	toothstat4	No	White	No	Never regular or former regular	NA	Male	NA	Yes	66	Current regular	0	Oropharynx
GS2167	67.46	Yes	1YXP	0	Former regular	NA	90	toothstat1	No	White	No	Current regular	NA	Female	NA	NA	61	Never regular or former regular	9	Oral cavity
GS2168	68.58	Yes	1YXP	0	Former regular	NA	67	toothstat0	No	White	No	Current regular	NA	Male	NA	No	46	Never regular or former regular	7.25	Oral cavity
GS2169	12.77	Yes	1YXP	0	Former regular	NA	42	toothstat0	No	White	No	Current regular	NA	Male	NA	Yes	54	Never regular or former regular	14.5	Oral cavity
GS2170	70.11	Yes	1YXP	0	Never	NA	94	toothstat0	No	White	No	Current regular	NA	Male	NA	No	55	Never regular or former regular	2.75	Oropharynx
GS2171	232.2	Yes	1YXP	0	Never	NA	75	toothstat0	No	White	No	Never regular or former regular	NA	Male	NA	No	39	Never	0	Oral cavity
GS2172	31.13	Yes	1YXP	0	Former regular	NA	67	toothstat0	No	White	No	Current regular	NA	Male	NA	No	49	Never regular or former regular	79	Oral cavity
GS2173	64.59	Yes	1YXP	0	Never	NA	57	toothstat0	No	White	No	Current regular	NA	Male	NA	Yes	52	Never	0.75	Oral cavity
GS2174	26.56	Yes	1YXP	0	<100 cigarettes	NA	51	toothstat0	No	White	No	Never regular or former regular	NA	Male	NA	No	48	Never regular or former regular	0	Oropharynx
GS2175	29.93	Yes	1YXP	0	Never	NA	98	toothstat0	No	White	No	Current regular	NA	Male	NA	No	57	Never	0.75	Unknown
GS2176	37.43	Yes	1YXP	0	<100 cigarettes	NA	57	toothstat0	No	White	No	Never	NA	Male	NA	No	53	Never regular or former regular	0	Oral cavity
GS2177	94.03	Yes	1YXP	0	Former regular	NA	106	toothstat0	Yes	White	No	Never regular or former regular	NA	Male	NA	No	51	Never regular or former regular	0	Oral cavity
GS2178	28.55	Yes	1YXP	0	Never	NA	158	toothstat0	No	White	No	Never regular or former regular	NA	Female	NA	No	58	Never	0	Oral cavity
GS2179	24.17	Yes	1YXP	0	Former regular	NA	158	toothstat0	No	White	No	Current regular	NA	Female	NA	No	57	Never regular or former regular	6	Oral cavity
GS2180	16.16	Yes	1YXP	0	Former regular	NA	102	toothstat0	No	White	No	Never regular or former regular	NA	Male	NA	NA	49	Never regular or former regular	0	Oropharynx
GS2181	67.26	Yes	1YXP	0	Current regular	NA	102	toothstat1	No	White	No	Never regular or former regular	NA	Male	NA	No	46	Current regular	0	Oropharynx
GS2182	17.1	Yes	1YXP	0	<100 cigarettes	NA	109	toothstat0	No	White	No	Current regular	NA	Male	NA	No	46	Never regular or former regular	9	Oral cavity
GS2183	106.1	No	1YXP	0	Never	NA	162	toothstat0	No	White	No	Never regular or former regular	NA	Male	NA	No	52	Never	0	Oropharynx
GS2184	83.83	Yes	1YXP	0	<100 cigarettes	NA	101	toothstat0	Yes	White	No	Never regular or former regular	NA	Male	NA	Yes	57	Never regular or former regular	0	Oropharynx
GS2187	153	Yes	1YXP	0	Former regular	NA	79	toothstat4	No	White	No	Current regular	NA	Male	NA	NA	54	Never regular or former regular	20	Oropharynx
GS2188	99.61	Yes	1YXP	0	Never	NA	100	toothstat0	No	White	No	Current regular	NA	Male	NA	No	72	Never	6.5	Oral cavity
GS2189	24.83	Yes	1YXP	0	Never	NA	130	toothstat0	No	White	No	Current regular	NA	Male	NA	Yes	41	Never	11	Oropharynx
GS2191	61.96	Yes	1YXP	0	Never	NA	74	toothstat0	No	White	No	Current regular	NA	Male	NA	No	51	Never regular or former regular	6	Oropharynx
GS2192	26.04	Yes	1YXP	0	Never	NA	84	toothstat0	No	White	No	Current regular	NA	Male	NA	No	53	Never	2	Oropharynx
GS2193	38.66	Yes	1YXP	0	Never	NA	85	toothstat0	Yes	White	No	Never regular or former regular	NA	Female	NA	Yes	53	Never	0	Oral cavity
GS2194	43.07	Yes	SK-24Q8	0	Former regular	NA	45	toothstat4	No	White	No	Never regular or former regular	NA	Female	NA	No	69	Never regular or former regular	0	Oropharynx
GS2196	24.54	Yes	SK-27BR	0	Former regular	NA	96	toothstat0	No	White	No	Current regular	NA	Male	NA	Yes	67	Never regular or former regular	24	Oropharynx
GS2197	17.19	Yes	SK-24Q7	0	Current regular	NA	84	toothstat4	No	White	No	Never regular or former regular	NA	Male	NA	No	53	Current regular	0	Oropharynx
GS2199	79.03	Yes	SK-27BR	0	Former regular	NA	59	NA	Yes	>1 Race	No	Never regular or former regular	NA	Male	NA	No	72	Never regular or former regular	0	Unknown
GS2200	166.2	Yes	SK-27BR	0	Never	NA	59	toothstat0	No	White	No	Never regular or former regular	NA	Male	NA	No	74	Never	0	Unknown
GS2201	44.86	Yes	SK-27BR	0	<100 cigarettes	NA	99	toothstat0	No	White	No	Never regular or former regular	NA	Male	NA	No	53	Never regular or former regular	0	Oropharynx
GS2202	226.2	Yes	SK-27BR	0	Never	NA	85	toothstat0	Yes	White	No	Never regular or former regular	NA	Female	NA	No	53	Never	0	Oral cavity
GS2203	85.06	Yes	SK-24Q7	0	Former regular	NA	151	toothstat0	Yes	White	No	Current regular	NA	Male	NA	No	59	Current regular	5.5	Oral cavity
GS2204	70.59	Yes	SK-27BR	0	Former regular	NA	88	toothstat0	No	White	No	Never regular or former regular	NA	Female	NA	Yes	52	Never regular or former regular	0	Oropharynx
GS2208	92.53	Yes	SK-27BR	0	Former regular	NA	142	toothstat0	No	White	No	Never regular or former regular	NA	Female	NA	Yes	66	Never regular or former regular	0	Oral cavity
GS2209	317.2	Yes	SK-27BR	0	Former regular	NA	33	toothstat2	Yes	Black/African Am.	No	Current regular	NA	Male	NA	Yes	58	Never regular or former regular	63	Oropharynx
GS2211	59.87	Yes	SK-24Q8	0	<100 cigarettes	NA	129	toothstat0	No	White	No	Current regular	NA	Male	NA	Yes	53	Never regular or former regular	9	Oral cavity
GS2212	49.29	Yes	SK-27BR	0	Current regular	NA	75	toothstat0	No	White	No	Never regular or former regular	NA	Male	NA	No	37	Current regular	0	Oral cavity
GS2213	16.25	Yes	SK-27BR	0	Current regular	NA	113	NA	No	White	No	Never regular or former regular	NA	Male	NA	No	56	Current regular	0	Oropharynx
GS2214	35.92	Yes	SK-27BR	0	Current regular	NA	120	toothstat0	No	White	No	Current regular	NA	Male	NA	No	47	Current regular	26	Oropharynx
GS2215	53.47	Yes	SK-27BR	0	Never	NA	66	toothstat0	No	Black/African Am.	No	Never regular or former regular	NA	Female	NA	No	45	Never	0	Oropharynx
GS2216	68.11	Yes	SK-27BR	0	Former regular	NA	109	NA	No	White	No	Never regular or former regular	NA	Male	NA	NA	45	Never regular or former regular	0	Oral cavity
GS2218	43.83	Yes	SK-27BR	0	Current regular	NA	33	toothstat4	No	Black/African Am.	No	Never regular or former regular	NA	Male	NA	NA	57	Current regular	0	Oropharynx
GS2219	37.14	Yes	SK-27BR	0	Never	NA	88	toothstat2	No	White	No	Never regular or former regular	NA	Female	NA	No	51	Never	0	Oropharynx
GS2221	26.5	Yes	SK-27BR	0	Current regular	NA	129	toothstat1	No	White	No	Never regular or former regular	NA	Male	NA	No	53	Current regular	0	Oral cavity
GS2222	10.78	Yes	SK-27BR	0	Never	NA	66	toothstat1	Yes	Black/African Am.	No	Current regular	NA	Female	NA	No	46	Never	2	Oropharynx
GS2223	45.49	Yes	SK-24Q7	0	Former regular	NA	123	toothstat1	No	White	No	Never regular or former regular	NA	Male	NA	No	61	Never regular or former regular	0	Oral cavity
GS2224	95.86	Yes	SK-24Q7	0	Never	NA	189	toothstat0	No	White	No	Current regular	NA	Male	NA	No	66	Never	11	Oral cavity
GS2225	63.69	Yes	SK-27BR	0	Former regular	NA	123	toothstat1	Yes	White	No	Current regular	NA	Male	NA	No	63	Never regular or former regular	14	Oral cavity
GS2226	19.62	Yes	SK-27BR	0	<100 cigarettes	NA	121	toothstat0	No	White	No	Current regular	NA	Male	NA	No	56	Never regular or former regular	18	Oropharynx
GS2227	27.16	Yes	SK-27BR	0	Former regular	NA	121	toothstat0	No	White	No	Never regular or former regular	NA	Male	NA	No	59	Never regular or former regular	0	Oropharynx
GS2229	67.51	Yes	SK-27BR	0	Former regular	NA	127	toothstat0	No	White	No	Never regular or former regular	NA	Male	NA	Yes	60	Never regular or former regular	0	Oropharynx
GS2230	288.8	No	SK-24Q7	0	<100 cigarettes	NA	23	toothstat0	No	Black/African Am.	No	Never regular or former regular	NA	Male	NA	No	43	Never regular or former regular	0	Oral cavity
GS2232	28.74	Yes	SK-27BR	0	<100 cigarettes	NA	91	toothstat0	No	White	No	Current regular	NA	Male	NA	No	54	Never regular or former regular	2	Oropharynx
GS2233	26.5	Yes	SK-27BR	0	Never	NA	116	toothstat0	Yes	White	No	Never regular or former regular	NA	Male	NA	No	47	Never regular or former regular	0	Oropharynx
GS2235	41.86	Yes	SK-27BR	0	<100 cigarettes	NA	113	toothstat0	No	White	No	Current regular	NA	Male	NA	No	59	Never regular or former regular	8	Oropharynx
GS2238	83.65	Yes	SK-24Q8	0	Never	NA	128	toothstat0	No	White	No	Never regular or former regular	NA	Male	NA	No	55	Never	0	Oropharynx
GS2239	12.11	Yes	SK-24Q7	0	Never	NA	126	toothstat0	No	White	No	Current regular	NA	Female	NA	No	59	Never	8	Oropharynx
GS2240	38.82	Yes	SK-27BR	0	Former regular	NA	99	toothstat0	No	White	No	Current regular	NA	Male	NA	No	51	Never regular or former regular	30	Oropharynx
GS2241	90.32	Yes	SK-27BR	0	Current regular	NA	127	toothstat0	No	White	No	Never regular or former regular	NA	Male	NA	No	63	Current regular	0	Oropharynx
GS2242	12.8	Yes	SK-27BR	0	<100 cigarettes	NA	91	toothstat0	No	White	No	Current regular	NA	Male	NA	No	51	Never regular or former regular	4	Oropharynx
GS2244	36.02	Yes	SK-24Q7	0	Never regular	NA	135	toothstat0	No	White	No	Never regular or former regular	NA	Female	NA	No	58	Never regular or former regular	0	Oral cavity
GS2245	73.34	Yes	SK-27BR	0	Former regular	NA	120	toothstat0	No	White	No	Current regular	NA	Male	NA	No	49	Never regular or former regular	54	Oropharynx
GS2246	75.84	Yes	SK-27BR	0	Current regular	NA	128	toothstat0	No	White	No	Current regular	NA	Male	NA	No	57	Current regular	1	Oropharynx
GS2247	49.1	Yes	SK-27BR	0	Former regular	NA	132	toothstat4	No	White	No	Current regular	NA	Male	NA	Yes	58	Never regular or former regular	47	Oropharynx
GS2249	27.15	Yes	SK-27BR	0	<100 cigarettes	NA	135	toothstat0	No	White	No	Current regular	NA	Female	NA	No	58	Never regular or former regular	8	Oral cavity
GS2250	13.38	Yes	SK-24Q7	0	Never regular	NA	103	toothstat0	No	White	No	Current regular	NA	Male	NA	No	50	Never regular or former regular	8	Oral cavity
GS2252	85.16	Yes	SK-27BR	0	Never	NA	96	toothstat0	No	White	No	Current regular	NA	Male	NA	No	65	Never	14	Oropharynx
GS2255	56.35	Yes	SK-24Q7	0	Current regular	NA	139	toothstat0	No	White	No	Current regular	NA	Male	NA	No	61	Current regular	119	Oropharynx
GS2256	58.93	Yes	SK-27BR	0	Never	NA	103	toothstat0	No	White	No	Current regular	NA	Male	NA	No	54	Never	0.5	Oral cavity
GS2257	13.58	No	SK-27BR	0	Never	NA	147	toothstat0	No	White	No	Current regular	NA	Male	NA	Yes	68	Never regular or former regular	14	Oral cavity
GS2258	226.2	Yes	SK-24Q8	0	Never	NA	106	toothstat0	No	White	No	Never regular or former regular	NA	Male	NA	No	54	Never regular or former regular	0	Oral cavity
GS2259	64.85	Yes	SK-24Q8	0	Former regular	NA	132	toothstat0	No	White	No	Never regular or former regular	NA	Male	NA	No	55	Never regular or former regular	0	Oropharynx
GS2260	26.76	Yes	SK-24Q8	0	<100 cigarettes	NA	74	toothstat0	No	White	No	Never regular or former regular	NA	Male	NA	No	50	Never regular or former regular	0	Oropharynx
GS2262	42.98	Yes	SK-27BR	0	Never	NA	144	toothstat0	No	Black/African Am.	No	Never regular or former regular	NA	Male	NA	No	62	Never	0	Oropharynx
GS2263	59	Yes	SK-27BR	0	Former regular	NA	136	toothstat0	No	White	No	Never regular or former regular	NA	Female	NA	No	88	Never regular or former regular	0	Oral cavity
GS2264	40.22	Yes	SK-24Q8	0	<100 cigarettes	NA	142	toothstat0	No	White	No	Never regular or former regular	NA	Female	NA	No	65	Never regular or former regular	0	Oral cavity
GS2265	51.37	Yes	SK-24Q8	0	Never	NA	133	toothstat0	No	White	No	Never regular or former regular	NA	Male	NA	No	59	Never	0	Oral cavity
GS2266	43.53	Yes	SK-27BR	0	Former regular	NA	133	toothstat0	No	White	No	Current regular	NA	Male	NA	No	57	Never regular or former regular	0	Oral cavity
GS2267	48.3	Yes	SK-27BR	0	Never	NA	139	toothstat0	No	White	No	Current regular	NA	Male	NA	No	62	Never	4	Oropharynx
GS2268	124.6	Yes	SK-24Q7	0	Never	NA	136	toothstat2	No	White	No	Never regular or former regular	NA	Female	NA	No	86	Never	0	Oral cavity
GS2269	83.66	Yes	SK-27BR	0	Former regular	NA	81	toothstat0	No	White	No	Never regular or former regular	NA	Male	NA	Yes	73	Never regular or former regular	0	Oropharynx
GS2270	23.93	Yes	SK-24Q8	0	Never regular	NA	145	toothstat1	Yes	White	No	Never regular or former regular	NA	Male	NA	No	59	Never regular or former regular	0	Oropharynx
GS2271	79.65	Yes	SK-27BR	0	Former regular	NA	117	toothstat0	No	White	No	Never regular or former regular	NA	Male	NA	No	69	Never regular or former regular	0	Oropharynx
GS2272	41.63	Yes	SK-27BR	0	Former regular	NA	122	toothstat0	No	White	No	Never regular or former regular	NA	Male	NA	Yes	67	Never regular or former regular	0	Oropharynx
GS2273	235.9	Yes	SK-27BR	0	Current regular	NA	144	toothstat4	Yes	Black/African Am.	No	Never regular or former regular	NA	Male	NA	No	60	Current regular	0	Oropharynx
GS2277	19.99	Yes	SK-27BR	0	Former regular	NA	145	toothstat3	No	White	No	Current regular	NA	Male	NA	No	59	Never regular or former regular	0	Oropharynx
GS2281	54.4	Yes	SK-27BR	0	<100 cigarettes	NA	150	toothstat0	No	White	No	Never regular or former regular	NA	Female	Neg	No	19	Never regular or former regular	0	Oral cavity
GS2282	52.58	Yes	SK-24Q8	0	Former regular	NA	147	toothstat0	No	White	No	Current regular	NA	Male	Neg	No	65	Never regular or former regular	18	Oral cavity
GS2284	32.95	No	SK-24Q7	0	Never	NA	71	toothstat0	No	White	No	Current regular	NA	Male	NA	No	73	Never	6	Oral cavity
GS2288	88.76	Yes	SK-24Q7	0	Never	NA	71	toothstat0	No	White	No	Never regular or former regular	NA	Male	NA	No	74	Never	0	Oral cavity
GS2293	6.555	Yes	SK-24Q7	0	Never	NA	150	toothstat0	No	White	No	Current regular	NA	Female	NA	No	19	Never	8.25	Oral cavity
GS2294	43.56	Yes	SK-24Q7	0	Former regular	NA	81	toothstat4	No	White	No	Never regular or former regular	NA	Male	NA	No	70	Never regular or former regular	0	Oropharynx
GS2295	126.2	Yes	SK-24Q7	0	<100 cigarettes	NA	131	toothstat0	No	White	No	Current regular	NA	Male	NA	No	82	Never regular or former regular	2.5	Oral cavity
GS2307	31.06	Yes	SK-27BR	0	Current regular	NA	170	toothstat1	No	White	No	Never regular or former regular	NA	Female	NA	No	65	Current regular	0	Oral cavity
GS2308	57.39	Yes	SK-27BR	0	Never	NA	170	toothstat0	No	White	No	Never regular or former regular	NA	Female	NA	No	66	Never	0	Oral cavity
GS2323	38.03	Yes	SK-27BR	0	Never	NA	177	toothstat0	No	White	No	Never regular or former regular	NA	Male	NA	Yes	57	Never	0	Oropharynx
GS2324	143.7	Yes	SK-27BR	0	Never	NA	171	toothstat1	No	White	No	Current regular	NA	Female	NA	Yes	75	Never	0.5	Oral cavity
GS2326	51.49	No	SK-27BR	0	<100 cigarettes	NA	171	toothstat0	No	White	No	Never regular or former regular	NA	Female	NA	No	79	Never regular or former regular	0	Oral cavity
GS2332	68.14	Yes	SK-27BR	0	Never	NA	168	toothstat0	No	White	No	Never regular or former regular	NA	Male	NA	No	52	Never regular or former regular	0	Oropharynx
GS2333	11.29	Yes	SK-27BR	0	Never	NA	172	toothstat0	Yes	White	No	Never regular or former regular	NA	Male	NA	No	61	Never	0	Oropharynx
GS2336	55.9	Yes	SK-27BR	0	Never	NA	172	toothstat0	No	White	No	Never regular or former regular	NA	Male	NA	Yes	64	Never	0	Oropharynx
GS2340	34.93	Yes	SK-27BR	0	Never	NA	168	toothstat0	No	White	No	Current regular	NA	Male	NA	No	52	Never	2	Oropharynx
GS2341	57.44	Yes	SK-27BR	0	Former regular	NA	177	NA	Yes	White	No	Never regular or former regular	NA	Male	NA	No	58	Never regular or former regular	0	Oropharynx
GS2342	74.87	Yes	SK-27BR	0	Former regular	NA	176	toothstat0	No	White	No	Current regular	NA	Male	NA	No	56	Never regular or former regular	12	Oropharynx
GS2343	87.79	Yes	SK-27BR	0	Current regular	NA	173	toothstat0	No	White	No	Never regular or former regular	NA	Male	NA	No	50	Current regular	0	Oropharynx
GS2346	21.24	Yes	SK-27BR	0	Current regular	NA	173	toothstat2	No	White	No	Never regular or former regular	NA	Male	NA	No	54	Current regular	0	Oropharynx
GS2347	48.78	Yes	SK-27BR	0	Never	NA	191	toothstat0	No	White	No	Current regular	NA	Male	NA	No	47	Never	4	Oropharynx
GS2349	51.56	Yes	SK-27BR	0	Former regular	NA	191	toothstat0	No	White	No	Current regular	NA	Male	NA	Yes	46	Never regular or former regular	5	Oropharynx
GS2351	60.08	Yes	SK-27BR	0	Former regular	NA	176	toothstat0	No	White	No	Current regular	NA	Male	NA	Yes	57	Never regular or former regular	4.5	Oropharynx
GS2352	17.24	Yes	SK-27BR	0	Former regular	NA	189	toothstat0	No	White	No	Current regular	NA	Male	NA	No	66	Never regular or former regular	0.5	Oral cavity
GS2353	65.59	Yes	SK-27BR	0	Current regular	NA	181	toothstat0	No	White	No	Current regular	NA	Male	NA	No	56	Current regular	25	Oropharynx
GS2356	61.23	Yes	SK-27BR	0	Never	NA	181	toothstat0	No	Am. Indian or AK Nat.	No	Never regular or former regular	NA	Male	NA	No	58	Never	0	Oropharynx
GS2363	13.2	Yes	SK-27BR	0	Never	NA	185	toothstat2	No	White	No	Current regular	NA	Male	NA	No	59	Never	1	Oropharynx
GS2365	85.22	Yes	SK-27BR	0	<100 cigarettes	NA	183	toothstat0	No	White	No	Never regular or former regular	NA	Male	NA	No	62	Never regular or former regular	0	Oral cavity
GS2367	64.53	Yes	SK-27BR	0	Former regular	NA	183	toothstat0	No	White	No	Current regular	NA	Male	NA	Yes	61	Never regular or former regular	16	Oral cavity
GS2370	34.25	Yes	SK-27BR	0	Former regular	NA	195	toothstat0	Yes	White	No	Current regular	NA	Male	NA	Yes	62	Never regular or former regular	0	Oropharynx
GS2371	77.6	Yes	SK-27BR	0	Former regular	NA	188	toothstat4	No	White	No	Current regular	NA	Male	NA	No	78	Never regular or former regular	2	Oral cavity
GS2372	34.95	Yes	SK-27BR	0	Former regular	NA	195	toothstat0	Yes	White	No	Never regular or former regular	NA	Male	NA	No	64	Never regular or former regular	0	Oropharynx
GS2374	87.22	Yes	SK-27BR	0	Former regular	NA	180	toothstat0	No	White	No	Current regular	NA	Male	NA	No	68	Never regular or former regular	5	Oropharynx
GS2375	189.7	Yes	SK-27BR	0	<100 cigarettes	NA	185	toothstat0	No	White	No	Current regular	NA	Male	NA	Yes	58	Never regular or former regular	0	Oropharynx
GS2376	51.66	Yes	SK-27BR	0	Former regular	NA	180	toothstat1	Yes	White	No	Never regular or former regular	NA	Male	NA	No	65	Never regular or former regular	0	Oropharynx
GS2377	85.18	Yes	SK-27BR	0	Former regular	NA	188	toothstat0	No	White	No	Current regular	NA	Male	NA	No	78	Never regular or former regular	12	Oral cavity
