# Supplementary material for: Alterations in oral bacterial communities are associated with risk factors for oral and oropharyngeal cancer
Source: Sci Rep. 2017 Dec 15;7:17686. doi: 10.1038/s41598-017-17795-z (PMC5732161; doi:10.1038/s41598-017-17795-z)
Supplement: Supplementary file 6 — Dataset 5 [file 41598_2017_17795_MOESM6_ESM.xlsx]

## Sheet: Sheet1
Supplementary Table 5: Significant modules and pathways as detected for cancer vs. healthy, healthy tooth status vs. no natural teeth left, smokers vs. non-smokers, HPV infected cancer patients vs. non-HPV infected cancer patients, and periodontitis vs. healthy
Cancer patients vs. healthy control
increase in cancer	q-value	decrease in cancer	q-value
M00190_Iron_III_transport_system	0.00783121	M00365_C10_C20_isoprenoid_biosynthesis_archaea	0.00116666
M00063_CMP_KDO_biosynthesis	0.0133119	M00233_Glutamate_transport_system	0.00283675
M00255_Lipoprotein_releasing_system	0.0164685	M00209_Osmoprotectant_transport_system	0.00553277
M00093_Phosphatidylethanolamine_PE_biosynthesis_PA_PS_PE	0.0198362	M00243_Manganese_iron_transport_system	0.0284676
M00064_ADP_L_glycero_D_manno_heptose_biosynthesis	0.0356965	M00248_Antibiotic_transport_system	0.0481615
M00210_Putative_ABC_transport_system	0.0656739	M00028_Ornithine_biosynthesis_glutamate_ornithine	0.0529092
M00170_C4_dicarboxylic_acid_cycle_phosphoenolpyruvate_carboxykinase_type	0.0656739	M00250_Lipopolysaccharide_transport_system	0.0603681
M00256_Cell_division_transport_system	0.0700529	M00121_Heme_biosynthesis_glutamate_protoheme_siroheme	0.0862282
M00123_Biotin_biosynthesis_pimeloyl_CoA_biotin	0.105106	M00307_Pyruvate_oxidation_pyruvate_acetyl_CoA	0.108787
M00169_CAM_Crassulacean_acid_metabolism_light	0.151731	M00244_Zinc_manganese_transport_system	0.149958
M00020_Serine_biosynthesis_glycerate_3P_serine	0.197954	M00018_Threonine_biosynthesis_apartate_homoserine_threonine	0.174062
M00127_Thiamine_biosynthesis_AIR_thiamine_P_thiamine_2P	0.233808	M00265_PTS_system_glucose_specific_II_component	0.203098
		M00269_PTS_system_sucrose_specific_II_component	0.242283
Tooth status: all natural teeth left vs. no teeth left
increase in no teeth left	q-value	decrease in no teeth left	q-value
M00018_Threonine_biosynthesis_apartate_homoserine_threonine	0.040178	M00198_sn_Glycerol_3_phosphate_transport_system	0.000256915
M00005_PRPP_biosynthesis_ribose_5P_PRPP	0.0934607	M00027_GABA_gamma_Aminobutyrate_shunt	0.000768694
M00236_Polar_amino_acid_transport_system	0.0998508	M00186_Putative_tungstate_transport_system	0.000923492
M00276_PTS_system_mannose_specific_II_component	0.10247	M00095_C5_isoprenoid_biosynthesis_mevalonate_pathway	0.00125937
M00022_Shikimate_pathway_phosphoenolpyruvate_erythrose_4P_chorismate	0.105375	M00134_Polyamine_biosynthesis_arginine_ornithine_putrescine	0.00258543
		M00175_Nitrogen_fixation_N2_ammonia	0.00331903
		M00287_PTS_system_galactosamine_specific_II_component	0.00996107
		M00133_Polyamine_biosynthesis_arginine_agmatine_putrescine_spermidine	0.0133119
		M00313_indolepyruvate_ferredoxin_oxidoreductase	0.029247
		M00217_D_Allose_transport_system	0.051027
		M00215_D_Xylose_transport_system	0.0635536
		M00216_Putative_multiple_sugar_transport_system	0.072626
		M00245_Cobalt_transport_system	0.0998508
		M00208_Glycine_betaine_proline_transport_system	0.15995
		M00159_V_type_ATPase_prokaryotes	0.167826
		M00310_Pyruvate_ferredoxin_oxidoreductase	0.18126
		M00035_Methionine_degradation	0.246781
Smoking: Non-smokers vs. current regular smokers
increase in current smokers	q-value	decrease in current smokers	q-value
M00216_Putative_multiple_sugar_transport_system	0.0134987	M00168_CAM_Crassulacean_acid_metabolism_dark	0.053432
M00197_Putative_sugar_transport_system	0.0356965	M00121_Heme_biosynthesis_glutamate_protoheme_siroheme	0.105375
M00254_ABC_2_type_transport_system	0.0695214	M00009_Citrate_cycle_TCA_cycle_Krebs_cycle_	0.105375
M00027_GABA_gamma_Aminobutyrate_shunt	0.0862282	M00364_C10_C20_isoprenoid_biosynthesis_bacteria	0.175689
M00222_Phosphate_transport_system	0.166021	M00064_ADP_L_glycero_D_manno_heptose_biosynthesis	0.208103
M00319_Manganese_zinc_iron_transport_system	0.213583
M00045_Histidine_degradation_histidine_N_formiminoglutamate_glutamate	0.246781
HPV infection: infection vs. non-infection
increase in HPV infection	q-value	decrease in HPV infection	q-value
M00121_Heme_biosynthesis_glutamate_protoheme_siroheme	0.00773738	M00223_Phosphonate_transport_system	0.0635536
M00189_Molybdate_transport_system	0.0536447	M00345_Formaldehyde_assimilation_ribulose_monophosphate_pathway	0.232081
M00022_Shikimate_pathway_phosphoenolpyruvate_erythrose_4P_chorismate	0.0925632
M00028_Ornithine_biosynthesis_glutamate_ornithine	0.193101
Periodontitis: disease vs. healthy
increase in periodontitis	q-value	decrease in periodontitis	q-value
M00035_Methionine_degradation	0.246781	M00276_PTS_system_mannose_specific_II_component	0.246781
M00338_Cysteine_biosynthesis_homocysteine_serine_cysteine	0.246781
