# Supplementary material for: Alterations in oral bacterial communities are associated with risk factors for oral and oropharyngeal cancer
Source: Sci Rep. 2017 Dec 15;7:17686. doi: 10.1038/s41598-017-17795-z (PMC5732161; doi:10.1038/s41598-017-17795-z)
Supplement: Supplementary file 7 — Dataset 6 [file 41598_2017_17795_MOESM7_ESM.csv]

	Plate	Casectrl	Tooth.status	Smoking	HPV	Periodontitis
k__Bacteria.p__Actinobacteria	0.0246605561452452	0.0368817558738763	0	0	0.0140254783998746	0
k__Bacteria.p__Actinobacteria.c__Actinobacteria	0.0211031559386988	0.0388628958408405	0	0	0	0
k__Bacteria.p__Actinobacteria.c__Actinobacteria.o__Actinomycetales	0.0212018827333658	0.0356107049556879	0	0	0.0203281018094681	0
k__Bacteria.p__Actinobacteria.c__Actinobacteria.o__Actinomycetales.f__Actinomycetaceae	0.0698361335945615	0.00221838783456615	0	0	0.015325818695298	0
k__Bacteria.p__Actinobacteria.c__Actinobacteria.o__Actinomycetales.f__Actinomycetaceae.g__Actinomyces	0.066474704318489	0.0030367040361423	0	0	0.0140543191226794	0
k__Bacteria.p__Actinobacteria.c__Actinobacteria.o__Actinomycetales.f__Actinomycetaceae.g__Actinomyces.s__unclassified	0.0665001254871871	0.00304182239210368	0	0	0.0140462446440314	0
k__Bacteria.p__Actinobacteria.c__Actinobacteria.o__Actinomycetales.f__Actinomycetaceae.g__Actinomyces.s__unclassified.12574	0.0842673079743812	0	0.0378909548722077	0	0.0104494173411444	0
k__Bacteria.p__Actinobacteria.c__Actinobacteria.o__Actinomycetales.f__Actinomycetaceae.g__Actinomyces.s__unclassified.4296424	0.010819394884767	0.00721543720702971	0.0927153375654697	0	0	0
k__Bacteria.p__Actinobacteria.c__Actinobacteria.o__Actinomycetales.f__Actinomycetaceae.g__Actinomyces.s__unclassified.4306356	0.0573549478855402	0	0.0641566895027237	0	0.0215375598210211	0
k__Bacteria.p__Actinobacteria.c__Actinobacteria.o__Actinomycetales.f__Actinomycetaceae.g__Actinomyces.s__unclassified.4447219	0.023382239359452	0	0.0378160184161374	0	0	0
k__Bacteria.p__Actinobacteria.c__Actinobacteria.o__Actinomycetales.f__Actinomycetaceae.g__Actinomyces.s__unclassified.4448211	0.0055230978620749	0.00667895209814553	0.0773469513484317	0.00690056483551955	0	0
k__Bacteria.p__Actinobacteria.c__Actinobacteria.o__Actinomycetales.f__Actinomycetaceae.g__Actinomyces.s__unclassified.4463237	0.0303662633910321	0.00762937308305592	0.0767967762301995	0	0.001626111898902	0
k__Bacteria.p__Actinobacteria.c__Actinobacteria.o__Actinomycetales.f__Actinomycetaceae.g__Actinomyces.s__unclassified.526682	0.0373348969250108	0	0.0284546243717389	0.00966483144124529	0.0338374215532425	0
k__Bacteria.p__Actinobacteria.c__Actinobacteria.o__Actinomycetales.f__Actinomycetaceae.g__Actinomyces.s__unclassified.787709	0.0149477125838703	0	0.0175941999128576	0	0.00588777354486735	0
k__Bacteria.p__Actinobacteria.c__Actinobacteria.o__Actinomycetales.f__Actinomycetaceae.g__Actinomyces.s__unclassified.875735	0.0419090074511827	0.00891369356083099	0.0174935845668237	0	0.00807460565316677	0
k__Bacteria.p__Actinobacteria.c__Actinobacteria.o__Actinomycetales.f__Actinomycetaceae.g__Actinomyces.s__unclassified.888466	0.0211400863437952	0.0164906302691105	0.0316261657494888	0	0	0
k__Bacteria.p__Actinobacteria.c__Actinobacteria.o__Actinomycetales.f__Actinomycetaceae.g__Actinomyces.s__unclassified.890882	0.199050867015885	0	0.0151012869026843	0	0	0
k__Bacteria.p__Actinobacteria.c__Actinobacteria.o__Actinomycetales.f__Actinomycetaceae.g__Actinomyces.s__unclassified.92721	0	0	0.0571861959274499	0	0	0
k__Bacteria.p__Actinobacteria.c__Actinobacteria.o__Actinomycetales.f__Actinomycetaceae.g__unclassified.s__unclassified	0.00971713487281769	0.00161345031531767	0.0796252647146494	0	0.00360066450072756	0
k__Bacteria.p__Actinobacteria.c__Actinobacteria.o__Actinomycetales.f__Actinomycetaceae.g__unclassified.s__unclassified.4472050	0	0	0.0497093500532171	0.0158498614215325	0	0
k__Bacteria.p__Actinobacteria.c__Actinobacteria.o__Actinomycetales.f__Actinomycetaceae.g__unclassified.s__unclassified.484320	0	0	0.0751486250698997	0	0	0
k__Bacteria.p__Actinobacteria.c__Actinobacteria.o__Actinomycetales.f__Corynebacteriaceae.g__Corynebacterium	0.00453033511508707	0.00889850574874847	0.107730882606732	0	0	0
k__Bacteria.p__Actinobacteria.c__Actinobacteria.o__Actinomycetales.f__Corynebacteriaceae.g__Corynebacterium.s__durum.964220	0	0.037894587371064	0.102248460447902	0	0	0
k__Bacteria.p__Actinobacteria.c__Actinobacteria.o__Actinomycetales.f__Corynebacteriaceae.g__Corynebacterium.s__unclassified	0	0.0287893747376538	0.094287479947236	0	0	0
k__Bacteria.p__Actinobacteria.c__Actinobacteria.o__Actinomycetales.f__Corynebacteriaceae.g__Corynebacterium.s__unclassified.4470078	0.0171960056281621	0.00829540736349069	0.09698229748464	0	0	0
k__Bacteria.p__Actinobacteria.c__Actinobacteria.o__Actinomycetales.f__Micrococcaceae	0.0188116917069038	0.0350970458247592	0	0	0.017515291213117	0
k__Bacteria.p__Actinobacteria.c__Actinobacteria.o__Actinomycetales.f__Micrococcaceae.g__Rothia	0.0195226282144598	0.0343194433142451	0	0.0136055401257933	0.0194051137256701	0
k__Bacteria.p__Actinobacteria.c__Actinobacteria.o__Actinomycetales.f__Micrococcaceae.g__Rothia.s__aeria	0.0339095874906139	0	0.0579722498579388	0.0496252574287925	0	0
k__Bacteria.p__Actinobacteria.c__Actinobacteria.o__Actinomycetales.f__Micrococcaceae.g__Rothia.s__aeria.4317340	0.0322265523948933	0	0.0556672971114659	0.0336714262367232	0	0
k__Bacteria.p__Actinobacteria.c__Actinobacteria.o__Actinomycetales.f__Micrococcaceae.g__Rothia.s__aeria.4375127	0	0	0.0521275383843459	0.0640078490454066	0	0
k__Bacteria.p__Actinobacteria.c__Actinobacteria.o__Actinomycetales.f__Micrococcaceae.g__Rothia.s__dentocariosa	0.0110757576901666	0.0108326280149976	0.0721157198831318	0	0	0
k__Bacteria.p__Actinobacteria.c__Actinobacteria.o__Actinomycetales.f__Micrococcaceae.g__Rothia.s__dentocariosa.4306176	0.0109540002821912	0.00616610614344987	0.0444926605500774	0	0	0
k__Bacteria.p__Actinobacteria.c__Actinobacteria.o__Actinomycetales.f__Micrococcaceae.g__Rothia.s__dentocariosa.4311939	0.123878155213917	0.0112803305606623	0.0664801561390417	0	0	0
k__Bacteria.p__Actinobacteria.c__Actinobacteria.o__Actinomycetales.f__Micrococcaceae.g__Rothia.s__dentocariosa.4466006	0.0113475644374425	0.00887015393772267	0.0716859533964087	0	0	0
k__Bacteria.p__Actinobacteria.c__Actinobacteria.o__Actinomycetales.f__Micrococcaceae.g__Rothia.s__mucilaginosa	0.0248879993776664	0.0222590958876443	0	0	0.0179964163712782	0
k__Bacteria.p__Actinobacteria.c__Actinobacteria.o__Actinomycetales.f__Micrococcaceae.g__Rothia.s__mucilaginosa.1017181	0.0124975504528534	0	0	0	0.0196266104631437	0
k__Bacteria.p__Actinobacteria.c__Actinobacteria.o__Actinomycetales.f__Micrococcaceae.g__Rothia.s__mucilaginosa.4294457	0.0225815087690474	0.00227343166905037	0.0315570521339778	0	0	0
k__Bacteria.p__Actinobacteria.c__Actinobacteria.o__Actinomycetales.f__Micrococcaceae.g__Rothia.s__mucilaginosa.4411138	0.010807305130406	0.00313337480229477	0.0116674261533108	0	0.00994716890771962	0
k__Bacteria.p__Actinobacteria.c__Actinobacteria.o__Actinomycetales.f__Micrococcaceae.g__Rothia.s__mucilaginosa.866280	0.00294241593199425	0.000478831564424387	0.0131093677364335	0	0.010126192523133	0
k__Bacteria.p__Actinobacteria.c__Actinobacteria.o__Actinomycetales.f__Micrococcaceae.g__Rothia.s__mucilaginosa.886264	0.0143423515489032	0	0.0108836660688576	0.0172128847826114	0.0212311261284911	0
k__Bacteria.p__Actinobacteria.c__Actinobacteria.o__Actinomycetales.f__Micrococcaceae.g__Rothia.s__mucilaginosa.926526	0.0129419448793951	0	0.0167766390557606	0.00714223373979548	0.0137966363311557	0
k__Bacteria.p__Actinobacteria.c__Actinobacteria.o__Actinomycetales.f__Micrococcaceae.g__Rothia.s__unclassified	0.0134904072048262	0	0.0129902328307203	0.00764605422413781	0	0
k__Bacteria.p__Actinobacteria.c__Actinobacteria.o__Actinomycetales.f__Micrococcaceae.g__Rothia.s__unclassified.905211	0.0117333770901215	0	0	0.0117462058710667	0	0
k__Bacteria.p__Actinobacteria.c__Actinobacteria.o__Bifidobacteriales.f__Bifidobacteriaceae	0.0208355019317582	0	0.012788965819535	0.0122754709465973	0	0
k__Bacteria.p__Actinobacteria.c__Actinobacteria.o__Bifidobacteriales.f__Bifidobacteriaceae.g__Alloscardovia.s__unclassified.1136387	0.0332802346576103	0	0.0418760008737568	0.0109736849676869	0	0
k__Bacteria.p__Actinobacteria.c__Actinobacteria.o__Bifidobacteriales.f__Bifidobacteriaceae.g__Bifidobacterium	0.0263668761197664	0	0.0284878316970776	0.0253713273819027	0	0
k__Bacteria.p__Actinobacteria.c__Actinobacteria.o__Bifidobacteriales.f__Bifidobacteriaceae.g__Bifidobacterium.s__longum	0.0228363044419617	0	0.0598853395657058	0.00705603676074726	0	0
k__Bacteria.p__Actinobacteria.c__Actinobacteria.o__Bifidobacteriales.f__Bifidobacteriaceae.g__Bifidobacterium.s__longum.72820	0	0	0.0643421947369862	0.00754359332171382	0	0
k__Bacteria.p__Actinobacteria.c__Actinobacteria.o__Bifidobacteriales.f__Bifidobacteriaceae.g__Bifidobacterium.s__unclassified	0.0232490239991453	0	0	0.0240103410429561	0	0
k__Bacteria.p__Actinobacteria.c__Actinobacteria.o__Bifidobacteriales.f__Bifidobacteriaceae.g__Bifidobacterium.s__unclassified.553611	0.0198165138028593	0	0.0448716726567893	0.075374506264327	0	0
k__Bacteria.p__Actinobacteria.c__Actinobacteria.o__Bifidobacteriales.f__Bifidobacteriaceae.g__Scardovia.s__unclassified	0	0	0.0597735802852293	0	0	0
k__Bacteria.p__Actinobacteria.c__Actinobacteria.o__Bifidobacteriales.f__Bifidobacteriaceae.g__Scardovia.s__unclassified.2438948	0	0.00163253951804518	0.0261184251463508	0	0	0
k__Bacteria.p__Actinobacteria.c__Actinobacteria.o__Bifidobacteriales.f__Bifidobacteriaceae.g__Scardovia.s__unclassified.4411875	0	0	0.0615424861368385	0	0	0
k__Bacteria.p__Actinobacteria.c__Coriobacteriia.o__Coriobacteriales.f__Coriobacteriaceae	0.032303695246853	0	0.042055925428687	0.00354625545367952	0	0
k__Bacteria.p__Actinobacteria.c__Coriobacteriia.o__Coriobacteriales.f__Coriobacteriaceae.g__Atopobium	0.0295033307220029	0	0.0408115599633594	0.00405840144591839	0	0
k__Bacteria.p__Actinobacteria.c__Coriobacteriia.o__Coriobacteriales.f__Coriobacteriaceae.g__Atopobium.s__rimae.251702	0	0	0.0660666785961002	0.0284377557041624	0	0
k__Bacteria.p__Actinobacteria.c__Coriobacteriia.o__Coriobacteriales.f__Coriobacteriaceae.g__Atopobium.s__unclassified	0.0261562660866772	0	0.0368726105354314	0	0	0
k__Bacteria.p__Actinobacteria.c__Coriobacteriia.o__Coriobacteriales.f__Coriobacteriaceae.g__Atopobium.s__unclassified.4451251	0.0231196492947181	0	0.0414528162296881	0.00206575798997769	0	0
k__Bacteria.p__Actinobacteria.c__Coriobacteriia.o__Coriobacteriales.f__Coriobacteriaceae.g__Atopobium.s__unclassified.524725	0	0	0.0719761420722283	0	0	0
k__Bacteria.p__Actinobacteria.c__Coriobacteriia.o__Coriobacteriales.f__Coriobacteriaceae.g__unclassified.s__unclassified	0.0413545787422094	0	0.0488057106833058	0.00244130568324989	0	0
k__Bacteria.p__Actinobacteria.c__Coriobacteriia.o__Coriobacteriales.f__Coriobacteriaceae.g__unclassified.s__unclassified.1106384	0	0	0.0390583328136205	0	0	0
k__Bacteria.p__Actinobacteria.c__Coriobacteriia.o__Coriobacteriales.f__Coriobacteriaceae.g__unclassified.s__unclassified.724147	0.029668925353444	0	0.0433308855752939	0.00221759102098676	0	0
k__Bacteria.p__Bacteroidetes	0.0181293259870707	0.00841672068516762	0	0	0	0
k__Bacteria.p__Bacteroidetes.c__Bacteroidia.o__Bacteroidales	0.0175734675937232	0.00691442697089788	0	0	0	0
k__Bacteria.p__Bacteroidetes.c__Bacteroidia.o__Bacteroidales.f__Bacteroidaceae.g__Bacteroides	0.487222544059991	0	0	0	0	0
k__Bacteria.p__Bacteroidetes.c__Bacteroidia.o__Bacteroidales.f__Bacteroidaceae.g__Bacteroides.s__unclassified	0.117371438252235	0	0	0	0	0
k__Bacteria.p__Bacteroidetes.c__Bacteroidia.o__Bacteroidales.f__Porphyromonadaceae	0.00506724440157116	0.000535970281838935	0.035146933770199	0	0.00450912415650282	0
k__Bacteria.p__Bacteroidetes.c__Bacteroidia.o__Bacteroidales.f__Porphyromonadaceae.g__Paludibacter.s__unclassified	0	0	0.0604815371584772	0	0	0
k__Bacteria.p__Bacteroidetes.c__Bacteroidia.o__Bacteroidales.f__Porphyromonadaceae.g__Paludibacter.s__unclassified.4305935	0	0	0.0627871439889707	0	0	0
k__Bacteria.p__Bacteroidetes.c__Bacteroidia.o__Bacteroidales.f__Porphyromonadaceae.g__Paludibacter.s__unclassified.4446973	0.0112546200671333	0	0.0423410622536175	0	0	0
k__Bacteria.p__Bacteroidetes.c__Bacteroidia.o__Bacteroidales.f__Porphyromonadaceae.g__Porphyromonas	0.0240991909310271	0	0.0236675163367938	0	0	0
k__Bacteria.p__Bacteroidetes.c__Bacteroidia.o__Bacteroidales.f__Porphyromonadaceae.g__Porphyromonas.s__endodontalis	0	0	0.0332471237372115	0	0	0
k__Bacteria.p__Bacteroidetes.c__Bacteroidia.o__Bacteroidales.f__Porphyromonadaceae.g__Porphyromonas.s__endodontalis.4423790	0	0	0.0332139283961937	0	0	0
k__Bacteria.p__Bacteroidetes.c__Bacteroidia.o__Bacteroidales.f__Porphyromonadaceae.g__Porphyromonas.s__unclassified	0.0107783729154274	0	0.0136641992777899	0.0107432428227678	0.0022148280210665	0.00445087067812534
k__Bacteria.p__Bacteroidetes.c__Bacteroidia.o__Bacteroidales.f__Porphyromonadaceae.g__Porphyromonas.s__unclassified.2613485	0	0	0.0092673284768253	0	0	0
k__Bacteria.p__Bacteroidetes.c__Bacteroidia.o__Bacteroidales.f__Porphyromonadaceae.g__Porphyromonas.s__unclassified.4321559	0.0143897837164517	0	0.0139295560334843	0.0148812594237776	0	0
k__Bacteria.p__Bacteroidetes.c__Bacteroidia.o__Bacteroidales.f__Porphyromonadaceae.g__Porphyromonas.s__unclassified.4409545	0.0165307555478693	0	0.0117393048106068	0.0101831007146352	0	0
k__Bacteria.p__Bacteroidetes.c__Bacteroidia.o__Bacteroidales.f__Porphyromonadaceae.g__Porphyromonas.s__unclassified.4412630	0.0112380179348961	0	0.0197906809321061	0.00622375168593693	0	0.0184172799499412
k__Bacteria.p__Bacteroidetes.c__Bacteroidia.o__Bacteroidales.f__Porphyromonadaceae.g__Porphyromonas.s__unclassified.4447260	0.0237571543731105	0	0.0161484546942971	0.010740484661992	0	0
k__Bacteria.p__Bacteroidetes.c__Bacteroidia.o__Bacteroidales.f__Porphyromonadaceae.g__Porphyromonas.s__unclassified.4459993	0	0	0.0875293048337064	0	0	0
k__Bacteria.p__Bacteroidetes.c__Bacteroidia.o__Bacteroidales.f__Porphyromonadaceae.g__Porphyromonas.s__unclassified.4465803	0.0263488733454743	0	0	0	0	0
k__Bacteria.p__Bacteroidetes.c__Bacteroidia.o__Bacteroidales.f__Porphyromonadaceae.g__Porphyromonas.s__unclassified.530164	0.0203533939485989	0	0.00722016178704166	0.00452946966046308	0	0
k__Bacteria.p__Bacteroidetes.c__Bacteroidia.o__Bacteroidales.f__Porphyromonadaceae.g__Tannerella.s__unclassified	0.0280724565630218	0	0.0673438692210346	0	0	0
k__Bacteria.p__Bacteroidetes.c__Bacteroidia.o__Bacteroidales.f__Porphyromonadaceae.g__Tannerella.s__unclassified.4406621	0	0	0.0392806421263444	0	0	0
k__Bacteria.p__Bacteroidetes.c__Bacteroidia.o__Bacteroidales.f__Porphyromonadaceae.g__Tannerella.s__unclassified.4443201	0.0138742919076823	0	0.0385997932217548	0.00765031610692807	0	0
k__Bacteria.p__Bacteroidetes.c__Bacteroidia.o__Bacteroidales.f__Porphyromonadaceae.g__Tannerella.s__unclassified.4459021	0	0	0.0428001809434273	0	0	0
k__Bacteria.p__Bacteroidetes.c__Bacteroidia.o__Bacteroidales.f__Prevotellaceae.g__Prevotella	0.0201391271113822	0.00588605607851616	0.0389865762153177	0.0180940119257618	0	0
k__Bacteria.p__Bacteroidetes.c__Bacteroidia.o__Bacteroidales.f__Prevotellaceae.g__Prevotella.s__intermedia.611110	0.0344336809329921	0	0	0.0171960394029272	0	0
k__Bacteria.p__Bacteroidetes.c__Bacteroidia.o__Bacteroidales.f__Prevotellaceae.g__Prevotella.s__melaninogenica	0.0151160790731418	0.0123042781944447	0.0337624585145748	0	0.00835608904078437	0
k__Bacteria.p__Bacteroidetes.c__Bacteroidia.o__Bacteroidales.f__Prevotellaceae.g__Prevotella.s__melaninogenica.1042479	0.0352737418617986	0	0	0.0255431252946571	0	0
k__Bacteria.p__Bacteroidetes.c__Bacteroidia.o__Bacteroidales.f__Prevotellaceae.g__Prevotella.s__melaninogenica.4307391	0.005893338862358	0	0.0482560408824056	0.0119083656418934	0.0137300721395283	0
k__Bacteria.p__Bacteroidetes.c__Bacteroidia.o__Bacteroidales.f__Prevotellaceae.g__Prevotella.s__melaninogenica.4321402	0.0287614851115336	0	0	0.018816764453601	0	0
k__Bacteria.p__Bacteroidetes.c__Bacteroidia.o__Bacteroidales.f__Prevotellaceae.g__Prevotella.s__melaninogenica.4408558	0.0239090380275963	0	0.0505033148900917	0	0	0
k__Bacteria.p__Bacteroidetes.c__Bacteroidia.o__Bacteroidales.f__Prevotellaceae.g__Prevotella.s__melaninogenica.4428060	0.035560983647782	0	0	0	0	0
k__Bacteria.p__Bacteroidetes.c__Bacteroidia.o__Bacteroidales.f__Prevotellaceae.g__Prevotella.s__melaninogenica.4447248	0.0162639496543651	0.000595259479364267	0.028420617910189	0	0.00159106037094717	0
k__Bacteria.p__Bacteroidetes.c__Bacteroidia.o__Bacteroidales.f__Prevotellaceae.g__Prevotella.s__melaninogenica.4460404	0.0139806502005148	0	0.0319975242387971	0.00462364791796157	0	0
k__Bacteria.p__Bacteroidetes.c__Bacteroidia.o__Bacteroidales.f__Prevotellaceae.g__Prevotella.s__melaninogenica.4465561	0.0214493603394494	0	0	0	0.0183296499399588	0.00584785993926564
k__Bacteria.p__Bacteroidetes.c__Bacteroidia.o__Bacteroidales.f__Prevotellaceae.g__Prevotella.s__melaninogenica.525942	0.0151011321344207	0	0.0110493498644061	0.0178836869937493	0	0.00633807343865131
k__Bacteria.p__Bacteroidetes.c__Bacteroidia.o__Bacteroidales.f__Prevotellaceae.g__Prevotella.s__melaninogenica.935742	0.0228092560172418	0	0.0265431490969804	0.010724460723835	0	0
k__Bacteria.p__Bacteroidetes.c__Bacteroidia.o__Bacteroidales.f__Prevotellaceae.g__Prevotella.s__nanceiensis	0.0212375474743727	0	0.0178943969314407	0.0158631382904534	0	0
k__Bacteria.p__Bacteroidetes.c__Bacteroidia.o__Bacteroidales.f__Prevotellaceae.g__Prevotella.s__nanceiensis.4310398	0.0209203973270822	0	0.0153511905808653	0.0163808833000437	0	0
k__Bacteria.p__Bacteroidetes.c__Bacteroidia.o__Bacteroidales.f__Prevotellaceae.g__Prevotella.s__nigrescens	0	0	0.141143152164107	0	0	0
k__Bacteria.p__Bacteroidetes.c__Bacteroidia.o__Bacteroidales.f__Prevotellaceae.g__Prevotella.s__nigrescens.747980	0	0	0.141201444048374	0	0	0
k__Bacteria.p__Bacteroidetes.c__Bacteroidia.o__Bacteroidales.f__Prevotellaceae.g__Prevotella.s__pallens	0.0651912622606952	0	0.0308318132878727	0.0286825949764439	0.0119197854293889	0
k__Bacteria.p__Bacteroidetes.c__Bacteroidia.o__Bacteroidales.f__Prevotellaceae.g__Prevotella.s__pallens.2222	0.140924868907425	0	0.0398155705674273	0	0	0
k__Bacteria.p__Bacteroidetes.c__Bacteroidia.o__Bacteroidales.f__Prevotellaceae.g__Prevotella.s__unclassified	0.0499433960190152	0	0.055891091770751	0.0215044187483678	0	0
k__Bacteria.p__Bacteroidetes.c__Bacteroidia.o__Bacteroidales.f__Prevotellaceae.g__Prevotella.s__unclassified.1004910	0	0	0.0139678532885242	0	0	0
k__Bacteria.p__Bacteroidetes.c__Bacteroidia.o__Bacteroidales.f__Prevotellaceae.g__Prevotella.s__unclassified.1541939	0	0	0.0738647738622857	0	0	0
k__Bacteria.p__Bacteroidetes.c__Bacteroidia.o__Bacteroidales.f__Prevotellaceae.g__Prevotella.s__unclassified.22951	0.022119090199776	0	0.0150645460685853	0	0	0
k__Bacteria.p__Bacteroidetes.c__Bacteroidia.o__Bacteroidales.f__Prevotellaceae.g__Prevotella.s__unclassified.239506	0.0183604303916274	0	0.0271640615400868	0	0	0
k__Bacteria.p__Bacteroidetes.c__Bacteroidia.o__Bacteroidales.f__Prevotellaceae.g__Prevotella.s__unclassified.41911	0.033384527902764	0	0.08091588939174	0	0	0
k__Bacteria.p__Bacteroidetes.c__Bacteroidia.o__Bacteroidales.f__Prevotellaceae.g__Prevotella.s__unclassified.4302571	0	0	0.0754287118417562	0	0	0
k__Bacteria.p__Bacteroidetes.c__Bacteroidia.o__Bacteroidales.f__Prevotellaceae.g__Prevotella.s__unclassified.4304901	0.0268660703585736	0	0.0352748537396734	0.0348286521083277	0	0.0227016536426967
k__Bacteria.p__Bacteroidetes.c__Bacteroidia.o__Bacteroidales.f__Prevotellaceae.g__Prevotella.s__unclassified.4307006	0	0	0.0523470183937341	0	0	0
k__Bacteria.p__Bacteroidetes.c__Bacteroidia.o__Bacteroidales.f__Prevotellaceae.g__Prevotella.s__unclassified.4321396	0	0	0.0442405449976293	0.0115815088802108	0.00629169941256541	0
k__Bacteria.p__Bacteroidetes.c__Bacteroidia.o__Bacteroidales.f__Prevotellaceae.g__Prevotella.s__unclassified.4321398	0.00915233533303856	0	0.0106816061505122	0.0177241637977372	0.00891967325885156	0
k__Bacteria.p__Bacteroidetes.c__Bacteroidia.o__Bacteroidales.f__Prevotellaceae.g__Prevotella.s__unclassified.4331006	0.0136185427289739	0	0.0715401281597768	0	0	0
k__Bacteria.p__Bacteroidetes.c__Bacteroidia.o__Bacteroidales.f__Prevotellaceae.g__Prevotella.s__unclassified.4338372	0	0	0.130656633678127	0	0	0
k__Bacteria.p__Bacteroidetes.c__Bacteroidia.o__Bacteroidales.f__Prevotellaceae.g__Prevotella.s__unclassified.4346863	0.034033963833425	0	0.0694893802722737	0	0	0
k__Bacteria.p__Bacteroidetes.c__Bacteroidia.o__Bacteroidales.f__Prevotellaceae.g__Prevotella.s__unclassified.4372058	0.0164686928887394	0	0.0251287712286113	0.00213025888815718	0	0
k__Bacteria.p__Bacteroidetes.c__Bacteroidia.o__Bacteroidales.f__Prevotellaceae.g__Prevotella.s__unclassified.4382476	0.0151849022989937	0	0.0513914823699259	0	0	0
k__Bacteria.p__Bacteroidetes.c__Bacteroidia.o__Bacteroidales.f__Prevotellaceae.g__Prevotella.s__unclassified.4418243	0.0381282245071646	0	0.0992607794361852	0	0	0
k__Bacteria.p__Bacteroidetes.c__Bacteroidia.o__Bacteroidales.f__Prevotellaceae.g__Prevotella.s__unclassified.4426163	0	0	0.0740655928480725	0	0	0
k__Bacteria.p__Bacteroidetes.c__Bacteroidia.o__Bacteroidales.f__Prevotellaceae.g__Prevotella.s__unclassified.4426165	0	0	0	0	0	0
k__Bacteria.p__Bacteroidetes.c__Bacteroidia.o__Bacteroidales.f__Prevotellaceae.g__Prevotella.s__unclassified.4435065	0	0	0.0789884474610262	0	0	0
k__Bacteria.p__Bacteroidetes.c__Bacteroidia.o__Bacteroidales.f__Prevotellaceae.g__Prevotella.s__unclassified.4454385	0	0	0.0793488793214203	0	0	0
k__Bacteria.p__Bacteroidetes.c__Bacteroidia.o__Bacteroidales.f__Prevotellaceae.g__Prevotella.s__unclassified.4458304	0.0239978899528553	0	0.0189567336415736	0	0	0.0158221700988036
k__Bacteria.p__Bacteroidetes.c__Bacteroidia.o__Bacteroidales.f__Prevotellaceae.g__Prevotella.s__unclassified.4480094	0.0175989810183034	0	0.0659104989073637	0	0	0
k__Bacteria.p__Bacteroidetes.c__Bacteroidia.o__Bacteroidales.f__Prevotellaceae.g__Prevotella.s__unclassified.4480777	0	0	0.0569087078673236	0	0	0
k__Bacteria.p__Bacteroidetes.c__Bacteroidia.o__Bacteroidales.f__Prevotellaceae.g__Prevotella.s__unclassified.530206	0.13715151610795	0	0	0	0	0
k__Bacteria.p__Bacteroidetes.c__Bacteroidia.o__Bacteroidales.f__Prevotellaceae.g__Prevotella.s__unclassified.548730	0.0323978019260708	0.00105596209808075	0.0409985118229261	0	0	0
k__Bacteria.p__Bacteroidetes.c__Bacteroidia.o__Bacteroidales.f__Prevotellaceae.g__Prevotella.s__unclassified.55854	0.0373100052663166	0	0	0.036393781640156	0	0
k__Bacteria.p__Bacteroidetes.c__Bacteroidia.o__Bacteroidales.f__Prevotellaceae.g__Prevotella.s__unclassified.594026	0	0	0.0752272255886902	0.0323595614791611	0	0
k__Bacteria.p__Bacteroidetes.c__Bacteroidia.o__Bacteroidales.f__Prevotellaceae.g__Prevotella.s__unclassified.610111	0.0113621260671777	0	0.0542264601997503	0	0	0
k__Bacteria.p__Bacteroidetes.c__Bacteroidia.o__Bacteroidales.f__Prevotellaceae.g__Prevotella.s__unclassified.70671	0.0181151810215178	0	0.0164801483351551	0	0.00774070344276995	0
k__Bacteria.p__Bacteroidetes.c__Bacteroidia.o__Bacteroidales.f__Prevotellaceae.g__Prevotella.s__unclassified.851923	0	0	0.0741674164913266	0	0	0
k__Bacteria.p__Bacteroidetes.c__Bacteroidia.o__Bacteroidales.f__Prevotellaceae.g__Prevotella.s__unclassified.851935	0	0	0.0886644334131389	0	0	0
k__Bacteria.p__Bacteroidetes.c__Bacteroidia.o__Bacteroidales.f__Prevotellaceae.g__Prevotella.s__unclassified.851961	0	0	0	0	0	0
k__Bacteria.p__Bacteroidetes.c__Bacteroidia.o__Bacteroidales.f__Prevotellaceae.g__Prevotella.s__unclassified.92629	0.0323865105027214	0	0.0248804738811882	0	0	0
k__Bacteria.p__Bacteroidetes.c__Bacteroidia.o__Bacteroidales.f__.Paraprevotellaceae.	0.0103260238943031	0	0.0341245783174448	0	0	0
k__Bacteria.p__Bacteroidetes.c__Bacteroidia.o__Bacteroidales.f__.Paraprevotellaceae..g__.Prevotella.	0.01031815659515	0	0.0341088237592648	0	0	0
k__Bacteria.p__Bacteroidetes.c__Bacteroidia.o__Bacteroidales.f__.Paraprevotellaceae..g__.Prevotella..s__tannerae	0	0	0.0875814284055451	0	0	0
k__Bacteria.p__Bacteroidetes.c__Bacteroidia.o__Bacteroidales.f__.Paraprevotellaceae..g__.Prevotella..s__tannerae.2714267	0	0	0.0734346861947592	0	0	0
k__Bacteria.p__Bacteroidetes.c__Bacteroidia.o__Bacteroidales.f__.Paraprevotellaceae..g__.Prevotella..s__tannerae.2783638	0.0358637238843339	0	0.02346880071808	0.0154345509009784	0	0
k__Bacteria.p__Bacteroidetes.c__Bacteroidia.o__Bacteroidales.f__.Paraprevotellaceae..g__.Prevotella..s__tannerae.4448497	0.0241410826305846	0	0.0540142262088562	0	0	0
k__Bacteria.p__Bacteroidetes.c__Bacteroidia.o__Bacteroidales.f__.Paraprevotellaceae..g__.Prevotella..s__unclassified	0	0	0.0149919049050313	0.025681655672864	0	0
k__Bacteria.p__Bacteroidetes.c__Bacteroidia.o__Bacteroidales.f__.Paraprevotellaceae..g__.Prevotella..s__unclassified.2469654	0	0	0.0313551631031739	0	0	0
k__Bacteria.p__Bacteroidetes.c__Bacteroidia.o__Bacteroidales.f__.Paraprevotellaceae..g__.Prevotella..s__unclassified.269907	0.0143976965225997	0	0.0157041257352468	0.0257004178890679	0	0
k__Bacteria.p__Bacteroidetes.c__Bacteroidia.o__Bacteroidales.f__.Paraprevotellaceae..g__.Prevotella..s__unclassified.4340162	0.0122989629738329	0	0.0235031069418528	0.0177852365081468	0	0
k__Bacteria.p__Bacteroidetes.c__Bacteroidia.o__Bacteroidales.f__.Paraprevotellaceae..g__.Prevotella..s__unclassified.4430581	0.0112797280588653	0	0.0432685354070339	0.0148936013430986	0	0
k__Bacteria.p__Bacteroidetes.c__Bacteroidia.o__Bacteroidales.f__.Paraprevotellaceae..g__.Prevotella..s__unclassified.799211	0.00300816735059732	0	0.014197947569282	0.0216686136113504	0	0
k__Bacteria.p__Bacteroidetes.c__Bacteroidia.o__Bacteroidales.f__unclassified.g__unclassified.s__unclassified	0.00681197066132009	8.16769062021798e-05	0.0720592108902136	0.0178962922584879	0	0
k__Bacteria.p__Bacteroidetes.c__Bacteroidia.o__Bacteroidales.f__unclassified.g__unclassified.s__unclassified.1124080	0.0558239501449974	0	0	0	0	0
k__Bacteria.p__Bacteroidetes.c__Bacteroidia.o__Bacteroidales.f__unclassified.g__unclassified.s__unclassified.4368802	0	0	0.0359234612487212	0	0	0
k__Bacteria.p__Bacteroidetes.c__Flavobacteriia.o__Flavobacteriales	0	0	0.042841839883624	0.0113658146200372	0	0.0303743770993066
k__Bacteria.p__Bacteroidetes.c__Flavobacteriia.o__Flavobacteriales.f__Flavobacteriaceae	0	0	0.0656419912621113	0.00891238382055858	0	0.0383339883752166
k__Bacteria.p__Bacteroidetes.c__Flavobacteriia.o__Flavobacteriales.f__Flavobacteriaceae.g__Capnocytophaga	0	0	0.0655747819163337	0.00894263867525051	0	0.0382816710175761
k__Bacteria.p__Bacteroidetes.c__Flavobacteriia.o__Flavobacteriales.f__Flavobacteriaceae.g__Capnocytophaga.s__ochracea	0	0	0.133406148052486	0	0	0
k__Bacteria.p__Bacteroidetes.c__Flavobacteriia.o__Flavobacteriales.f__Flavobacteriaceae.g__Capnocytophaga.s__ochracea.4299087	0	0	0.067088893559193	0	0	0
k__Bacteria.p__Bacteroidetes.c__Flavobacteriia.o__Flavobacteriales.f__Flavobacteriaceae.g__Capnocytophaga.s__ochracea.4348826	0.0197965563596088	0	0.070759937579236	0	0	0
k__Bacteria.p__Bacteroidetes.c__Flavobacteriia.o__Flavobacteriales.f__Flavobacteriaceae.g__Capnocytophaga.s__unclassified	0	0	0.0499264915816142	0.0102083608243439	0	0.0386937833621104
k__Bacteria.p__Bacteroidetes.c__Flavobacteriia.o__Flavobacteriales.f__Flavobacteriaceae.g__Capnocytophaga.s__unclassified.4330572	0.0048405908092719	0	0.056894317260604	0.0036071473838738	0	0.0122679268936669
k__Bacteria.p__Bacteroidetes.c__Flavobacteriia.o__Flavobacteriales.f__Flavobacteriaceae.g__Capnocytophaga.s__unclassified.4338512	0.00591809711128691	0	0.0319084541787469	0	0	0
k__Bacteria.p__Bacteroidetes.c__Flavobacteriia.o__Flavobacteriales.f__Flavobacteriaceae.g__Capnocytophaga.s__unclassified.4366487	0	0	0.0484517953828164	0.00417392241625734	0	0
k__Bacteria.p__Bacteroidetes.c__Flavobacteriia.o__Flavobacteriales.f__Flavobacteriaceae.g__Capnocytophaga.s__unclassified.4392350	0.00929157307958117	0	0.0171428345529124	0.00796403014679195	0	0.0455094844991046
k__Bacteria.p__Bacteroidetes.c__Flavobacteriia.o__Flavobacteriales.f__Flavobacteriaceae.g__Capnocytophaga.s__unclassified.4451646	0	0	0.0257986084284141	0.0133718865704188	0.0367362907039945	0.034285045282067
k__Bacteria.p__Bacteroidetes.c__Flavobacteriia.o__Flavobacteriales.f__Flavobacteriaceae.g__Capnocytophaga.s__unclassified.92636	0.0229462466179716	0	0.0158205103899917	0	0	0
k__Bacteria.p__Bacteroidetes.c__Flavobacteriia.o__Flavobacteriales.f__.Weeksellaceae.	0	0	0.0208413371141945	0.0222216533493855	0.0158498600767119	0.0107182611109528
k__Bacteria.p__Bacteroidetes.c__Flavobacteriia.o__Flavobacteriales.f__.Weeksellaceae..g__unclassified.s__unclassified	0.015290446764604	0	0.0217062732493011	0.0237413134344734	0.00706635772442083	0.0101996851855009
k__Bacteria.p__Bacteroidetes.c__Flavobacteriia.o__Flavobacteriales.f__.Weeksellaceae..g__unclassified.s__unclassified.4298633	0.0292919767987962	0	0.019825514798549	0.0183000786507082	0	0.0138835585536324
k__Bacteria.p__Bacteroidetes.c__Flavobacteriia.o__Flavobacteriales.f__.Weeksellaceae..g__unclassified.s__unclassified.4307843	0.113613907268148	0	0.051077959634908	0	0	0
k__Bacteria.p__Bacteroidetes.c__Flavobacteriia.o__Flavobacteriales.f__.Weeksellaceae..g__unclassified.s__unclassified.887744	0.00476737054347233	0	0.0274316590075336	0.00285332608352705	0.0229284204296489	0
k__Bacteria.p__Cyanobacteria	0.0260297378328733	0.0106784331417013	0.00780915626599319	0.0116993141299764	0.0023722348220382	0
k__Bacteria.p__Cyanobacteria.c__Chloroplast	0.0255940534223257	0.010450216377151	0.00770219634223867	0.0116498164358557	0.00234253175275993	0
k__Bacteria.p__Cyanobacteria.c__Chloroplast.o__Streptophyta.f__unclassified.g__unclassified.s__unclassified	0.0257161666957499	0.0103654298599658	0.00773266516455197	0.0116610874533004	0.00239320647942227	0
k__Bacteria.p__Cyanobacteria.c__Chloroplast.o__Streptophyta.f__unclassified.g__unclassified.s__unclassified.4386317	0	0.0340460229842424	0	0.0296076516675779	0	0
k__Bacteria.p__Cyanobacteria.c__Chloroplast.o__Streptophyta.f__unclassified.g__unclassified.s__unclassified.4420570	0.0186224726944233	0	0	0.0206933232761	0	0
k__Bacteria.p__Firmicutes	0.0416816596318825	0	0.0248024012880175	0.0158182459494686	0	0.0182553703072127
k__Bacteria.p__Firmicutes.c__Bacilli	0.0653205818521547	0	0.0289283006258918	0.0136420078380866	0	0.024258669031657
k__Bacteria.p__Firmicutes.c__Bacilli.o__Bacillales	0.014931618210007	0	0.0307632614931057	0	0	0
k__Bacteria.p__Firmicutes.c__Bacilli.o__Bacillales.f__Planococcaceae	0.0258170842583741	0	0.015481089432014	0	0	0
k__Bacteria.p__Firmicutes.c__Bacilli.o__Bacillales.f__Planococcaceae.g__unclassified.s__unclassified	0.0257037388407	0	0.0155854488226904	0	0	0
k__Bacteria.p__Firmicutes.c__Bacilli.o__Bacillales.f__Planococcaceae.g__unclassified.s__unclassified.1061772	0.0244380335713747	0	0.0192241676138919	0	0	0
k__Bacteria.p__Firmicutes.c__Bacilli.o__Bacillales.f__Staphylococcaceae.g__Staphylococcus	0.0304460284853509	0	0.00896882825156453	0.0298714046401715	0	0
k__Bacteria.p__Firmicutes.c__Bacilli.o__Gemellales	0.0167227936835128	0	0.0166362694521682	0.051916611628772	0.0124791235322364	0.00317307245139771
k__Bacteria.p__Firmicutes.c__Bacilli.o__Gemellales.f__Gemellaceae	0.0166823863539102	0	0.0166993050340682	0.0519886113110617	0.0124611748136974	0.00316443383620726
k__Bacteria.p__Firmicutes.c__Bacilli.o__Gemellales.f__Gemellaceae.g__Gemella.s__unclassified	0.0209796232812382	0	0.022498658853108	0.00370023248378015	0.0114056354649616	0
k__Bacteria.p__Firmicutes.c__Bacilli.o__Gemellales.f__Gemellaceae.g__Gemella.s__unclassified.1071929	0.0343665009327239	0	0.0208018457221246	0.00218240958255569	0	0.00891031444276521
k__Bacteria.p__Firmicutes.c__Bacilli.o__Gemellales.f__Gemellaceae.g__unclassified.s__unclassified	0.0166558203872198	0	0.0167736326516001	0.0527551972271958	0.0123263600081449	0.0032027328609536
k__Bacteria.p__Firmicutes.c__Bacilli.o__Gemellales.f__Gemellaceae.g__unclassified.s__unclassified.1036749	0.029215905894967	0	0	0.00894364671951124	0	0
k__Bacteria.p__Firmicutes.c__Bacilli.o__Gemellales.f__Gemellaceae.g__unclassified.s__unclassified.1065569	0.0069987232059786	0	0.0189182395509884	0.0159564788821982	0	0
k__Bacteria.p__Firmicutes.c__Bacilli.o__Gemellales.f__Gemellaceae.g__unclassified.s__unclassified.4323059	0.0659506328866583	0	0.02088800723947	0.0305082513168297	0	0
k__Bacteria.p__Firmicutes.c__Bacilli.o__Gemellales.f__Gemellaceae.g__unclassified.s__unclassified.4337755	0.31673153861549	0	0	0	0	0
k__Bacteria.p__Firmicutes.c__Bacilli.o__Gemellales.f__Gemellaceae.g__unclassified.s__unclassified.4367364	0.00627379119246061	0.00375392751031958	0.0228673512568952	0.00357507470771364	0.0065108899871628	0
k__Bacteria.p__Firmicutes.c__Bacilli.o__Gemellales.f__Gemellaceae.g__unclassified.s__unclassified.4446902	0.0470470163203084	0	0	0.0455321967135556	0.00829247536241562	0.00333452958839682
k__Bacteria.p__Firmicutes.c__Bacilli.o__Gemellales.f__Gemellaceae.g__unclassified.s__unclassified.4453535	0.0346432846443484	0	0.0131382397908648	0.0141332261444396	0	0
k__Bacteria.p__Firmicutes.c__Bacilli.o__Gemellales.f__Gemellaceae.g__unclassified.s__unclassified.523036	0.00923308925527035	0	0.0107496394889343	0.0164990056897138	0	0.0090540504639882
k__Bacteria.p__Firmicutes.c__Bacilli.o__Gemellales.f__Gemellaceae.g__unclassified.s__unclassified.535353	0.00355624910414581	0	0.0399179993006907	0.0356058551171623	0.00705399107990661	0
k__Bacteria.p__Firmicutes.c__Bacilli.o__Gemellales.f__Gemellaceae.g__unclassified.s__unclassified.870762	0.368789737781067	0	0	0	0	0
k__Bacteria.p__Firmicutes.c__Bacilli.o__Gemellales.f__Gemellaceae.g__unclassified.s__unclassified.882765	0.0161235480075886	0	0.0165125021929544	0.0201199681269796	0	0
k__Bacteria.p__Firmicutes.c__Bacilli.o__Gemellales.f__Gemellaceae.g__unclassified.s__unclassified.925707	0.030886165771122	0	0	0	0	0
k__Bacteria.p__Firmicutes.c__Bacilli.o__Gemellales.f__unclassified.g__unclassified.s__unclassified	0.0287030565187041	0	0.015032030117549	0.0215089065990204	0	0
k__Bacteria.p__Firmicutes.c__Bacilli.o__Gemellales.f__unclassified.g__unclassified.s__unclassified.922239	0.0295322726227508	0	0.0150764759540168	0.0200035167919514	0	0
k__Bacteria.p__Firmicutes.c__Bacilli.o__Lactobacillales	0.0637989889377468	0	0.0357405672603096	0.0210469382939425	0	0.0288468774110422
k__Bacteria.p__Firmicutes.c__Bacilli.o__Lactobacillales.f__Carnobacteriaceae	0.0834562566034702	0	0.0306842072020845	0	0	0
k__Bacteria.p__Firmicutes.c__Bacilli.o__Lactobacillales.f__Carnobacteriaceae.g__Granulicatella.s__unclassified	0.0833766721044132	0	0.030614639819514	0	0	0
k__Bacteria.p__Firmicutes.c__Bacilli.o__Lactobacillales.f__Carnobacteriaceae.g__Granulicatella.s__unclassified.1696853	0.141998613503154	0	0	0	0	0
k__Bacteria.p__Firmicutes.c__Bacilli.o__Lactobacillales.f__Carnobacteriaceae.g__Granulicatella.s__unclassified.271159	0.0685363752337703	0	0.026059553726409	0.0054850662413828	0	0
k__Bacteria.p__Firmicutes.c__Bacilli.o__Lactobacillales.f__Carnobacteriaceae.g__Granulicatella.s__unclassified.4483015	0.0192673778578967	0	0.0183482308857632	0.0135879267327445	0	0
k__Bacteria.p__Firmicutes.c__Bacilli.o__Lactobacillales.f__Carnobacteriaceae.g__Granulicatella.s__unclassified.864640	0.0425802011166517	0	0	0.00906441168557781	0	0
k__Bacteria.p__Firmicutes.c__Bacilli.o__Lactobacillales.f__Carnobacteriaceae.g__Granulicatella.s__unclassified.898207	0.0332009553952155	0.00213194171964784	0	0	0.0167860479363643	0
k__Bacteria.p__Firmicutes.c__Bacilli.o__Lactobacillales.f__Carnobacteriaceae.g__Granulicatella.s__unclassified.929580	0.0187682831931186	0	0	0.0105869105786024	0	0
k__Bacteria.p__Firmicutes.c__Bacilli.o__Lactobacillales.f__Enterococcaceae	0.0822165082785379	0	0.0226049772223645	0.00771208798725427	0	0
k__Bacteria.p__Firmicutes.c__Bacilli.o__Lactobacillales.f__Enterococcaceae.g__Enterococcus	0.0544514489511926	0	0.013593164511034	0.00983043926512222	0	0
k__Bacteria.p__Firmicutes.c__Bacilli.o__Lactobacillales.f__Enterococcaceae.g__Enterococcus.s__haemoperoxidus	0.0267950212921805	0	0.0118303916427477	0	0	0
k__Bacteria.p__Firmicutes.c__Bacilli.o__Lactobacillales.f__Enterococcaceae.g__Enterococcus.s__unclassified	0.0367481573461004	0	0.0193149370895204	0.0114323672178006	0.000402991243404825	0
k__Bacteria.p__Firmicutes.c__Bacilli.o__Lactobacillales.f__Enterococcaceae.g__Enterococcus.s__unclassified.4316928	0.0640376799247843	0	0	0.012018028550372	0	0.0265360676534708
k__Bacteria.p__Firmicutes.c__Bacilli.o__Lactobacillales.f__Enterococcaceae.g__Vagococcus	0.0903659095760076	0	0	0.00599605128892561	0	0
k__Bacteria.p__Firmicutes.c__Bacilli.o__Lactobacillales.f__Enterococcaceae.g__Vagococcus.s__unclassified	0.0860865675006527	0	0.0382065192319188	0.00724944935045489	0	0
k__Bacteria.p__Firmicutes.c__Bacilli.o__Lactobacillales.f__Enterococcaceae.g__Vagococcus.s__unclassified.154506	0.138349829468936	0	0	0.0121207798605721	0	0
k__Bacteria.p__Firmicutes.c__Bacilli.o__Lactobacillales.f__Lactobacillaceae	0.0119601475374265	0	0	0.0126322721636454	0	0
k__Bacteria.p__Firmicutes.c__Bacilli.o__Lactobacillales.f__Lactobacillaceae.g__Lactobacillus	0.0125364520860323	0	0	0.0120600559557777	0	0
k__Bacteria.p__Firmicutes.c__Bacilli.o__Lactobacillales.f__Lactobacillaceae.g__Lactobacillus.s__unclassified	0.017113689941189	0	0	0.0166664953857763	0	0
k__Bacteria.p__Firmicutes.c__Bacilli.o__Lactobacillales.f__Lactobacillaceae.g__Lactobacillus.s__unclassified.288521	0.0193557083140604	0	0	0.0379753080453781	0	0
k__Bacteria.p__Firmicutes.c__Bacilli.o__Lactobacillales.f__Lactobacillaceae.g__Lactobacillus.s__unclassified.292057	0.0305624306683758	0	0	0.0614893840289579	0	0
k__Bacteria.p__Firmicutes.c__Bacilli.o__Lactobacillales.f__Lactobacillaceae.g__Lactobacillus.s__unclassified.324888	0.0102144887458194	0	0.0223829291415387	0.0600911110217056	0	0
k__Bacteria.p__Firmicutes.c__Bacilli.o__Lactobacillales.f__Lactobacillaceae.g__Lactobacillus.s__unclassified.4315658	0.0217550131727891	0	0.0221462793671234	0.00269388103942023	0	0
k__Bacteria.p__Firmicutes.c__Bacilli.o__Lactobacillales.f__Lactobacillaceae.g__Lactobacillus.s__unclassified.4354103	0.0455752458672341	0	0.0127906045167138	0	0	0
k__Bacteria.p__Firmicutes.c__Bacilli.o__Lactobacillales.f__Lactobacillaceae.g__Lactobacillus.s__unclassified.4397402	0.036659688632405	0	0	0.0281341440970452	0	0
k__Bacteria.p__Firmicutes.c__Bacilli.o__Lactobacillales.f__Lactobacillaceae.g__Lactobacillus.s__unclassified.4428313	0.0223763345756406	0	0.0182120510094271	0.027769343042828	0	0
k__Bacteria.p__Firmicutes.c__Bacilli.o__Lactobacillales.f__Lactobacillaceae.g__Lactobacillus.s__unclassified.851733	0	0	0	0.0746502101881404	0	0
k__Bacteria.p__Firmicutes.c__Bacilli.o__Lactobacillales.f__Lactobacillaceae.g__Lactobacillus.s__zeae	0	0	0.0475187960767819	0	0	0
k__Bacteria.p__Firmicutes.c__Bacilli.o__Lactobacillales.f__Lactobacillaceae.g__Lactobacillus.s__zeae.4480189	0	0	0.0529724218129067	0	0	0.0146191070911848
k__Bacteria.p__Firmicutes.c__Bacilli.o__Lactobacillales.f__Streptococcaceae	0.0710798456741226	0	0.0383840118869711	0	0	0.0348149393404581
k__Bacteria.p__Firmicutes.c__Bacilli.o__Lactobacillales.f__Streptococcaceae.g__Streptococcus	0.0531423703967395	0	0	0	0	0.0271464808054687
k__Bacteria.p__Firmicutes.c__Bacilli.o__Lactobacillales.f__Streptococcaceae.g__Streptococcus.s__anginosus	0.0278985520786927	0	0.0419253654059694	0.00493348383059037	0.0148981287239341	0
k__Bacteria.p__Firmicutes.c__Bacilli.o__Lactobacillales.f__Streptococcaceae.g__Streptococcus.s__anginosus.4344207	0.0144789518716366	0	0.0454722848040188	0	0.0201753173388123	0
k__Bacteria.p__Firmicutes.c__Bacilli.o__Lactobacillales.f__Streptococcaceae.g__Streptococcus.s__anginosus.936798	0.0129797805521701	0	0	0	0	0
k__Bacteria.p__Firmicutes.c__Bacilli.o__Lactobacillales.f__Streptococcaceae.g__Streptococcus.s__infantis	0.0779365245719889	0	0.0200526575780827	0	0.0112774222929408	0
k__Bacteria.p__Firmicutes.c__Bacilli.o__Lactobacillales.f__Streptococcaceae.g__Streptococcus.s__infantis.3046189	0.0770602569490118	0	0.0206511054403464	0	0	0
k__Bacteria.p__Firmicutes.c__Bacilli.o__Lactobacillales.f__Streptococcaceae.g__Streptococcus.s__unclassified	0.056327987631778	0	0	0	0	0.02880320539045
k__Bacteria.p__Firmicutes.c__Bacilli.o__Lactobacillales.f__Streptococcaceae.g__Streptococcus.s__unclassified.1000547	0.0334121722384486	0	0	0	0	0
k__Bacteria.p__Firmicutes.c__Bacilli.o__Lactobacillales.f__Streptococcaceae.g__Streptococcus.s__unclassified.1010458	0.064565546482375	0	0.0103492286670526	0.00690291895451391	0	0
k__Bacteria.p__Firmicutes.c__Bacilli.o__Lactobacillales.f__Streptococcaceae.g__Streptococcus.s__unclassified.1048420	0.250551039429792	0	0.0117249457213553	0	0	0
k__Bacteria.p__Firmicutes.c__Bacilli.o__Lactobacillales.f__Streptococcaceae.g__Streptococcus.s__unclassified.1059655	0.0390792592856775	0	0	0.00736183064157648	0	0
k__Bacteria.p__Firmicutes.c__Bacilli.o__Lactobacillales.f__Streptococcaceae.g__Streptococcus.s__unclassified.1079708	0.0752941974303646	0	0	0	0	0
k__Bacteria.p__Firmicutes.c__Bacilli.o__Lactobacillales.f__Streptococcaceae.g__Streptococcus.s__unclassified.1085410	0.100946244531162	0	0	0	0	0
k__Bacteria.p__Firmicutes.c__Bacilli.o__Lactobacillales.f__Streptococcaceae.g__Streptococcus.s__unclassified.1085832	0.0264112898458708	0.0157561391257695	0	0	0.00539321866607188	0
k__Bacteria.p__Firmicutes.c__Bacilli.o__Lactobacillales.f__Streptococcaceae.g__Streptococcus.s__unclassified.145009	0.0371111138056745	0.00886843868135259	0	0.0256800078870203	0	0.0110806675532362
k__Bacteria.p__Firmicutes.c__Bacilli.o__Lactobacillales.f__Streptococcaceae.g__Streptococcus.s__unclassified.1935279	0.0247292159454388	0	0.0258815760441389	0.0368564925710535	0	0
k__Bacteria.p__Firmicutes.c__Bacilli.o__Lactobacillales.f__Streptococcaceae.g__Streptococcus.s__unclassified.2208658	0.0191552103811081	0	0.0150175767101773	0	0	0
k__Bacteria.p__Firmicutes.c__Bacilli.o__Lactobacillales.f__Streptococcaceae.g__Streptococcus.s__unclassified.2953981	0.0647317351736915	0	0	0.00763344670777242	0.00969710377961476	0
k__Bacteria.p__Firmicutes.c__Bacilli.o__Lactobacillales.f__Streptococcaceae.g__Streptococcus.s__unclassified.3166216	0.0349315272268015	0	0	0.0200977150407548	0	0
k__Bacteria.p__Firmicutes.c__Bacilli.o__Lactobacillales.f__Streptococcaceae.g__Streptococcus.s__unclassified.3384047	0.0229620473838273	0.00498400513003831	0	0	0.000396514920871641	0
k__Bacteria.p__Firmicutes.c__Bacilli.o__Lactobacillales.f__Streptococcaceae.g__Streptococcus.s__unclassified.3449122	0.0339823940238839	0	0.0252136856079086	0.0308953276205563	0	0
k__Bacteria.p__Firmicutes.c__Bacilli.o__Lactobacillales.f__Streptococcaceae.g__Streptococcus.s__unclassified.3678349	0.0407427007156897	0	0.0378486070293011	0.0246089611099738	0	0
k__Bacteria.p__Firmicutes.c__Bacilli.o__Lactobacillales.f__Streptococcaceae.g__Streptococcus.s__unclassified.4297222	0.0145163475498796	0.0112236983359962	0.0323650093865245	0	0	0
k__Bacteria.p__Firmicutes.c__Bacilli.o__Lactobacillales.f__Streptococcaceae.g__Streptococcus.s__unclassified.4301566	0.0111721471298279	0	0.0149674103357716	0	0.0123981893790458	0
k__Bacteria.p__Firmicutes.c__Bacilli.o__Lactobacillales.f__Streptococcaceae.g__Streptococcus.s__unclassified.4302049	0.264731651093346	0	0	0	0	0
k__Bacteria.p__Firmicutes.c__Bacilli.o__Lactobacillales.f__Streptococcaceae.g__Streptococcus.s__unclassified.4303294	0.807389918589385	0	0	0	0	0
k__Bacteria.p__Firmicutes.c__Bacilli.o__Lactobacillales.f__Streptococcaceae.g__Streptococcus.s__unclassified.4305815	0.00505841790499848	0.00571254208944215	0	0	0.00443120967883336	0
k__Bacteria.p__Firmicutes.c__Bacilli.o__Lactobacillales.f__Streptococcaceae.g__Streptococcus.s__unclassified.4306048	0.156266883517756	0	0	0	0	0
k__Bacteria.p__Firmicutes.c__Bacilli.o__Lactobacillales.f__Streptococcaceae.g__Streptococcus.s__unclassified.4307484	0.270943346540527	0	0	0	0	0
k__Bacteria.p__Firmicutes.c__Bacilli.o__Lactobacillales.f__Streptococcaceae.g__Streptococcus.s__unclassified.4309301	0.210762097673418	0	0	0	0	0
k__Bacteria.p__Firmicutes.c__Bacilli.o__Lactobacillales.f__Streptococcaceae.g__Streptococcus.s__unclassified.4309764	0.201206247846465	0	0	0	0	0
k__Bacteria.p__Firmicutes.c__Bacilli.o__Lactobacillales.f__Streptococcaceae.g__Streptococcus.s__unclassified.4310500	0.0174052626305704	0	0.00619063878661861	0.00586565376250622	0.00870110519536983	0.0113281682395467
k__Bacteria.p__Firmicutes.c__Bacilli.o__Lactobacillales.f__Streptococcaceae.g__Streptococcus.s__unclassified.4315974	0.00800316148659533	0.00128468835192046	0.115025445023381	0	0	0
k__Bacteria.p__Firmicutes.c__Bacilli.o__Lactobacillales.f__Streptococcaceae.g__Streptococcus.s__unclassified.4334830	0.0153101864542687	0	0.0138533806895107	0.00457004379132069	0.0173915939367663	0
k__Bacteria.p__Firmicutes.c__Bacilli.o__Lactobacillales.f__Streptococcaceae.g__Streptococcus.s__unclassified.4346722	0.0472967627586578	0	0	0.018039078081636	0.0119532117249785	0
k__Bacteria.p__Firmicutes.c__Bacilli.o__Lactobacillales.f__Streptococcaceae.g__Streptococcus.s__unclassified.4372206	0.0740748654915593	0	0.0146051171995101	0	0	0
k__Bacteria.p__Firmicutes.c__Bacilli.o__Lactobacillales.f__Streptococcaceae.g__Streptococcus.s__unclassified.4390403	0.03274455310457	0	0	0	0.0105295041587858	0
k__Bacteria.p__Firmicutes.c__Bacilli.o__Lactobacillales.f__Streptococcaceae.g__Streptococcus.s__unclassified.4416763	0.0253369714381017	0	0.0887442712030053	0	0	0
k__Bacteria.p__Firmicutes.c__Bacilli.o__Lactobacillales.f__Streptococcaceae.g__Streptococcus.s__unclassified.4424239	0.0118785280181179	0.0170766057903433	0	0	0	0
k__Bacteria.p__Firmicutes.c__Bacilli.o__Lactobacillales.f__Streptococcaceae.g__Streptococcus.s__unclassified.4425214	0.0063229482473108	0.0199079337253698	0	0	0.00314134159491442	0
k__Bacteria.p__Firmicutes.c__Bacilli.o__Lactobacillales.f__Streptococcaceae.g__Streptococcus.s__unclassified.4428042	0.0196958510287768	0	0	0	0	0
k__Bacteria.p__Firmicutes.c__Bacilli.o__Lactobacillales.f__Streptococcaceae.g__Streptococcus.s__unclassified.4432042	0.0887376088210536	0	0	0	0	0
k__Bacteria.p__Firmicutes.c__Bacilli.o__Lactobacillales.f__Streptococcaceae.g__Streptococcus.s__unclassified.4437024	0.0229514394088304	0	0.0147620042999283	0.00222588072019989	0	0
k__Bacteria.p__Firmicutes.c__Bacilli.o__Lactobacillales.f__Streptococcaceae.g__Streptococcus.s__unclassified.4439603	0.00706526476464753	0.0121765949405985	0.0259159471319968	0.0268312413243472	0.0145520068255032	0
k__Bacteria.p__Firmicutes.c__Bacilli.o__Lactobacillales.f__Streptococcaceae.g__Streptococcus.s__unclassified.4442130	0.0333265247029872	0	0.0138937562445314	0.00433761945300692	0.00497175460541332	0
k__Bacteria.p__Firmicutes.c__Bacilli.o__Lactobacillales.f__Streptococcaceae.g__Streptococcus.s__unclassified.4455767	0.013424845463436	0.00475859546785157	0.0157697152493686	0	0.0165237661018769	0
k__Bacteria.p__Firmicutes.c__Bacilli.o__Lactobacillales.f__Streptococcaceae.g__Streptococcus.s__unclassified.4467992	0.0154618452412892	0.00385546788435879	0.0558198640305169	0.0137672784310394	0	0
k__Bacteria.p__Firmicutes.c__Bacilli.o__Lactobacillales.f__Streptococcaceae.g__Streptococcus.s__unclassified.513646	0.124124826318538	0	0.0328606378263557	0	0	0
k__Bacteria.p__Firmicutes.c__Bacilli.o__Lactobacillales.f__Streptococcaceae.g__Streptococcus.s__unclassified.516611	0.0209576870412063	0.0112449342699254	0.0362335269214458	0	0	0
k__Bacteria.p__Firmicutes.c__Bacilli.o__Lactobacillales.f__Streptococcaceae.g__Streptococcus.s__unclassified.517754	0.0219124070509741	0.00297438440673797	0	0.0106510523169653	0	0
k__Bacteria.p__Firmicutes.c__Bacilli.o__Lactobacillales.f__Streptococcaceae.g__Streptococcus.s__unclassified.521996	0.0217918816127949	0	0.0185981691950103	0	0.0155988506055912	0
k__Bacteria.p__Firmicutes.c__Bacilli.o__Lactobacillales.f__Streptococcaceae.g__Streptococcus.s__unclassified.523025	0.0736716613860175	0	0	0	0	0
k__Bacteria.p__Firmicutes.c__Bacilli.o__Lactobacillales.f__Streptococcaceae.g__Streptococcus.s__unclassified.526131	0.694277122694916	0	0	0	0	0
k__Bacteria.p__Firmicutes.c__Bacilli.o__Lactobacillales.f__Streptococcaceae.g__Streptococcus.s__unclassified.526804	0.0251754065208646	0.0325004527494286	0	0	0	0
k__Bacteria.p__Firmicutes.c__Bacilli.o__Lactobacillales.f__Streptococcaceae.g__Streptococcus.s__unclassified.529233	0.0244188826955448	0	0	0.01855048098327	0	0
k__Bacteria.p__Firmicutes.c__Bacilli.o__Lactobacillales.f__Streptococcaceae.g__Streptococcus.s__unclassified.536866	0.0157488436650503	0.0127075316080391	0.0227203772379585	0	0.00326215492692525	0
k__Bacteria.p__Firmicutes.c__Bacilli.o__Lactobacillales.f__Streptococcaceae.g__Streptococcus.s__unclassified.537894	0.0843681077993621	0	0	0	0.00341787435336926	0
k__Bacteria.p__Firmicutes.c__Bacilli.o__Lactobacillales.f__Streptococcaceae.g__Streptococcus.s__unclassified.538185	0.120462907097693	0	0	0.0101243525176454	0	0
k__Bacteria.p__Firmicutes.c__Bacilli.o__Lactobacillales.f__Streptococcaceae.g__Streptococcus.s__unclassified.54794	0.0195271613645167	0.00946908391984653	0.0278921966789479	0.00399017668013426	0	0
k__Bacteria.p__Firmicutes.c__Bacilli.o__Lactobacillales.f__Streptococcaceae.g__Streptococcus.s__unclassified.567427	0.00861525932782329	0.00310174558349932	0.0233389763776361	0.0323676565051373	0.00668014661414694	0
k__Bacteria.p__Firmicutes.c__Bacilli.o__Lactobacillales.f__Streptococcaceae.g__Streptococcus.s__unclassified.567960	0.137250376942188	0	0	0	0	0
k__Bacteria.p__Firmicutes.c__Bacilli.o__Lactobacillales.f__Streptococcaceae.g__Streptococcus.s__unclassified.584109	0.0373862561936995	0	0	0	0	0
k__Bacteria.p__Firmicutes.c__Bacilli.o__Lactobacillales.f__Streptococcaceae.g__Streptococcus.s__unclassified.591583	0.0533336034676741	0	0.0283945920928308	0	0	0
k__Bacteria.p__Firmicutes.c__Bacilli.o__Lactobacillales.f__Streptococcaceae.g__Streptococcus.s__unclassified.724120	0.0164201041723309	0.0219392733911529	0	0	0.000880472221829204	0
k__Bacteria.p__Firmicutes.c__Bacilli.o__Lactobacillales.f__Streptococcaceae.g__Streptococcus.s__unclassified.736957	0.129180607335974	0	0.0351411016981256	0	0	0
k__Bacteria.p__Firmicutes.c__Bacilli.o__Lactobacillales.f__Streptococcaceae.g__Streptococcus.s__unclassified.859700	0.0913535659247105	0	0	0	0	0
k__Bacteria.p__Firmicutes.c__Bacilli.o__Lactobacillales.f__Streptococcaceae.g__Streptococcus.s__unclassified.863124	0.25890580701833	0	0	0	0	0
k__Bacteria.p__Firmicutes.c__Bacilli.o__Lactobacillales.f__Streptococcaceae.g__Streptococcus.s__unclassified.864465	0.0742221709650162	0	0	0	0.000300465131325787	0
k__Bacteria.p__Firmicutes.c__Bacilli.o__Lactobacillales.f__Streptococcaceae.g__Streptococcus.s__unclassified.921101	0.103701397620636	0	0	0.0117797059844514	0	0
k__Bacteria.p__Firmicutes.c__Bacilli.o__Lactobacillales.f__Streptococcaceae.g__Streptococcus.s__unclassified.923098	0.0265444259484344	0	0.0126626859034243	0	0.0056287239455802	0
k__Bacteria.p__Firmicutes.c__Bacilli.o__Lactobacillales.f__Streptococcaceae.g__Streptococcus.s__unclassified.92535	0.0597903965382674	0	0.00381617009818378	0.0141611180186218	0.0224351656433038	0.00787236347031487
k__Bacteria.p__Firmicutes.c__Bacilli.o__Lactobacillales.f__Streptococcaceae.g__Streptococcus.s__unclassified.930592	0.0511282462293331	0.00330278525949765	0	0.00931937943375406	0	0
k__Bacteria.p__Firmicutes.c__Bacilli.o__Lactobacillales.f__Streptococcaceae.g__Streptococcus.s__unclassified.931950	0.0365312755917686	0	0	0	0	0
k__Bacteria.p__Firmicutes.c__Bacilli.o__Lactobacillales.f__Streptococcaceae.g__Streptococcus.s__unclassified.941096	0.0251741508391109	0.0062655932370967	0.00698523224735238	0.00664881258994626	0.00737520632070288	0
k__Bacteria.p__Firmicutes.c__Bacilli.o__Lactobacillales.f__Streptococcaceae.g__Streptococcus.s__unclassified.949816	0.0382425316244552	0	0.0040569570019505	0.0183900624699303	0	0
k__Bacteria.p__Firmicutes.c__Bacilli.o__Lactobacillales.f__Streptococcaceae.g__Streptococcus.s__unclassified.968954	0.034190315750481	0	0.0109818800527163	0	0	0
k__Bacteria.p__Firmicutes.c__Bacilli.o__Lactobacillales.f__Streptococcaceae.g__unclassified.s__unclassified	0.0530565535686636	0	0	0	0	0
k__Bacteria.p__Firmicutes.c__Bacilli.o__Lactobacillales.f__Streptococcaceae.g__unclassified.s__unclassified.525391	0.0499744456010506	0	0	0	0	0
k__Bacteria.p__Firmicutes.c__Bacilli.o__Lactobacillales.f__unclassified.g__unclassified.s__unclassified	0.0137646870594888	0.00377510571403937	0	0	0	0
k__Bacteria.p__Firmicutes.c__Bacilli.o__Lactobacillales.f__unclassified.g__unclassified.s__unclassified.225919	0.012215395714016	0.00791887362395279	0	0	0.00513282186800511	0
k__Bacteria.p__Firmicutes.c__Clostridia.o__Clostridiales	0.0277803693674399	0	0.0307027032462761	0.0222851237183154	0	0.0179703166323083
k__Bacteria.p__Firmicutes.c__Clostridia.o__Clostridiales.f__Lachnospiraceae	0.0345406364205899	0	0.0281196974758804	0.0163459687120177	0	0.0265187501572112
k__Bacteria.p__Firmicutes.c__Clostridia.o__Clostridiales.f__Lachnospiraceae.g__Butyrivibrio.s__unclassified	0.00409232690133818	0	0.0294457201135533	0.0360601019058727	0	0
k__Bacteria.p__Firmicutes.c__Clostridia.o__Clostridiales.f__Lachnospiraceae.g__Butyrivibrio.s__unclassified.92512	0.00711170054085157	0	0.0310034723645823	0.0408052646695091	0	0
k__Bacteria.p__Firmicutes.c__Clostridia.o__Clostridiales.f__Lachnospiraceae.g__Catonella.s__unclassified	0.00383542892143922	0	0.063382550977915	0.00985062967207533	0	0.02812876749855
k__Bacteria.p__Firmicutes.c__Clostridia.o__Clostridiales.f__Lachnospiraceae.g__Catonella.s__unclassified.4393019	0	0	0	0	0	0
k__Bacteria.p__Firmicutes.c__Clostridia.o__Clostridiales.f__Lachnospiraceae.g__Catonella.s__unclassified.4406302	0.00167999390949836	0	0.067991930812396	0.00870116742630758	0	0.0249099428565406
k__Bacteria.p__Firmicutes.c__Clostridia.o__Clostridiales.f__Lachnospiraceae.g__Moryella	0.022340464677555	0	0.0348700645289316	0.0153232234797741	0	0
k__Bacteria.p__Firmicutes.c__Clostridia.o__Clostridiales.f__Lachnospiraceae.g__Moryella.s__unclassified	0.021895366427696	0	0.0351371146699806	0.015419897669708	0	0
k__Bacteria.p__Firmicutes.c__Clostridia.o__Clostridiales.f__Lachnospiraceae.g__Moryella.s__unclassified.714766	0.0212622014100127	0	0.0352856924410155	0.0155303244466699	0	0
k__Bacteria.p__Firmicutes.c__Clostridia.o__Clostridiales.f__Lachnospiraceae.g__Oribacterium.s__unclassified	0.0300334675185896	0	0.0159315390557458	0.00874439549606302	0	0.0196042543915628
k__Bacteria.p__Firmicutes.c__Clostridia.o__Clostridiales.f__Lachnospiraceae.g__Oribacterium.s__unclassified.3866487	0.0299299893071917	0	0.0194113527591034	0.00570393512559958	0.0119787642231022	0
k__Bacteria.p__Firmicutes.c__Clostridia.o__Clostridiales.f__Lachnospiraceae.g__Oribacterium.s__unclassified.4310395	0.0199286850165402	0	0.0127094759659584	0.0142811137262497	0	0
k__Bacteria.p__Firmicutes.c__Clostridia.o__Clostridiales.f__Lachnospiraceae.g__Oribacterium.s__unclassified.686900	0	0	0.0786723065328069	0	0	0
k__Bacteria.p__Firmicutes.c__Clostridia.o__Clostridiales.f__Lachnospiraceae.g__Oribacterium.s__unclassified.749837	0.0165829588629413	0	0	0.00978670627892541	0.0174633013056014	0.00269152020194354
k__Bacteria.p__Firmicutes.c__Clostridia.o__Clostridiales.f__Lachnospiraceae.g__unclassified.s__unclassified	0.0291357971697007	0	0.0259725027371397	0.0143265007290168	0	0
k__Bacteria.p__Firmicutes.c__Clostridia.o__Clostridiales.f__Lachnospiraceae.g__unclassified.s__unclassified.190502	0.0118820352825609	0	0.0131049801605934	0.00665263515709876	0.0101258384581385	0
k__Bacteria.p__Firmicutes.c__Clostridia.o__Clostridiales.f__Lachnospiraceae.g__unclassified.s__unclassified.4324467	0.0288322670042669	0	0.0233876613224669	0.0227696051835519	0	0
k__Bacteria.p__Firmicutes.c__Clostridia.o__Clostridiales.f__Lachnospiraceae.g__unclassified.s__unclassified.4341205	0	0	0.069836442064885	0	0	0
k__Bacteria.p__Firmicutes.c__Clostridia.o__Clostridiales.f__Lachnospiraceae.g__unclassified.s__unclassified.4395450	0	0	0.0693778821655573	0	0	0
k__Bacteria.p__Firmicutes.c__Clostridia.o__Clostridiales.f__Lachnospiraceae.g__unclassified.s__unclassified.4447605	0.0156894620810731	0	0.0206076804859639	0.0184397135341809	0.00658229885764172	0.000499169809851616
k__Bacteria.p__Firmicutes.c__Clostridia.o__Clostridiales.f__Lachnospiraceae.g__unclassified.s__unclassified.537098	0.0319708148555122	0	0.0168657348684492	0	0	0
k__Bacteria.p__Firmicutes.c__Clostridia.o__Clostridiales.f__Lachnospiraceae.g__unclassified.s__unclassified.851782	0	0	0.0502842364587162	0	0	0
k__Bacteria.p__Firmicutes.c__Clostridia.o__Clostridiales.f__Peptococcaceae	0.017087615931191	0	0	0	0	0
k__Bacteria.p__Firmicutes.c__Clostridia.o__Clostridiales.f__Peptococcaceae.g__Peptococcus.s__unclassified	0.0156924741400788	0	0.017269146418943	0.00754310678855706	0	0
k__Bacteria.p__Firmicutes.c__Clostridia.o__Clostridiales.f__Peptococcaceae.g__Peptococcus.s__unclassified.4310024	0.0151946376781596	0	0.0336475557370289	0.0084858852547174	0	0
k__Bacteria.p__Firmicutes.c__Clostridia.o__Clostridiales.f__Peptostreptococcaceae	0	0	0.0368187426702454	0.0161046280777563	0	0
k__Bacteria.p__Firmicutes.c__Clostridia.o__Clostridiales.f__Peptostreptococcaceae.g__Filifactor.s__unclassified.4406781	0.0469266997561871	9.3593244052884e-05	0	0	0	0
k__Bacteria.p__Firmicutes.c__Clostridia.o__Clostridiales.f__Peptostreptococcaceae.g__Peptostreptococcus	0.0133282936278167	0	0.0314132349511557	0.0132715586280185	0	0
k__Bacteria.p__Firmicutes.c__Clostridia.o__Clostridiales.f__Peptostreptococcaceae.g__Peptostreptococcus.s__unclassified	0.0135854733362937	0	0.0321829665863866	0.0119844368618433	0	0
k__Bacteria.p__Firmicutes.c__Clostridia.o__Clostridiales.f__Peptostreptococcaceae.g__Peptostreptococcus.s__unclassified.4404577	0.0135366579551676	0	0.0322291503809813	0.0119708446188444	0	0
k__Bacteria.p__Firmicutes.c__Clostridia.o__Clostridiales.f__Peptostreptococcaceae.g__unclassified.s__unclassified	0.0141749010662997	0	0.0376295106704756	0	0	0
k__Bacteria.p__Firmicutes.c__Clostridia.o__Clostridiales.f__Peptostreptococcaceae.g__unclassified.s__unclassified.2466322	0	0	0	0	0	0
k__Bacteria.p__Firmicutes.c__Clostridia.o__Clostridiales.f__Ruminococcaceae	0.0316207269592547	0	0	0	0	0.00114322470800208
k__Bacteria.p__Firmicutes.c__Clostridia.o__Clostridiales.f__Ruminococcaceae.g__unclassified.s__unclassified	0.0384425304538131	0	0	0	0	0.00218151391975652
k__Bacteria.p__Firmicutes.c__Clostridia.o__Clostridiales.f__Ruminococcaceae.g__unclassified.s__unclassified.181155	0.0717982250411945	0	0	0	0	0
k__Bacteria.p__Firmicutes.c__Clostridia.o__Clostridiales.f__Veillonellaceae	0.0396469547376951	0	0.0175205470439492	0.0229029158785544	0	0
k__Bacteria.p__Firmicutes.c__Clostridia.o__Clostridiales.f__Veillonellaceae.g__Dialister.s__unclassified	0.0148825523397299	0	0.0769740592611329	0	0.013638585154844	0
k__Bacteria.p__Firmicutes.c__Clostridia.o__Clostridiales.f__Veillonellaceae.g__Dialister.s__unclassified.1105876	0.00839474312832558	0.0145311965758468	0	0.0140267243344255	0	0
k__Bacteria.p__Firmicutes.c__Clostridia.o__Clostridiales.f__Veillonellaceae.g__Dialister.s__unclassified.403701	0.0311557705858956	0	0.0961822121191924	0	0	0
k__Bacteria.p__Firmicutes.c__Clostridia.o__Clostridiales.f__Veillonellaceae.g__Dialister.s__unclassified.4318284	0	0	0.0164768184724042	0	0	0
k__Bacteria.p__Firmicutes.c__Clostridia.o__Clostridiales.f__Veillonellaceae.g__Dialister.s__unclassified.4437515	0.0542005253971068	0	0.0579087729601916	0	0	0.00404545226000516
k__Bacteria.p__Firmicutes.c__Clostridia.o__Clostridiales.f__Veillonellaceae.g__Megasphaera.s__unclassified	0.0314420001661233	0	0.0625885291625867	0	0	0
k__Bacteria.p__Firmicutes.c__Clostridia.o__Clostridiales.f__Veillonellaceae.g__Megasphaera.s__unclassified.41128	0	0	0.0764683677182151	0.00996600002867766	0	0
k__Bacteria.p__Firmicutes.c__Clostridia.o__Clostridiales.f__Veillonellaceae.g__Megasphaera.s__unclassified.4375664	0.0350204192258731	0	0.0708287078144507	0	0	0.0176986866279041
k__Bacteria.p__Firmicutes.c__Clostridia.o__Clostridiales.f__Veillonellaceae.g__Megasphaera.s__unclassified.4456252	0.045137464412364	0.00652913425388023	0.0178889755298222	0	0	0
k__Bacteria.p__Firmicutes.c__Clostridia.o__Clostridiales.f__Veillonellaceae.g__Megasphaera.s__unclassified.539819	0.0288433199936273	0	0.0326609060822744	0	0	0
k__Bacteria.p__Firmicutes.c__Clostridia.o__Clostridiales.f__Veillonellaceae.g__Schwartzia.s__unclassified	0	0	0.0565510631349247	0.0166432053920531	0	0
k__Bacteria.p__Firmicutes.c__Clostridia.o__Clostridiales.f__Veillonellaceae.g__Selenomonas	0.0189807145085197	0.00041480850832596	0.0592714859894601	0	0.00435788393443141	0
k__Bacteria.p__Firmicutes.c__Clostridia.o__Clostridiales.f__Veillonellaceae.g__Selenomonas.s__noxia	0.0295704738839184	0	0.0698587276762146	0	0	0
k__Bacteria.p__Firmicutes.c__Clostridia.o__Clostridiales.f__Veillonellaceae.g__Selenomonas.s__noxia.4352494	0.00793274864870894	0	0.0591195082781228	0.000945712842631747	0	0
k__Bacteria.p__Firmicutes.c__Clostridia.o__Clostridiales.f__Veillonellaceae.g__Selenomonas.s__noxia.4459414	0	0	0.0728546955381388	0	0	0
k__Bacteria.p__Firmicutes.c__Clostridia.o__Clostridiales.f__Veillonellaceae.g__Selenomonas.s__unclassified	0.0317782823191298	0	0.0579714218936688	0	0	0
k__Bacteria.p__Firmicutes.c__Clostridia.o__Clostridiales.f__Veillonellaceae.g__Selenomonas.s__unclassified.28118	0.0140587422624438	0	0	0.0131916785450952	0	0.0105828470976399
k__Bacteria.p__Firmicutes.c__Clostridia.o__Clostridiales.f__Veillonellaceae.g__Selenomonas.s__unclassified.4306587	0	0	0.0873607038851502	0	0	0
k__Bacteria.p__Firmicutes.c__Clostridia.o__Clostridiales.f__Veillonellaceae.g__Selenomonas.s__unclassified.4307790	0.011732786830742	0	0.0308366308608031	0	0.000809208383704254	0
k__Bacteria.p__Firmicutes.c__Clostridia.o__Clostridiales.f__Veillonellaceae.g__Selenomonas.s__unclassified.4421864	0.0134655530355239	0	0.0733865307463796	0	0	0
k__Bacteria.p__Firmicutes.c__Clostridia.o__Clostridiales.f__Veillonellaceae.g__Selenomonas.s__unclassified.4425172	0.0511356953115691	0	0.0588006649632918	0	0	0
k__Bacteria.p__Firmicutes.c__Clostridia.o__Clostridiales.f__Veillonellaceae.g__Selenomonas.s__unclassified.4439690	0.0110187757375743	0	0.0449457492963549	0	0	0
k__Bacteria.p__Firmicutes.c__Clostridia.o__Clostridiales.f__Veillonellaceae.g__Veillonella	0.032854690262293	0	0.0122948360760464	0.0168419606123997	0.0298704306190979	0
k__Bacteria.p__Firmicutes.c__Clostridia.o__Clostridiales.f__Veillonellaceae.g__Veillonella.s__dispar	0.0306823183622009	0	0.0124042913173357	0.0150748567237427	0	0
k__Bacteria.p__Firmicutes.c__Clostridia.o__Clostridiales.f__Veillonellaceae.g__Veillonella.s__dispar.3569942	0.0547493093184842	0	0.00743905377631864	0.0100460925725162	0.021407277675962	0
k__Bacteria.p__Firmicutes.c__Clostridia.o__Clostridiales.f__Veillonellaceae.g__Veillonella.s__dispar.4310208	0.600177347073147	0	0	0	0	0
k__Bacteria.p__Firmicutes.c__Clostridia.o__Clostridiales.f__Veillonellaceae.g__Veillonella.s__dispar.4316391	0.0178807506471849	0	0.0179041156036219	0.0273903356742467	0	0
k__Bacteria.p__Firmicutes.c__Clostridia.o__Clostridiales.f__Veillonellaceae.g__Veillonella.s__dispar.4318671	0.0444253940071964	0	0.0194269371051934	0.016938152083949	0	0
k__Bacteria.p__Firmicutes.c__Clostridia.o__Clostridiales.f__Veillonellaceae.g__Veillonella.s__dispar.4326452	0.248361230560284	0	0.028564613785643	0	0	0
k__Bacteria.p__Firmicutes.c__Clostridia.o__Clostridiales.f__Veillonellaceae.g__Veillonella.s__dispar.4334770	0.108447997377104	0	0.0212956934911608	0	0	0
k__Bacteria.p__Firmicutes.c__Clostridia.o__Clostridiales.f__Veillonellaceae.g__Veillonella.s__dispar.4388775	0.0169621414562477	0	0.0470956591059014	0.0229430200068278	0	0.00612127230637277
k__Bacteria.p__Firmicutes.c__Clostridia.o__Clostridiales.f__Veillonellaceae.g__Veillonella.s__dispar.4409962	0.254953944699492	0	0	0	0	0
k__Bacteria.p__Firmicutes.c__Clostridia.o__Clostridiales.f__Veillonellaceae.g__Veillonella.s__dispar.4410401	0.101880802381049	0	0.0168343970235494	0.01117280364189	0.0186108294888256	0
k__Bacteria.p__Firmicutes.c__Clostridia.o__Clostridiales.f__Veillonellaceae.g__Veillonella.s__dispar.4422456	0.0355659442261036	0	0.0331765919714753	0.0240426985898835	0	0
k__Bacteria.p__Firmicutes.c__Clostridia.o__Clostridiales.f__Veillonellaceae.g__Veillonella.s__dispar.4453501	0.0114328840296603	0	0.0293012711611555	0.0172731681278929	0.0319976368735165	0
k__Bacteria.p__Firmicutes.c__Clostridia.o__Clostridiales.f__Veillonellaceae.g__Veillonella.s__dispar.4458306	0.106439178192633	0	0	0.00944799007699306	0	0
k__Bacteria.p__Firmicutes.c__Clostridia.o__Clostridiales.f__Veillonellaceae.g__Veillonella.s__dispar.757622	0.0393937414078059	0	0	0	0	0
k__Bacteria.p__Firmicutes.c__Clostridia.o__Clostridiales.f__Veillonellaceae.g__Veillonella.s__parvula	0.0299348572054754	0	0.00531382337158347	0.0260470193337693	0.0134224278089383	0
k__Bacteria.p__Firmicutes.c__Clostridia.o__Clostridiales.f__Veillonellaceae.g__Veillonella.s__parvula.3801267	0.0338837510929365	0	0.00607215126536429	0.0127396013723976	0.0152008454101533	0
k__Bacteria.p__Firmicutes.c__Clostridia.o__Clostridiales.f__Veillonellaceae.g__Veillonella.s__parvula.4474951	0.110319423807797	0	0	0	0	0
k__Bacteria.p__Firmicutes.c__Clostridia.o__Clostridiales.f__Veillonellaceae.g__Veillonella.s__unclassified	0.0457260247566217	0	0.0206418906315387	0.0206252118991033	0	0
k__Bacteria.p__Firmicutes.c__Clostridia.o__Clostridiales.f__Veillonellaceae.g__Veillonella.s__unclassified.1023075	0.014983965087405	0	0	0	0	0
k__Bacteria.p__Firmicutes.c__Clostridia.o__Clostridiales.f__Veillonellaceae.g__Veillonella.s__unclassified.4458959	0.0375649499658102	0	0.0231479180403786	0.0145187308391283	0	0
k__Bacteria.p__Firmicutes.c__Clostridia.o__Clostridiales.f__Veillonellaceae.g__Veillonella.s__unclassified.511378	0.014858101036547	0	0.0366862562634087	0	0.00662024784577978	0
k__Bacteria.p__Firmicutes.c__Clostridia.o__Clostridiales.f__Veillonellaceae.g__unclassified.s__unclassified	0	0	0.0341536241365376	0	0	0
k__Bacteria.p__Firmicutes.c__Clostridia.o__Clostridiales.f__Veillonellaceae.g__unclassified.s__unclassified.4432347	0	0	0.0418875798100121	0.00311538401280817	0	0
k__Bacteria.p__Firmicutes.c__Clostridia.o__Clostridiales.f__.Acidaminobacteraceae.	0	0	0.0399112017077409	0	0	0
k__Bacteria.p__Firmicutes.c__Clostridia.o__Clostridiales.f__.Acidaminobacteraceae..g__unclassified.s__unclassified.2901960	0	0	0.0494686926406329	0	0	0
k__Bacteria.p__Firmicutes.c__Clostridia.o__Clostridiales.f__.Mogibacteriaceae.	0.0559499832775929	0	0.0772066307609989	0	0	0
k__Bacteria.p__Firmicutes.c__Clostridia.o__Clostridiales.f__.Mogibacteriaceae..g__Mogibacterium.s__unclassified	0.0515156939620127	0.00287298203961749	0.0613780034962963	0	0.00118626061705853	0
k__Bacteria.p__Firmicutes.c__Clostridia.o__Clostridiales.f__.Mogibacteriaceae..g__Mogibacterium.s__unclassified.787663	0.0418820584753101	0.000638455296389935	0.0517083248704	0.0177219328797397	0.00342017147303614	0
k__Bacteria.p__Firmicutes.c__Clostridia.o__Clostridiales.f__.Mogibacteriaceae..g__Mogibacterium.s__unclassified.820843	0	0	0.0322976356304086	0	0	0
k__Bacteria.p__Firmicutes.c__Clostridia.o__Clostridiales.f__.Mogibacteriaceae..g__unclassified.s__unclassified	0.0341707234890785	0	0.0611903145444692	0	0	0
k__Bacteria.p__Firmicutes.c__Clostridia.o__Clostridiales.f__.Mogibacteriaceae..g__unclassified.s__unclassified.14157	0	0	0.0696118585078807	0	0	0
k__Bacteria.p__Firmicutes.c__Clostridia.o__Clostridiales.f__.Mogibacteriaceae..g__unclassified.s__unclassified.4093791	0	0	0	0	0	0
k__Bacteria.p__Firmicutes.c__Clostridia.o__Clostridiales.f__.Mogibacteriaceae..g__unclassified.s__unclassified.43339	0.0260816957301073	0	0.029403436323933	0	0	0
k__Bacteria.p__Firmicutes.c__Clostridia.o__Clostridiales.f__.Mogibacteriaceae..g__unclassified.s__unclassified.4335578	0	0	0.0253152879170702	0.0352401953537017	0	0
k__Bacteria.p__Firmicutes.c__Clostridia.o__Clostridiales.f__.Mogibacteriaceae..g__unclassified.s__unclassified.790466	0	0	0	0	0	0
k__Bacteria.p__Firmicutes.c__Clostridia.o__Clostridiales.f__.Tissierellaceae.	0.0252257775294518	0	0.0516791914479503	0.023466125937074	0.0371139981879716	0
k__Bacteria.p__Firmicutes.c__Clostridia.o__Clostridiales.f__.Tissierellaceae..g__Parvimonas.s__unclassified	0.0761427779375312	0	0.0490931214847685	0	0	0
k__Bacteria.p__Firmicutes.c__Clostridia.o__Clostridiales.f__.Tissierellaceae..g__Parvimonas.s__unclassified.4377418	0.0130026826343846	0	0.0253563704505311	0	0	0
k__Bacteria.p__Firmicutes.c__Clostridia.o__Clostridiales.f__.Tissierellaceae..g__Parvimonas.s__unclassified.851704	0.00847490923006654	0	0.0713002505833983	0	0.0273289812424837	0
k__Bacteria.p__Firmicutes.c__Clostridia.o__Clostridiales.f__.Tissierellaceae..g__Peptoniphilus.s__unclassified	0.0213646807909749	0	0	0.0204975856832713	0.0239732342004321	0
k__Bacteria.p__Firmicutes.c__Clostridia.o__Clostridiales.f__.Tissierellaceae..g__Peptoniphilus.s__unclassified.521795	0.0119138177387505	0	0	0.0134956219435982	0.0175391955626101	0
k__Bacteria.p__Firmicutes.c__Clostridia.o__Clostridiales.f__unclassified.g__unclassified.s__unclassified	0.00673734740281168	0	0.0265361273492001	0.00622636615074119	0	0
k__Bacteria.p__Firmicutes.c__Clostridia.o__Clostridiales.f__unclassified.g__unclassified.s__unclassified.4329788	0.00576126869235768	0	0.0267694112231718	0.012733448232906	0.00103278673741329	0
k__Bacteria.p__Firmicutes.c__Clostridia.o__Clostridiales.f__unclassified.g__unclassified.s__unclassified.4432435	0	0	0.0355360207675163	0	0	0
k__Bacteria.p__Firmicutes.c__Clostridia.o__Clostridiales.f__unclassified.g__unclassified.s__unclassified.71165	0.0761021416577942	0	0	0	0	0
k__Bacteria.p__Firmicutes.c__Erysipelotrichi.o__Erysipelotrichales.f__Erysipelotrichaceae	0.0330549351787772	0.00138926724889201	0.0408887013475928	0	0	0
k__Bacteria.p__Firmicutes.c__Erysipelotrichi.o__Erysipelotrichales.f__Erysipelotrichaceae.g__Bulleidia	0.0317713928647801	0.00138210376236417	0.0513271257313311	0	0	0.0350468546937035
k__Bacteria.p__Firmicutes.c__Erysipelotrichi.o__Erysipelotrichales.f__Erysipelotrichaceae.g__Bulleidia.s__moorei.851938	0.031368291533562	0.00262419626074228	0.0454396293251834	0.009394439182171	0	0
k__Bacteria.p__Firmicutes.c__Erysipelotrichi.o__Erysipelotrichales.f__Erysipelotrichaceae.g__Bulleidia.s__unclassified	0	0	0.0637132079500932	0	0	0
k__Bacteria.p__Firmicutes.c__Erysipelotrichi.o__Erysipelotrichales.f__Erysipelotrichaceae.g__Bulleidia.s__unclassified.4419380	0	0	0.0456052411011066	0	0	0
k__Bacteria.p__Firmicutes.c__Erysipelotrichi.o__Erysipelotrichales.f__Erysipelotrichaceae.g__Bulleidia.s__unclassified.851824	0	0	0	0	0	0
k__Bacteria.p__Firmicutes.c__Erysipelotrichi.o__Erysipelotrichales.f__Erysipelotrichaceae.g__Sharpea.s__unclassified.4364176	0.0179028203450927	0	0	0	0	0
k__Bacteria.p__Fusobacteria.c__Fusobacteriia.o__Fusobacteriales	0.0199087842617138	0	0.0639381530205964	0	0	0
k__Bacteria.p__Fusobacteria.c__Fusobacteriia.o__Fusobacteriales.f__Fusobacteriaceae.g__Fusobacterium.s__unclassified	0.0142249279813923	0.0127415792208783	0.0772849840205598	0	0	0.0330542614590824
k__Bacteria.p__Fusobacteria.c__Fusobacteriia.o__Fusobacteriales.f__Fusobacteriaceae.g__Fusobacterium.s__unclassified.4307309	0	0	0.0285835141982003	0.00960442703947282	0	0
k__Bacteria.p__Fusobacteria.c__Fusobacteriia.o__Fusobacteriales.f__Fusobacteriaceae.g__Fusobacterium.s__unclassified.4308793	0.0142892781496114	0	0.0128714488398575	0.0262107141587353	0	0
k__Bacteria.p__Fusobacteria.c__Fusobacteriia.o__Fusobacteriales.f__Fusobacteriaceae.g__Fusobacterium.s__unclassified.4319899	0	0	0.0431509145376971	0	0	0
k__Bacteria.p__Fusobacteria.c__Fusobacteriia.o__Fusobacteriales.f__Fusobacteriaceae.g__Fusobacterium.s__unclassified.4323555	0	0	0.0688629740232287	0	0	0
k__Bacteria.p__Fusobacteria.c__Fusobacteriia.o__Fusobacteriales.f__Fusobacteriaceae.g__Fusobacterium.s__unclassified.4369050	0.0130629729718555	0	0.031803827439688	0	0	0.0407684419708803
k__Bacteria.p__Fusobacteria.c__Fusobacteriia.o__Fusobacteriales.f__Fusobacteriaceae.g__Fusobacterium.s__unclassified.4387092	0.0122426168951294	0	0.00879871967827049	0.0218392000828535	0	0
k__Bacteria.p__Fusobacteria.c__Fusobacteriia.o__Fusobacteriales.f__Fusobacteriaceae.g__Fusobacterium.s__unclassified.4405869	0.0267553367884947	0	0.0413298885164224	0	0	0.0167548252226071
k__Bacteria.p__Fusobacteria.c__Fusobacteriia.o__Fusobacteriales.f__Fusobacteriaceae.g__Fusobacterium.s__unclassified.4415943	0.0567818526577384	0	0.0732940747801621	0	0	0
k__Bacteria.p__Fusobacteria.c__Fusobacteriia.o__Fusobacteriales.f__Fusobacteriaceae.g__Fusobacterium.s__unclassified.4419553	0.0428625467791071	0	0.0709488219174085	0	0	0
k__Bacteria.p__Fusobacteria.c__Fusobacteriia.o__Fusobacteriales.f__Fusobacteriaceae.g__Fusobacterium.s__unclassified.4448731	0.0386634103608174	0	0.109818816044724	0	0	0
k__Bacteria.p__Fusobacteria.c__Fusobacteriia.o__Fusobacteriales.f__Fusobacteriaceae.g__Fusobacterium.s__unclassified.4452538	0.0477012207242091	0	0.0637635491243924	0	0	0
k__Bacteria.p__Fusobacteria.c__Fusobacteriia.o__Fusobacteriales.f__Fusobacteriaceae.g__Fusobacterium.s__unclassified.4466659	0	0	0.093636784918288	0	0	0
k__Bacteria.p__Fusobacteria.c__Fusobacteriia.o__Fusobacteriales.f__Fusobacteriaceae.g__Fusobacterium.s__unclassified.4473295	0.0124108763307948	0	0.0406534323800378	0.0125145441509537	0	0.0074134858957524
k__Bacteria.p__Fusobacteria.c__Fusobacteriia.o__Fusobacteriales.f__Fusobacteriaceae.g__Fusobacterium.s__unclassified.545299	0.0402746858355367	0	0.154782801505934	0	0	0
k__Bacteria.p__Fusobacteria.c__Fusobacteriia.o__Fusobacteriales.f__Fusobacteriaceae.g__Fusobacterium.s__unclassified.572237	0.0104903880529881	0.0112805848933561	0.0378693013962238	0.0265523197749557	0	0
k__Bacteria.p__Fusobacteria.c__Fusobacteriia.o__Fusobacteriales.f__Leptotrichiaceae	0.00381061784159789	0	0.0418511473918352	0	0.0136497125210788	0.0174948156463677
k__Bacteria.p__Fusobacteria.c__Fusobacteriia.o__Fusobacteriales.f__Leptotrichiaceae.g__Leptotrichia.s__unclassified	0.00616338802929059	0	0.0413856116580569	0	0.0134306689835548	0.0142615745011789
k__Bacteria.p__Fusobacteria.c__Fusobacteriia.o__Fusobacteriales.f__Leptotrichiaceae.g__Leptotrichia.s__unclassified.2480553	0.00267385714833541	0	0.0203061391925049	0.00329866507001091	0.00678963239401258	0
k__Bacteria.p__Fusobacteria.c__Fusobacteriia.o__Fusobacteriales.f__Leptotrichiaceae.g__Leptotrichia.s__unclassified.31235	0	0	0.0208152538147754	0	0.00194666229564328	0
k__Bacteria.p__Fusobacteria.c__Fusobacteriia.o__Fusobacteriales.f__Leptotrichiaceae.g__Leptotrichia.s__unclassified.4297119	0	0	0.0563904528040356	0	0	0
k__Bacteria.p__Fusobacteria.c__Fusobacteriia.o__Fusobacteriales.f__Leptotrichiaceae.g__Leptotrichia.s__unclassified.4306773	0	0	0.0287894985853945	0.0229549758406697	0	0
k__Bacteria.p__Fusobacteria.c__Fusobacteriia.o__Fusobacteriales.f__Leptotrichiaceae.g__Leptotrichia.s__unclassified.4307343	0	0	0.0389002459001547	0.00327193780484922	0	0
k__Bacteria.p__Fusobacteria.c__Fusobacteriia.o__Fusobacteriales.f__Leptotrichiaceae.g__Leptotrichia.s__unclassified.4324464	0	0	0.0180852462145258	0.0105705988639719	0	0
k__Bacteria.p__Fusobacteria.c__Fusobacteriia.o__Fusobacteriales.f__Leptotrichiaceae.g__Leptotrichia.s__unclassified.4345640	0.00942422465492804	0	0.0577305659223255	0	0	0
k__Bacteria.p__Fusobacteria.c__Fusobacteriia.o__Fusobacteriales.f__Leptotrichiaceae.g__Leptotrichia.s__unclassified.4400260	0.0550562984102573	0	0	0	0	0
k__Bacteria.p__Fusobacteria.c__Fusobacteriia.o__Fusobacteriales.f__Leptotrichiaceae.g__Leptotrichia.s__unclassified.4419634	0.0101980962827198	0	0.0292828488614757	0.00650196546219596	0	0
k__Bacteria.p__Fusobacteria.c__Fusobacteriia.o__Fusobacteriales.f__Leptotrichiaceae.g__Leptotrichia.s__unclassified.4430826	0.00471756673227294	0	0.029015360080884	0.00947981089062278	0	0
k__Bacteria.p__Fusobacteria.c__Fusobacteriia.o__Fusobacteriales.f__Leptotrichiaceae.g__Leptotrichia.s__unclassified.4441038	0.00726665361563175	0	0.0291942251967745	0.0138962596031068	0.00717131835441084	0
k__Bacteria.p__Fusobacteria.c__Fusobacteriia.o__Fusobacteriales.f__Leptotrichiaceae.g__Leptotrichia.s__unclassified.4443207	0.019911106957588	0	0.0228655231001174	0.01977201240101	0	0
k__Bacteria.p__Fusobacteria.c__Fusobacteriia.o__Fusobacteriales.f__Leptotrichiaceae.g__Leptotrichia.s__unclassified.714461	0	0	0.0621444151627501	0	0	0
k__Bacteria.p__Fusobacteria.c__Fusobacteriia.o__Fusobacteriales.f__Leptotrichiaceae.g__Leptotrichia.s__unclassified.923032	0	0	0	0	0	0
k__Bacteria.p__Fusobacteria.c__Fusobacteriia.o__Fusobacteriales.f__Leptotrichiaceae.g__Leptotrichia.s__unclassified.979259	0	0	0.0463920617836185	0.0194568671749727	0	0
k__Bacteria.p__Proteobacteria	0	0	0.0284509746171861	0.022261903351919	0	0
k__Bacteria.p__Proteobacteria.c__Alphaproteobacteria	0.0268905529108101	0	0.0151875759619472	0.0120181949930214	0.00286247813588307	0
k__Bacteria.p__Proteobacteria.c__Alphaproteobacteria.o__Rickettsiales	0.018534762918128	0.00583721138188704	0.0120732501819985	0.0125842828395913	0.00107950537787353	0
k__Bacteria.p__Proteobacteria.c__Alphaproteobacteria.o__Rickettsiales.f__mitochondria.g__unclassified.s__unclassified	0.0202475923548722	0.0036898114553052	0.0129067174067258	0.0127349881009514	0.00112755009713157	0
k__Bacteria.p__Proteobacteria.c__Alphaproteobacteria.o__Rickettsiales.f__mitochondria.g__unclassified.s__unclassified.1918929	0.0531148538721206	0	0.00714792457591429	0	0	0
k__Bacteria.p__Proteobacteria.c__Betaproteobacteria	0	0	0.0244977773643073	0.0350536029480209	0	0
k__Bacteria.p__Proteobacteria.c__Betaproteobacteria.o__Burkholderiales	0	0	0.0789544984571427	0.0110574587454832	0	0
k__Bacteria.p__Proteobacteria.c__Betaproteobacteria.o__Burkholderiales.f__Burkholderiaceae	0	0	0.0836812258584172	0.0378737764185139	0	0
k__Bacteria.p__Proteobacteria.c__Betaproteobacteria.o__Burkholderiales.f__Burkholderiaceae.g__Lautropia.s__unclassified	0	0	0.0832574475774216	0.038492163981704	0	0
k__Bacteria.p__Proteobacteria.c__Betaproteobacteria.o__Burkholderiales.f__Burkholderiaceae.g__Lautropia.s__unclassified.4472294	0	0	0.0735214471749672	0.0285353873420481	0	0
k__Bacteria.p__Proteobacteria.c__Betaproteobacteria.o__Neisseriales.f__Neisseriaceae	0	0	0.023112437823511	0.0353909134293472	0	0
k__Bacteria.p__Proteobacteria.c__Betaproteobacteria.o__Neisseriales.f__Neisseriaceae.g__Eikenella.s__unclassified	0	0	0.0688542521197541	0	0	0.0226181263603954
k__Bacteria.p__Proteobacteria.c__Betaproteobacteria.o__Neisseriales.f__Neisseriaceae.g__Eikenella.s__unclassified.4401186	0	0	0.0645850991791402	0	0	0
k__Bacteria.p__Proteobacteria.c__Betaproteobacteria.o__Neisseriales.f__Neisseriaceae.g__Eikenella.s__unclassified.87506	0	0	0.04081911191463	0.0159418075787333	0	0.0511093755447362
k__Bacteria.p__Proteobacteria.c__Betaproteobacteria.o__Neisseriales.f__Neisseriaceae.g__Kingella.s__unclassified	0	0	0.110660667505558	0	0	0
k__Bacteria.p__Proteobacteria.c__Betaproteobacteria.o__Neisseriales.f__Neisseriaceae.g__Kingella.s__unclassified.4480775	0.0197386972431948	0	0.0812145936235662	0	0	0
k__Bacteria.p__Proteobacteria.c__Betaproteobacteria.o__Neisseriales.f__Neisseriaceae.g__Neisseria	0	0	0	0.0367648881429909	0	0
k__Bacteria.p__Proteobacteria.c__Betaproteobacteria.o__Neisseriales.f__Neisseriaceae.g__Neisseria.s__cinerea	0.156604189681867	0	0	0.0209516025950281	0	0
k__Bacteria.p__Proteobacteria.c__Betaproteobacteria.o__Neisseriales.f__Neisseriaceae.g__Neisseria.s__cinerea.4326635	0.156167648731442	0	0	0.0208762108782611	0	0
k__Bacteria.p__Proteobacteria.c__Betaproteobacteria.o__Neisseriales.f__Neisseriaceae.g__Neisseria.s__subflava	0	0	0	0.024925290063791	0	0
k__Bacteria.p__Proteobacteria.c__Betaproteobacteria.o__Neisseriales.f__Neisseriaceae.g__Neisseria.s__subflava.4374645	0.0194850747345881	0	0	0.00644897360326113	0	0
k__Bacteria.p__Proteobacteria.c__Betaproteobacteria.o__Neisseriales.f__Neisseriaceae.g__Neisseria.s__subflava.4396235	0	0	0	0.0249776056190505	0	0
k__Bacteria.p__Proteobacteria.c__Betaproteobacteria.o__Neisseriales.f__Neisseriaceae.g__Neisseria.s__unclassified	0.00889067427984583	0	0.0152499563781146	0.0203239248399399	0	0
k__Bacteria.p__Proteobacteria.c__Betaproteobacteria.o__Neisseriales.f__Neisseriaceae.g__Neisseria.s__unclassified.4309088	0.102338155161232	0	0	0.0302315860247595	0	0
k__Bacteria.p__Proteobacteria.c__Betaproteobacteria.o__Neisseriales.f__Neisseriaceae.g__Neisseria.s__unclassified.4310829	0	0	0	0.0343217255150299	0	0
k__Bacteria.p__Proteobacteria.c__Betaproteobacteria.o__Neisseriales.f__Neisseriaceae.g__Neisseria.s__unclassified.4318672	0.0049984953723218	0	0.0158821412387577	0.0189712254579603	0	0
k__Bacteria.p__Proteobacteria.c__Betaproteobacteria.o__Neisseriales.f__Neisseriaceae.g__Neisseria.s__unclassified.4376251	0.163833062937241	0	0	0.0260720657119304	0	0
k__Bacteria.p__Proteobacteria.c__Betaproteobacteria.o__Neisseriales.f__Neisseriaceae.g__Neisseria.s__unclassified.4477910	0.0267512250587875	0	0.0210682937330441	0.0152711375517862	0	0.0161025606579313
k__Bacteria.p__Proteobacteria.c__Betaproteobacteria.o__Neisseriales.f__Neisseriaceae.g__unclassified.s__unclassified	0	0	0.0402979746556677	0.0208716949627372	0	0
k__Bacteria.p__Proteobacteria.c__Betaproteobacteria.o__Neisseriales.f__Neisseriaceae.g__unclassified.s__unclassified.1106060	0.00389452688526304	0	0.00831237437458278	0.0115037459208097	0	0
k__Bacteria.p__Proteobacteria.c__Betaproteobacteria.o__Neisseriales.f__Neisseriaceae.g__unclassified.s__unclassified.4373910	0.0115215250529038	0	0.0129450192900857	0.0213060411352328	0	0
k__Bacteria.p__Proteobacteria.c__Betaproteobacteria.o__Neisseriales.f__Neisseriaceae.g__unclassified.s__unclassified.4431355	0	0	0.0236652602619882	0.0154803780696019	0	0
k__Bacteria.p__Proteobacteria.c__Deltaproteobacteria	0.047004285519534	0	0.0377635804134123	0	0	0
k__Bacteria.p__Proteobacteria.c__Epsilonproteobacteria.o__Campylobacterales	0.0129938781870823	0	0.0585694145977136	0.00775143963084515	0	0
k__Bacteria.p__Proteobacteria.c__Epsilonproteobacteria.o__Campylobacterales.f__Campylobacteraceae.g__Campylobacter	0.0132740290186205	0	0.0571253032155414	0.00680212827313739	0	0
k__Bacteria.p__Proteobacteria.c__Epsilonproteobacteria.o__Campylobacterales.f__Campylobacteraceae.g__Campylobacter.s__rectus.430191	0	0	0.0348913461647722	0	0	0.0150936310258021
k__Bacteria.p__Proteobacteria.c__Epsilonproteobacteria.o__Campylobacterales.f__Campylobacteraceae.g__Campylobacter.s__unclassified	0.0120183262403953	0	0.0567040502082178	0.0065437087212235	0	0
k__Bacteria.p__Proteobacteria.c__Epsilonproteobacteria.o__Campylobacterales.f__Campylobacteraceae.g__Campylobacter.s__unclassified.32546	0.0235832110726977	0	0	0	0	0
k__Bacteria.p__Proteobacteria.c__Epsilonproteobacteria.o__Campylobacterales.f__Campylobacteraceae.g__Campylobacter.s__unclassified.4297695	0	0	0.142240596744995	0	0	0
k__Bacteria.p__Proteobacteria.c__Epsilonproteobacteria.o__Campylobacterales.f__Campylobacteraceae.g__Campylobacter.s__unclassified.4326219	0.0146324037849562	0	0.0255579043786911	0.0162156616648092	0.024824732214142	0
k__Bacteria.p__Proteobacteria.c__Epsilonproteobacteria.o__Campylobacterales.f__Campylobacteraceae.g__Campylobacter.s__unclassified.4362073	0	0	0.023332624162844	0.026446666557017	0	0
k__Bacteria.p__Proteobacteria.c__Epsilonproteobacteria.o__Campylobacterales.f__Campylobacteraceae.g__Campylobacter.s__unclassified.4375688	0.0130277038690082	0	0.0637756826683662	0.00425845482553612	0	0
k__Bacteria.p__Proteobacteria.c__Gammaproteobacteria	0	0	0.0272812962762587	0.0160917637141132	0.0473241760141365	0
k__Bacteria.p__Proteobacteria.c__Gammaproteobacteria.o__Cardiobacteriales.f__Cardiobacteriaceae	0	0	0.127753348269018	0	0	0
k__Bacteria.p__Proteobacteria.c__Gammaproteobacteria.o__Cardiobacteriales.f__Cardiobacteriaceae.g__Cardiobacterium.s__unclassified	0	0	0.127854538694936	0	0	0
k__Bacteria.p__Proteobacteria.c__Gammaproteobacteria.o__Cardiobacteriales.f__Cardiobacteriaceae.g__Cardiobacterium.s__unclassified.1754506	0	0	0.0593111179239688	0	0	0
k__Bacteria.p__Proteobacteria.c__Gammaproteobacteria.o__Cardiobacteriales.f__Cardiobacteriaceae.g__Cardiobacterium.s__unclassified.4442779	0	0	0.0768236587206977	0.0241101994991211	0	0
k__Bacteria.p__Proteobacteria.c__Gammaproteobacteria.o__Pasteurellales.f__Pasteurellaceae	0	0	0.0257510536430281	0.0154760296476849	0.0427270541320296	0
k__Bacteria.p__Proteobacteria.c__Gammaproteobacteria.o__Pasteurellales.f__Pasteurellaceae.g__Actinobacillus	0.0130059945844615	0	0.0161458804127716	0.0187642952412422	0	0
k__Bacteria.p__Proteobacteria.c__Gammaproteobacteria.o__Pasteurellales.f__Pasteurellaceae.g__Actinobacillus.s__parahaemolyticus	0.0192281084255391	0	0.0198705282207284	0.0124372193137175	0	0
k__Bacteria.p__Proteobacteria.c__Gammaproteobacteria.o__Pasteurellales.f__Pasteurellaceae.g__Actinobacillus.s__parahaemolyticus.4318122	0.0193433144039724	0	0.0198444932824928	0.0125892071380304	0	0
k__Bacteria.p__Proteobacteria.c__Gammaproteobacteria.o__Pasteurellales.f__Pasteurellaceae.g__Actinobacillus.s__porcinus.70512	0.0334167501333715	0	0.0155251670261775	0.0143694596271816	0	0
k__Bacteria.p__Proteobacteria.c__Gammaproteobacteria.o__Pasteurellales.f__Pasteurellaceae.g__Actinobacillus.s__unclassified	0.0215619456077302	0	0.0128500644983031	0.016166865114791	0.0144594286545948	0
k__Bacteria.p__Proteobacteria.c__Gammaproteobacteria.o__Pasteurellales.f__Pasteurellaceae.g__Actinobacillus.s__unclassified.109413	0.0153180472031833	0	0.0155540860774492	0.0193269028021398	0.0100561470411583	0
k__Bacteria.p__Proteobacteria.c__Gammaproteobacteria.o__Pasteurellales.f__Pasteurellaceae.g__Aggregatibacter	0.00627073769599757	0	0.066441172008614	0.00806663136138473	0	0
k__Bacteria.p__Proteobacteria.c__Gammaproteobacteria.o__Pasteurellales.f__Pasteurellaceae.g__Aggregatibacter.s__segnis	0.00504753492870318	0	0.054421612928743	0.00843832725523561	0	0
k__Bacteria.p__Proteobacteria.c__Gammaproteobacteria.o__Pasteurellales.f__Pasteurellaceae.g__Aggregatibacter.s__segnis.4432431	0.00508251114945715	0	0.0550398229496348	0.00796121666062843	0	0
k__Bacteria.p__Proteobacteria.c__Gammaproteobacteria.o__Pasteurellales.f__Pasteurellaceae.g__Aggregatibacter.s__segnis.4466150	0	0	0.0460101251536905	0.0228928462268214	0	0
k__Bacteria.p__Proteobacteria.c__Gammaproteobacteria.o__Pasteurellales.f__Pasteurellaceae.g__Aggregatibacter.s__unclassified	0.0264452835146793	0	0.053070837811505	0	0	0
k__Bacteria.p__Proteobacteria.c__Gammaproteobacteria.o__Pasteurellales.f__Pasteurellaceae.g__Aggregatibacter.s__unclassified.4353757	0.022789983799647	0	0.0452025328764826	0.0182806816576245	0	0
k__Bacteria.p__Proteobacteria.c__Gammaproteobacteria.o__Pasteurellales.f__Pasteurellaceae.g__Aggregatibacter.s__unclassified.4363066	0	0	0.0384592874241688	0.0131430539630531	0	0
k__Bacteria.p__Proteobacteria.c__Gammaproteobacteria.o__Pasteurellales.f__Pasteurellaceae.g__Haemophilus	0.00577178221988943	0	0	0.0139359001546845	0.027097153447189	0
k__Bacteria.p__Proteobacteria.c__Gammaproteobacteria.o__Pasteurellales.f__Pasteurellaceae.g__Haemophilus.s__parainfluenzae	0.00828616061607623	0	0	0.0166472473880648	0	0
k__Bacteria.p__Proteobacteria.c__Gammaproteobacteria.o__Pasteurellales.f__Pasteurellaceae.g__Haemophilus.s__parainfluenzae.2654263	0.00859685457985426	0	0.00817182054057711	0.0095592082198215	0.0382478855259915	0
k__Bacteria.p__Proteobacteria.c__Gammaproteobacteria.o__Pasteurellales.f__Pasteurellaceae.g__Haemophilus.s__parainfluenzae.3462224	0.0960913345846684	0	0.0219154029941448	0.0421234769160059	0	0
k__Bacteria.p__Proteobacteria.c__Gammaproteobacteria.o__Pasteurellales.f__Pasteurellaceae.g__Haemophilus.s__parainfluenzae.4397579	0.175238926075362	0	0	0	0	0
k__Bacteria.p__Proteobacteria.c__Gammaproteobacteria.o__Pasteurellales.f__Pasteurellaceae.g__Haemophilus.s__parainfluenzae.4404220	0.0178659986791117	0	0.00942445729816339	0.00745920596621461	0.0085329514286805	0
k__Bacteria.p__Proteobacteria.c__Gammaproteobacteria.o__Pasteurellales.f__Pasteurellaceae.g__Haemophilus.s__parainfluenzae.4430639	0.0406202594262306	0	0.0104348317119613	0.0366778082989627	0	0
k__Bacteria.p__Proteobacteria.c__Gammaproteobacteria.o__Pasteurellales.f__Pasteurellaceae.g__Haemophilus.s__parainfluenzae.4458758	0.00971858311335778	0	0.0191388105880235	0.0264553407851108	0.0116852418121336	0
k__Bacteria.p__Proteobacteria.c__Gammaproteobacteria.o__Pasteurellales.f__Pasteurellaceae.g__Haemophilus.s__parainfluenzae.4466616	0.0827938514578076	0	0	0.0198976019583037	0	0
k__Bacteria.p__Proteobacteria.c__Gammaproteobacteria.o__Pasteurellales.f__Pasteurellaceae.g__Haemophilus.s__parainfluenzae.4473129	0.0413759761219369	0	0.0217078140290887	0.0213255914491754	0	0
k__Bacteria.p__Proteobacteria.c__Gammaproteobacteria.o__Pasteurellales.f__Pasteurellaceae.g__Haemophilus.s__parainfluenzae.4477696	0.011969714709472	0	0.0229038360901923	0.0150771908910652	0	0
k__Bacteria.p__Proteobacteria.c__Gammaproteobacteria.o__Pasteurellales.f__Pasteurellaceae.g__Haemophilus.s__parainfluenzae.865469	0.0601955922202678	0	0	0.0326386171779345	0.0237714264003851	0
k__Bacteria.p__Proteobacteria.c__Gammaproteobacteria.o__Pasteurellales.f__Pasteurellaceae.g__Haemophilus.s__parainfluenzae.891034	0.0200626652818713	0	0.0266700910082723	0	0	0
k__Bacteria.p__Proteobacteria.c__Gammaproteobacteria.o__Pasteurellales.f__Pasteurellaceae.g__Haemophilus.s__unclassified	0.0201573377782097	0	0.0139717689950056	0.0138880124071118	0.0281105098772228	0
k__Bacteria.p__Proteobacteria.c__Gammaproteobacteria.o__Pasteurellales.f__Pasteurellaceae.g__Haemophilus.s__unclassified.4416265	0.0611331230444693	0	0.00999505248350016	0.0149165245869805	0	0
k__Bacteria.p__Proteobacteria.c__Gammaproteobacteria.o__Pasteurellales.f__Pasteurellaceae.g__Haemophilus.s__unclassified.4443574	0.039484679359754	0	0.00603227116270602	0.0125024671270169	0.035522920515086	0
k__Bacteria.p__Proteobacteria.c__Gammaproteobacteria.o__Pasteurellales.f__Pasteurellaceae.g__Haemophilus.s__unclassified.4469359	0.0357235387302011	0	0.00932739362691357	0.0108214979581591	0.02932915492984	0
k__Bacteria.p__Proteobacteria.c__Gammaproteobacteria.o__Pasteurellales.f__Pasteurellaceae.g__Haemophilus.s__unclassified.4471251	0.0456713373732532	0	0.0195735215521689	0.0102903850047994	0	0
k__Bacteria.p__Proteobacteria.c__Gammaproteobacteria.o__Pasteurellales.f__Pasteurellaceae.g__unclassified.s__unclassified	0.0249395451433814	0	0.0173033047737089	0.0277164017850187	0.0224780553040668	0
k__Bacteria.p__Proteobacteria.c__Gammaproteobacteria.o__Pasteurellales.f__Pasteurellaceae.g__unclassified.s__unclassified.3228684	0.0454682494698684	0	0.0109593047186604	0.0296279834793275	0	0
k__Bacteria.p__Proteobacteria.c__Gammaproteobacteria.o__Pasteurellales.f__Pasteurellaceae.g__unclassified.s__unclassified.903686	0.0482178441119646	0	0.0253723205663388	0.0308521714727676	0	0
k__Bacteria.p__SR1.c__unclassified.o__unclassified.f__unclassified.g__unclassified.s__unclassified	0.0266302148271328	0	0.0162596743658217	0.010416168780054	0	0
k__Bacteria.p__SR1.c__unclassified.o__unclassified.f__unclassified.g__unclassified.s__unclassified.4213913	0.0129723035821112	0	0.00681050228305281	0.0131901663409466	0	0
k__Bacteria.p__Spirochaetes.c__Spirochaetes	0	0	0.0522518342223974	0	0	0
k__Bacteria.p__Spirochaetes.c__Spirochaetes.o__Spirochaetales.f__Spirochaetaceae.g__Treponema	0	0	0.0522481157098929	0	0	0
k__Bacteria.p__Spirochaetes.c__Spirochaetes.o__Spirochaetales.f__Spirochaetaceae.g__Treponema.s__socranskii	0	0	0.0785775002287353	0	0	0
k__Bacteria.p__Spirochaetes.c__Spirochaetes.o__Spirochaetales.f__Spirochaetaceae.g__Treponema.s__socranskii.4459671	0	0	0.059813810928768	0	0	0
k__Bacteria.p__Spirochaetes.c__Spirochaetes.o__Spirochaetales.f__Spirochaetaceae.g__Treponema.s__unclassified	0	0	0.0330745429445479	0	0	0
k__Bacteria.p__Spirochaetes.c__Spirochaetes.o__Spirochaetales.f__Spirochaetaceae.g__Treponema.s__unclassified.2372755	0.0129064915224251	0	0.0309519212983062	0	0	0
k__Bacteria.p__Spirochaetes.c__Spirochaetes.o__Spirochaetales.f__Spirochaetaceae.g__Treponema.s__unclassified.4340454	0.0062835679211992	0	0.0310223846942347	0.0397463430736432	0	0
k__Bacteria.p__Spirochaetes.c__Spirochaetes.o__Spirochaetales.f__Spirochaetaceae.g__Treponema.s__unclassified.4376637	0.0203374563607824	0	0.0465037585665091	0	0	0
k__Bacteria.p__Spirochaetes.c__Spirochaetes.o__Spirochaetales.f__Spirochaetaceae.g__Treponema.s__unclassified.63015	0	0	0.0418915315559111	0.0129981750370513	0.0014070486912072	0
k__Bacteria.p__Spirochaetes.c__Spirochaetes.o__Spirochaetales.f__Spirochaetaceae.g__Treponema.s__unclassified.71146	0	0	0	0.00638104606240541	0	0
k__Bacteria.p__Synergistetes.c__Synergistia.o__Synergistales.f__Dethiosulfovibrionaceae	0.0241536064229775	0	0.0568023364770135	0	0	0
k__Bacteria.p__Synergistetes.c__Synergistia.o__Synergistales.f__Dethiosulfovibrionaceae.g__TG5.s__unclassified	0.0192933617284213	0	0.0503998794995936	0	0	0
k__Bacteria.p__Synergistetes.c__Synergistia.o__Synergistales.f__Dethiosulfovibrionaceae.g__TG5.s__unclassified.4307230	0	0	0	0	0	0
k__Bacteria.p__Synergistetes.c__Synergistia.o__Synergistales.f__Dethiosulfovibrionaceae.g__TG5.s__unclassified.4460509	0.0188200234603187	0.0105033926129639	0.0549705784933803	0.0169591467547165	0	0
k__Bacteria.p__TM7.c__TM7.3	0.0864631499306048	0	0.0490001179062138	0.00836090145071675	0	0
k__Bacteria.p__TM7.c__TM7.3.o__unclassified.f__unclassified.g__unclassified.s__unclassified	0.074153909153997	0	0.0479825356507246	0.00711607708573904	0	0
k__Bacteria.p__TM7.c__TM7.3.o__unclassified.f__unclassified.g__unclassified.s__unclassified.4393962	0.0299947935978309	0	0.0379895415559682	0.00949493253492294	0	0
k__Bacteria.p__Tenericutes	0	0	0.0588215502017704	0.0381944266584722	0	0
k__Bacteria.p__Tenericutes.c__Mollicutes	0	0	0.0652382664303749	0.0395935591829517	0	0
k__Bacteria.p__Tenericutes.c__Mollicutes.o__Mycoplasmatales.f__Mycoplasmataceae	0.0269215428128823	0	0.0534072303761304	0	0	0
k__Bacteria.p__Tenericutes.c__Mollicutes.o__Mycoplasmatales.f__Mycoplasmataceae.g__Mycoplasma	0	0	0.0461439085034062	0	0	0
k__Bacteria.p__Tenericutes.c__Mollicutes.o__Mycoplasmatales.f__Mycoplasmataceae.g__Mycoplasma.s__unclassified	0.0267617072381173	0	0.0531650359063102	0	0	0
k__Bacteria.p__Tenericutes.c__Mollicutes.o__Mycoplasmatales.f__Mycoplasmataceae.g__Mycoplasma.s__unclassified.4393181	0.0383805133520988	0	0.073731312022743	0	0	0
k__Bacteria.p__Tenericutes.c__Mollicutes.o__Mycoplasmatales.f__Mycoplasmataceae.g__Mycoplasma.s__unclassified.615020	0.00433422490159931	3.0001930198156e-07	0.0417884901187292	0.00472430284043123	0.0191090771262836	0
k__Bacteria.p__Tenericutes.c__Mollicutes.o__RF39.f__unclassified.g__unclassified.s__unclassified	0	0	0.0101763026075085	0	0	0
