# Supplementary material for: Alterations in oral bacterial communities are associated with risk factors for oral and oropharyngeal cancer
Source: Sci Rep. 2017 Dec 15;7:17686. doi: 10.1038/s41598-017-17795-z (PMC5732161; doi:10.1038/s41598-017-17795-z)
Supplement: Supplementary file 8 — Dataset 7 [file 41598_2017_17795_MOESM8_ESM.csv]

	Plate	Casectrl	Tooth.status	Smoking	HPV	Periodontitis
M00001_Glycolysis_Embden_Meyerhof_pathway_glucose_pyruvate	0.0326562603581797	0	0.0530014280962592	0.00993284068325571	0	0
M00002_Glycolysis_core_module_involving_three_carbon_compounds	0.0135557200833951	0	0.0303269583482164	0.00751702691358277	0	0
M00003_Gluconeogenesis_oxaloacetate_fructose_6P	0.0567986255670685	0.00228053941092868	0	0.0131711986598732	0	0
M00004_Pentose_phosphate_pathway_Pentose_phosphate_cycle_	0.00957284145246234	0.00778613450801785	0.0178152680354288	0.0277394672472166	0.0042051974353503	0
M00005_PRPP_biosynthesis_ribose_5P_PRPP	0.0228123373691926	0	0.0513658827088728	0	0	0.0103353272002671
M00006_Pentose_phosphate_pathway_oxidative_phase_glucose_6P_ribulose_5P	0.016618058986253	0.00743199397309142	0.0258378515528468	0.0118783150256794	0	0.0109054516761804
M00007_Pentose_phosphate_pathway_non_oxidative_phase_fructose_6P_ribose_5P	0.0264327446135094	0	0	0	0	0
M00008_Entner_Doudoroff_pathway_glucose_6P_glyceraldehyde_3P_pyruvate	0	0	0.0191664696801816	0.0299816962301333	0	0
M00009_Citrate_cycle_TCA_cycle_Krebs_cycle_	0.0437930721840954	0.000243349613530929	0.0179234831570041	0.0260415600831042	0	0
M00010_Citrate_cycle_first_carbon_oxidation	0.0390613791341958	0.000220318020965655	0.0105560623116369	0.0108933470091665	0	0
M00011_Citrate_cycle_second_carbon_oxidation	0.0445764328116477	0	0.0177606378881835	0.0093939295728414	0.0172528361251261	0
M00012_Glyoxylate_cycle	0	0	0.0204406656493329	0.0150052912828554	0	0
M00015_Proline_biosynthesis_glutamate_proline	0.0294579813913394	0	0.0201119564539461	0	0	0
M00016_Lysine_biosynthesis_aspartate_lysine	0.0396216861725446	0	0	0.0130764984027954	0	0
M00017_Methionine_biosynthesis_apartate_homoserine_methionine	0.0110980894530968	0	0	0.0187855124925861	0.0217153659958709	0
M00018_Threonine_biosynthesis_apartate_homoserine_threonine	0.0325123280346653	0.0156717417815661	0.0401818399505212	0	0.00397042342289167	0.0168585276146159
M00019_Leucine_biosynthesis_pyruvate_2_oxoisovalerate_leucine	0	0	0.025100132316323	0.0189307463389408	0.0236645117503028	0
M00020_Serine_biosynthesis_glycerate_3P_serine	0.0510028289206267	0.015695470493795	0	0	0.000858364750396541	0
M00021_Cysteine_biosynthesis_serine_cysteine	0.0453413528075293	0	0.0146401246576852	0.0273761712330342	0	0
M00022_Shikimate_pathway_phosphoenolpyruvate_erythrose_4P_chorismate	0.0140744647943848	0	0.0375386197623452	0.0197481443509011	0.0248024701177181	0
M00023_Tryptophan_biosynthesis_chorismate_tryptophan	0.0720582215834266	0	0.0103936839403098	0	0	0
M00024_Phenylalanine_biosynthesis_chorismate_phenylalanine	0.0652124356554576	0	0	0.0129915666946973	0	0
M00025_Tyrosine_biosynthesis_chorismate_tyrosine	0.0775161703531552	0	0	0.0177485347197452	0	0
M00026_Histidine_biosynthesis_PRPP_histidine	0.111673420552569	0	0.0290053792322188	0.0194454304502085	0	0
M00027_GABA_gamma_Aminobutyrate_shunt	0.0308303376428192	0	0.0679384310718247	0.0445181343848494	0	0
M00028_Ornithine_biosynthesis_glutamate_ornithine	0.0226473519136574	0.0220533477971345	0.021511334495694	0	0.0151631609436427	0
M00035_Methionine_degradation	0.00203239591255144	0.00295677660616663	0.0288819478707732	0	0.00198030035167144	0.0153149617286733
M00045_Histidine_degradation_histidine_N_formiminoglutamate_glutamate	0.0292513852380384	0	0.0154400979804277	0.0293354167273728	0.00664265245075218	0
M00048_Inosine_monophosphate_biosynthesis_PRPP_glutamine_IMP	0.0129582112163741	0	0.0174339797742623	0.00249543737234861	0	0.00623758633944854
M00049_Adenine_nucleotide_biosynthesis_IMP_ADP_dADP_ATP_dATP	0.169198486835713	0	0	0	0	0
M00050_Guanine_nucleotide_biosynthesis_IMP_GDP_dGDP_GTP_dGTP	0.146988188727723	0	0.0232600199153541	0	0	0
M00051_Uridine_monophosphate_biosynthesis_glutamine_PRPP_UMP	0.0210365159007814	0.000764797888880839	0	0	0	0
M00052_Pyrimidine_ribonucleotide_biosynthesis_UMP_UDP_UTP_CDP_CTP	0.163971243981317	0	0.0216345889802299	0	0	0
M00053_Pyrimidine_deoxyribonuleotide_biosynthesis_CDP_CTP_dCDP_dCTP_dTDP_dTTP	0.100556582405539	0	0.0400876170296365	0	0	0
M00060_Lipopolysaccharide_biosynthesis_KDO2_lipid_A	0	0.00322546912124686	0.0255294127051203	0.0182714450320062	0.0112210325306953	0
M00061_Uronic_acid_metabolism	0.0243195706086401	0	0.039996449953143	0.0122767797756406	0	0
M00063_CMP_KDO_biosynthesis	0.041263449784025	0.0332877377178072	0	0	0	0
M00064_ADP_L_glycero_D_manno_heptose_biosynthesis	0.0456866025717292	0.0270801547982162	0	0.0683787564289317	0.00174275201703734	0.00969977052641198
M00083_Fatty_acid_biosynthesis_elongation	0.0174252036705164	0	0.0118212146457002	0.0094402906306181	0.0121517656452641	0
M00086_beta_Oxidation_acyl_CoA_synthesis	0.0291679185410635	0	0.0113685217119185	0	0.00723422916307809	0
M00087_beta_Oxidation	0.0171140775788854	0	0.0057126815571647	0	0	0
M00093_Phosphatidylethanolamine_PE_biosynthesis_PA_PS_PE	0.0411369550205955	0.0302820955904769	0	0	0	0
M00095_C5_isoprenoid_biosynthesis_mevalonate_pathway	0	0	0.0954423351528447	0	0	0
M00096_C5_isoprenoid_biosynthesis_non_mevalonate_pathway	0.0209712980017773	0.00161726220802441	0.033787223899616	0	0	0
M00115_NAD_biosynthesis_aspartate_NAD	0.0173280559478269	0.0100065056338463	0	0	0.00126492947422434	0
M00116_Menaquinone_biosynthesis_chorismate_menaquinone	0.0309920818168117	0.0068859602326906	0.00721473553143837	0.00858067772762859	0.00126192331318258	0
M00117_Ubiquinone_biosynthesis_prokaryotes_chorismate_ubiquinone	0.00880477639066925	0	0.00361228224948282	0.0235795837424169	0.015928389398431	0
M00118_Glutathione_biosynthesis_glutamate_glutathione	0	0	0.0214676375337221	0.031001615644106	0	0
M00119_Pantothenate_biosynthesis_valine_L_aspartate_pantothenate	0.0345943233898554	0	0	0	0	0
M00120_Coenzyme_A_biosynthesis_pantothenate_CoA	0.0231701115018012	0	0.0182792632287972	0	0	0.00990624213929235
M00121_Heme_biosynthesis_glutamate_protoheme_siroheme	0.0295997461256705	0.0194590662778746	0	0.0257249815277603	0.0413310930736733	0
M00123_Biotin_biosynthesis_pimeloyl_CoA_biotin	0.0220592435296231	0.0192226778043699	0	0	5.8922894799209e-05	0
M00125_Riboflavin_biosynthesis_GTP_riboflavin_FMN_FAD	0.104394617319077	0	0	0	0	0
M00126_Tetrahydrofolate_biosynthesis_GTP_THF	0.00806648833009274	0.00135209209569084	0	0	0.00353177650875853	0
M00127_Thiamine_biosynthesis_AIR_thiamine_P_thiamine_2P	0.0355266109045536	0.0150221025325349	0	0	0	0.00556731509259591
M00133_Polyamine_biosynthesis_arginine_agmatine_putrescine_spermidine	0.0130550759979287	0	0.0553728605202611	0	0	0.0164686832951718
M00134_Polyamine_biosynthesis_arginine_ornithine_putrescine	0.0149596120302265	0	0.0783670399306707	0	0	0
M00140_C1_unit_interconversion_prokaryotes	0.00293493692896971	0	0.0186169955458199	0.00928601960722668	0	0
M00144_Complex_I_NADH_dehydrogenase_NADH_dehydrogenase_I	0.00834444093575846	0	0.0267342442945688	0.0175649004327892	0	0
M00149_Complex_II_succinate_dehydrogenase_fumarate_reductase_succinate_dehydrogenase	0.0251164137303103	0.00658855071469077	0	0.0100341156282739	0	0
M00150_Complex_II_succinate_dehydrogenase_fumarate_reductase_fumarate_reductase	0	0	0.0258072931658475	0.0153112696305761	0.0436201631546307	0
M00151_Complex_III_Cytochrome_bc1_complex_	0.0218566385150997	0	0.0466719197996	0.04580016378053	0	0
M00153_Cytochrome_bd_complex	0.0367446067584216	0	0.00486718689201784	0.0135728184059841	0	0
M00156_Complex_IV_Cytochrome_c_oxidase_cytochrome_c_oxidase_cbb3_type	0	0	0.0264186589537168	0.0319488798463575	0	0
M00157_F_type_ATPase_bacteria	0.00345479750895425	0	0.0655703893287009	0.0123759643854394	0	0
M00159_V_type_ATPase_prokaryotes	0.00329410939552057	0	0.0264863859363713	0.0287731720578329	0	0.0326585514256604
M00164_ATP_synthase	0.00345479750895425	0	0.0655703893287009	0.0123759643854394	0	0
M00167_Reductive_pentose_phosphate_cycle_glyceraldehyde_3P_RuBP	0.0332868149516908	0.00721595135341593	0.00787133406761704	0.00978220766454962	0.00192930866975852	0
M00168_CAM_Crassulacean_acid_metabolism_dark	0.04327950064197	0.0127099377670441	0	0.0531066501586376	0.0012840650343403	0
M00169_CAM_Crassulacean_acid_metabolism_light	0.0190249272191522	0.015746691374241	0	0.0103597140713499	0	0
M00170_C4_dicarboxylic_acid_cycle_phosphoenolpyruvate_carboxykinase_type	0.0394064993545523	0.0200653246092153	0	0	0	0.006755805173871
M00175_Nitrogen_fixation_N2_ammonia	0.016482605905494	0	0.0705934601212572	0.029554432939146	0	0
M00178_Ribosome_bacteria	0.0122641531094892	0.000945668027997664	0	0.0165887868329435	0	0
M00183_RNA_polymerase_bacteria	0.050550027938323	0.0067014324188121	0.0244938182816102	0.00736129056876634	0.00206021368998856	0.00780307811778879
M00185_Sulfate_transport_system	0	0	0.0212014898657662	0.0321534124042631	0	0
M00186_Putative_tungstate_transport_system	0.0219775439040152	0	0.0756707268736841	0	0	0.0300468863436739
M00188_Sulfonate_nitrate_taurine_transport_system	0.108528228304141	0	0	0	0	0
M00189_Molybdate_transport_system	0.0197657442155356	0	0	0.028705449181463	0.0267231295316859	0
M00190_Iron_III_transport_system	0.0118544593245787	0.0397176193638778	0	0	0	0
M00191_Thiamine_transport_system	0.0107681607010547	0	0.0340241253216928	0.0179501130802476	0.0311660593773027	0
M00193_Putative_spermidine_putrescine_transport_system	0.0182723031650854	0	0.0247816994575654	0.00657468533461594	0	0
M00194_Maltose_maltodextrin_transport_system	0.0449856398135387	0	0.0191218248589295	0.011031350970158	0.00734169211749158	0
M00197_Putative_sugar_transport_system	0.054496875757803	0	0.0160043029459755	0.0449520914856494	0.0108028286969514	0
M00198_sn_Glycerol_3_phosphate_transport_system	0.0179396953268259	0.00506208394744507	0.0801321685025473	0.0142964394972698	0	0
M00207_Multiple_sugar_transport_system	0.0134935533111179	0	0.0208642542497215	0.0129686420116623	0.00226841792765127	0.00587446347185037
M00208_Glycine_betaine_proline_transport_system	0.0321715915172741	0.012559231900442	0.0312317916030684	0	0	0
M00209_Osmoprotectant_transport_system	0.0190616592653008	0.035598564445299	0	0	0	0
M00210_Putative_ABC_transport_system	0.0348876342895628	0.022852238871208	0	0.021250542795069	0.00203159934615028	0
M00211_Putative_ABC_transport_system	0.0271075385405463	0.0140298845351828	0.0257985210201441	0.0255821704652171	0	0
M00212_Ribose_transport_system	0.016304596811677	0	0	0.034632192086051	0	0.0168731765736227
M00214_Methyl_galactoside_transport_system	0.0189467423390961	0.0131683850157685	0	0	0	0
M00215_D_Xylose_transport_system	0.01290282045858	0	0.0506018279746217	0	0	0.00861047354808104
M00216_Putative_multiple_sugar_transport_system	0.0180419559428848	0	0.0447767541305383	0.0752505836626663	0	0.0285885171613411
M00217_D_Allose_transport_system	0.0145971978082194	0	0.051267200473414	0	0	0.0124565289511265
M00219_AI_2_transport_system	0.0614668649426459	0	0.0290847785606661	0	0	0
M00221_Simple_sugar_transport_system	0.0127260701217813	0	0.0164364260166701	0.0116167575450148	0.0114012398968548	0.0102077118331053
M00222_Phosphate_transport_system	0.0311495955603146	0	0	0.0376310132413704	0.00924077520275864	0.0194309160520719
M00223_Phosphonate_transport_system	0.0141813921203859	0	0.0387299203928402	0.0329519870301815	0.0250288806869753	0.0214839530761082
M00228_Putative_glutamine_transport_system	0.0677746401979474	0	0	0	0.0146629765962314	0
M00229_Arginine_transport_system	0	0	0.0243198434503619	0.0139199401557949	0.0566322164393009	0
M00233_Glutamate_transport_system	0.0199239887020249	0.03896031055872	0	0	0	0
M00236_Polar_amino_acid_transport_system	0.0735108482415909	0	0.0360094718902134	0	0	0.0254793513698731
M00237_Branched_chain_amino_acid_transport_system	0.0442093485768002	0	0.0394379568993531	0.0112262500896764	0	0
M00238_D_Methionine_transport_system	0.0335595833049551	0.00488433010213736	0.0157160074393522	0	0.00441449571650184	0
M00239_Peptides_nickel_transport_system	0.0106128838049824	0	0.0330958491932453	0.0162500634081822	0	0.0142344749990007
M00240_Iron_complex_transport_system	0.037268156825788	0	0.0115356604127216	0.00917407038512876	0.0256472099919515	0
M00242_Zinc_transport_system	0.0725442889389406	0	0.0126516430024423	0.0141295110884341	0	0
M00243_Manganese_iron_transport_system	0.0562567113689459	0.0279368955096379	0	0	0	0
M00244_Zinc_manganese_transport_system	0.012563761004684	0.0167608349053351	0.0211397937490552	0.0146706154369003	0	0
M00245_Cobalt_transport_system	0.0385306266836925	0	0.049649128031011	0.0059865169099749	0	0
M00246_Nickel_transport_system	0.00945124345723854	0	0.0222724355126707	0.0122532071877186	0.0289861589325262	0
M00247_Putative_ABC_transport_system	0.0490721149677986	0	0.0370922959994581	0	0	0
M00248_Antibiotic_transport_system	0.0433124747580422	0.025991275460275	0	0	0.000136419972540222	0
M00250_Lipopolysaccharide_transport_system	0.0189992752618547	0.0239960283606033	0.00880432452896974	0	0.00666238684916972	0
M00253_Sodium_transport_system	0.0172476198726495	0	0.0372160699729888	0	0	0
M00254_ABC_2_type_transport_system	0.0298469158404095	0	0	0.0596167110527584	0.00685755019397048	0.0116030862937572
M00255_Lipoprotein_releasing_system	0.024537471498806	0.0315069499445606	0	0	0	0
M00256_Cell_division_transport_system	0.0139501140475912	0.0190844916713946	0.0179483317734211	0.0195316955248298	0	0
M00258_Uncharacterized_ABC_transport_system	0.12996278256656	0	0	0.0185809054094852	0	0
M00259_Heme_transport_system	0	0	0.025757485140196	0.0139878315551392	0.0431782409829871	0
M00265_PTS_system_glucose_specific_II_component	0.00529841167263679	0.0147460747210484	0	0	0.00300689071696101	0
M00269_PTS_system_sucrose_specific_II_component	0.00409544032207365	0.0145021885429681	0	0	0.00258833648393636	0
M00270_PTS_system_trehalose_specific_II_component	0.00719389975539271	0.00529902724318799	0.0328829745845328	0.0123934464884074	0.00164328422128897	0.00570426143361547
M00271_PTS_system_beta_glucosides_specific_II_component	0.00509209705775287	0.00979473159657992	0	0	0.00214067299688246	0
M00273_PTS_system_fructose_specific_II_component	0.0300158691641568	0	0.0216420553900399	0.0178434906455792	0	0
M00275_PTS_system_cellobiose_specific_II_component	0.163051154756645	0	0.0182771124057706	0	0	0
M00276_PTS_system_mannose_specific_II_component	0.0256146053286577	0	0.0373361439943149	0.0232629944670062	0	0.0297968930346816
M00277_PTS_system_N_acetylgalactosamine_specific_II_component	0.00814148555478916	0	0.0360144812415084	0.00867035738664022	0	0
M00279_PTS_system_galactitol_specific_II_component	0.0588307483495137	0	0.0316414492565829	0.00369816514098159	0	0
M00281_PTS_system_lactose_specific_II_component	0.00639600629924784	0.0117914327927528	0	0	0	0
M00283_PTS_system_ascorbate_specific_II_component	0.0188758087056317	0	0.0443292023933051	0	0	0
M00287_PTS_system_galactosamine_specific_II_component	0.0206140505796769	0	0.0745210102969779	0	0	0.0143956524258322
M00299_Spermidine_putrescine_transport_system	0.0340310842580102	0	0.00746751668264095	0	0.0149567867246757	0
M00300_Putrescine_transport_system	0	0	0	0.0344666664102973	0	0
M00307_Pyruvate_oxidation_pyruvate_acetyl_CoA	0.0251841344297299	0.0167852100999264	0.0239352127869406	0	0	0.0247059319010134
M00310_Pyruvate_ferredoxin_oxidoreductase	0.0297280452573928	0	0.055232425481054	0	0	0
M00311_2_oxoglutarate_ferredoxin_oxidoreductase	0.0168380975751205	0.00737599569213746	0	0	0	0
M00313_indolepyruvate_ferredoxin_oxidoreductase	0.0195884359137483	0	0.0431556174529238	0	0.000850435113559235	0.00801503911862957
M00317_Manganese_iron_transport_system	0	0	0.0254584768613983	0.014237982242223	0.0529020890283774	0
M00318_Iron_zinc_copper_transport_system	0.281478200681314	0	0	0	0	0
M00319_Manganese_zinc_iron_transport_system	0.0211375235558035	0	0.0283444826850091	0.028481959759709	0	0.0111270797628739
M00320_Lipopolysaccharide_export_system	0	0	0.0253579704930686	0.0205486202095716	0	0
M00324_Dipeptide_transport_system	0	0	0.0206618179652645	0.0185400740414257	0.0449004285176005	0
M00325_alpha_Hemolysin_cyclolysin_transport_system	0	0	0.0275664632706008	0.0186516664620693	0	0
M00338_Cysteine_biosynthesis_homocysteine_serine_cysteine	0.0261831376271149	0	0.0231606721177715	0.010840774301631	0	0.0156536323989912
M00344_Formaldehyde_assimilation_xylulose_monophosphate_pathway	0.0838906055925141	0	0	0.0118368286824229	0	0
M00345_Formaldehyde_assimilation_ribulose_monophosphate_pathway	0.0245288964211378	0	0.00894280092256666	0.0192625691288672	0.0202713223696024	0
M00349_Microcin_C_transport_system	0	0	0	0.0346732111789128	0	0
M00359_Aminoacyl_tRNA_biosynthesis_eukaryotes	0.0163018139288695	0.000146725319586931	0	0	0	0
M00360_Aminoacyl_tRNA_biosynthesis_prokaryotes	0.0175325079638052	3.64775129402828e-06	0.0301487161120399	0.0114042621044741	0	0
M00364_C10_C20_isoprenoid_biosynthesis_bacteria	0	0	0.024886083771561	0.0298454772593588	0	0
M00365_C10_C20_isoprenoid_biosynthesis_archaea	0.0370722838744877	0.0464779786077826	0	0.0417816017476746	0	0
