# Supplementary material for: Alterations in oral bacterial communities are associated with risk factors for oral and oropharyngeal cancer
Source: Sci Rep. 2017 Dec 15;7:17686. doi: 10.1038/s41598-017-17795-z (PMC5732161; doi:10.1038/s41598-017-17795-z)
Supplement: Supplementary file 9 — Dataset 8 [file 41598_2017_17795_MOESM9_ESM.xlsx]

## Sheet: OTU abundance
Variable	Feature	Value	Effect size
age	k__Bacteria|p__Fusobacteria|c__Fusobacteriia|o__Fusobacteriales|f__Leptotrichiaceae|g__Leptotrichia|s__unclassified	age	0.00183445
age	k__Bacteria|p__Bacteroidetes|c__Flavobacteriia|o__Flavobacteriales|f__Flavobacteriaceae	age	0.000752698
age	k__Bacteria|p__Bacteroidetes|c__Flavobacteriia|o__Flavobacteriales|f__Flavobacteriaceae|g__Capnocytophaga	age	0.000751991
age	k__Bacteria|p__Actinobacteria|c__Actinobacteria|o__Actinomycetales|f__Actinomycetaceae|g__Actinomyces|s__unclassified|526682	age	0.000499428
age	k__Bacteria|p__Bacteroidetes|c__Flavobacteriia|o__Flavobacteriales|f__Flavobacteriaceae|g__Capnocytophaga|s__unclassified	age	0.000716619
age	k__Bacteria|p__Bacteroidetes|c__Flavobacteriia|o__Flavobacteriales|f__Flavobacteriaceae|g__Capnocytophaga|s__unclassified|4330572	age	0.00040847
age	k__Bacteria|p__Fusobacteria|c__Fusobacteriia|o__Fusobacteriales|f__Leptotrichiaceae	age	0.00154717
age	k__Bacteria|p__Firmicutes|c__Clostridia|o__Clostridiales|f__Ruminococcaceae|g__unclassified|s__unclassified|181155	age	0.000107459
age	k__Bacteria|p__Proteobacteria|c__Epsilonproteobacteria|o__Campylobacterales|f__Campylobacteraceae|g__Campylobacter|s__unclassified|4326219	age	0.000427309
age	k__Bacteria|p__Firmicutes|c__Clostridia|o__Clostridiales|f__Veillonellaceae|g__Dialister|s__unclassified|4318284	age	-0.000362736
age	k__Bacteria|p__Firmicutes|c__Clostridia|o__Clostridiales|f__Peptococcaceae	age	-0.000157966
age	k__Bacteria|p__Firmicutes|c__Clostridia|o__Clostridiales|f__[Mogibacteriaceae]|g__Mogibacterium|s__unclassified|787663	age	0.000577126
age	k__Bacteria|p__Firmicutes|c__Clostridia|o__Clostridiales|f__Veillonellaceae|g__Veillonella|s__dispar|4316391	age	0.000275896
age	k__Bacteria|p__Firmicutes|c__Clostridia|o__Clostridiales|f__Ruminococcaceae|g__unclassified|s__unclassified	age	0.000100123
age	k__Bacteria|p__Firmicutes|c__Clostridia|o__Clostridiales|f__Veillonellaceae|g__Veillonella	age	0.0018175
age	k__Bacteria|p__Firmicutes|c__Clostridia|o__Clostridiales|f__Veillonellaceae	age	0.00179712
age	k__Bacteria|p__Firmicutes|c__Clostridia|o__Clostridiales|f__Lachnospiraceae|g__unclassified|s__unclassified|4447605	age	0.000634747
age	k__Bacteria|p__Bacteroidetes|c__Bacteroidia|o__Bacteroidales|f__Prevotellaceae|g__Prevotella|s__unclassified|4331006	age	0.00023463
age	k__Bacteria|p__Actinobacteria|c__Actinobacteria|o__Actinomycetales|f__Actinomycetaceae|g__Actinomyces|s__unclassified|12574	age	0.000554486
age	k__Bacteria|p__Bacteroidetes|c__Bacteroidia|o__Bacteroidales|f__Porphyromonadaceae|g__Porphyromonas|s__endodontalis	age	-0.000501191
age	k__Bacteria|p__Bacteroidetes|c__Bacteroidia|o__Bacteroidales|f__Porphyromonadaceae|g__Porphyromonas|s__endodontalis|4423790	age	-0.000500252
age	k__Bacteria|p__Firmicutes|c__Clostridia|o__Clostridiales|f__Lachnospiraceae|g__unclassified|s__unclassified	age	0.000684251
age	k__Bacteria|p__Fusobacteria|c__Fusobacteriia|o__Fusobacteriales|f__Leptotrichiaceae|g__Leptotrichia|s__unclassified|4345640	age	7.9227e-05
age	k__Bacteria|p__Proteobacteria|c__Epsilonproteobacteria|o__Campylobacterales|f__Campylobacteraceae|g__Campylobacter|s__unclassified	age	0.000442996
age	k__Bacteria|p__Spirochaetes|c__Spirochaetes|o__Spirochaetales|f__Spirochaetaceae|g__Treponema|s__unclassified|71146	age	-0.000165083
age	k__Bacteria|p__Bacteroidetes|c__Bacteroidia|o__Bacteroidales|f__Prevotellaceae|g__Prevotella|s__unclassified|92629	age	-9.45826e-05
age	k__Bacteria|p__Firmicutes|c__Clostridia|o__Clostridiales|f__Veillonellaceae|g__Selenomonas|s__unclassified|4425172	age	-7.85322e-05
age	k__Bacteria|p__Bacteroidetes|c__Bacteroidia|o__Bacteroidales|f__Prevotellaceae|g__Prevotella|s__unclassified|4304901	age	0.000797259
age	k__Bacteria|p__Firmicutes|c__Bacilli|o__Bacillales|f__Planococcaceae|g__unclassified|s__unclassified|1061772	age	0.000127034
age	k__Bacteria|p__Firmicutes|c__Bacilli|o__Lactobacillales|f__Carnobacteriaceae|g__Granulicatella|s__unclassified|898207	age	0.000125872
age	k__Bacteria|p__Firmicutes|c__Clostridia|o__Clostridiales|f__Ruminococcaceae	age	8.46253e-05
age	k__Bacteria|p__Firmicutes|c__Clostridia|o__Clostridiales	age	0.00166183
age	k__Bacteria|p__Firmicutes|c__Bacilli|o__Bacillales|f__Planococcaceae|g__unclassified|s__unclassified	age	0.000124445
age	k__Bacteria|p__Firmicutes|c__Bacilli|o__Bacillales|f__Planococcaceae	age	0.000123867
age	k__Bacteria|p__Spirochaetes|c__Spirochaetes|o__Spirochaetales|f__Spirochaetaceae|g__Treponema|s__unclassified	age	-0.000365657
age	k__Bacteria|p__Firmicutes|c__Clostridia|o__Clostridiales|f__Veillonellaceae|g__Veillonella|s__dispar|4410401	age	0.000192194
age	k__Bacteria|p__Firmicutes|c__Bacilli|o__Gemellales|f__Gemellaceae|g__unclassified|s__unclassified|925707	age	8.81574e-05
age	k__Bacteria|p__Bacteroidetes|c__Bacteroidia|o__Bacteroidales|f__Prevotellaceae|g__Prevotella|s__melaninogenica|4321402	age	0.000130636
age	k__Bacteria|p__Firmicutes|c__Clostridia|o__Clostridiales|f__Lachnospiraceae|g__unclassified|s__unclassified|190502	age	8.46894e-05
age	k__Bacteria|p__Bacteroidetes|c__Flavobacteriia|o__Flavobacteriales|f__Flavobacteriaceae|g__Capnocytophaga|s__ochracea|4348826	age	9.96843e-05
age	k__Bacteria|p__Actinobacteria|c__Actinobacteria|o__Actinomycetales|f__Micrococcaceae|g__Rothia|s__mucilaginosa|4294457	age	0.00170641
age	k__Bacteria|p__Bacteroidetes|c__Flavobacteriia|o__Flavobacteriales	age	0.00059506
age	k__Bacteria|p__Bacteroidetes|c__Bacteroidia|o__Bacteroidales|f__[Paraprevotellaceae]|g__[Prevotella]|s__tannerae|2783638	age	-5.49327e-05
age	k__Bacteria|p__Firmicutes|c__Clostridia|o__Clostridiales|f__Veillonellaceae|g__Veillonella|s__unclassified	age	0.000903928
age	k__Bacteria|p__Firmicutes|c__Clostridia|o__Clostridiales|f__Lachnospiraceae|g__Moryella|s__unclassified|714766	age	0.000470952
age	k__Bacteria|p__Firmicutes|c__Clostridia|o__Clostridiales|f__Veillonellaceae|g__Veillonella|s__dispar	age	0.00147908
age	k__Bacteria|p__Firmicutes|c__Clostridia|o__Clostridiales|f__Lachnospiraceae|g__Moryella|s__unclassified	age	0.000459486
age	k__Bacteria|p__Bacteroidetes|c__Bacteroidia|o__Bacteroidales|f__Prevotellaceae|g__Prevotella|s__unclassified|4372058	age	-0.000192285
age	k__Bacteria|p__Firmicutes|c__Clostridia|o__Clostridiales|f__[Tissierellaceae]|g__Peptoniphilus|s__unclassified|521795	age	-0.000107868
age	k__Bacteria|p__Firmicutes|c__Clostridia|o__Clostridiales|f__Lachnospiraceae|g__Moryella	age	0.000455451
alcoholstatus	k__Bacteria|p__Bacteroidetes|c__Flavobacteriia|o__Flavobacteriales|f__Flavobacteriaceae|g__Capnocytophaga|s__unclassified|4392350	alcoholstatusNever regular or former regular	-0.0301
alcoholstatus	k__Bacteria|p__Bacteroidetes|c__Flavobacteriia|o__Flavobacteriales|f__Flavobacteriaceae|g__Capnocytophaga|s__unclassified|4392350	alcoholstatusCurrent regular	-0.0258959
casectrl	k__Bacteria|p__Actinobacteria|c__Actinobacteria	casectrl1	-0.099369
casectrl	k__Bacteria|p__Actinobacteria|c__Actinobacteria|o__Actinomycetales|f__Corynebacteriaceae|g__Corynebacterium|s__durum|964220	casectrl1	-0.00739215
casectrl	k__Bacteria|p__Actinobacteria|c__Actinobacteria|o__Actinomycetales	casectrl1	-0.116905
casectrl	k__Bacteria|p__Actinobacteria	casectrl1	-0.108037
casectrl	k__Bacteria|p__Actinobacteria|c__Actinobacteria|o__Actinomycetales|f__Micrococcaceae	casectrl1	-0.116934
casectrl	k__Bacteria|p__Actinobacteria|c__Actinobacteria|o__Actinomycetales|f__Micrococcaceae|g__Rothia	casectrl1	-0.116259
casectrl	k__Bacteria|p__Firmicutes|c__Bacilli|o__Lactobacillales|f__Streptococcaceae|g__Streptococcus|s__unclassified|526804	casectrl1	-0.0195457
casectrl	k__Bacteria|p__Cyanobacteria|c__Chloroplast|o__Streptophyta|f__unclassified|g__unclassified|s__unclassified|4386317	casectrl1	-0.00130829
casectrl	k__Bacteria|p__Actinobacteria|c__Actinobacteria|o__Actinomycetales|f__Corynebacteriaceae|g__Corynebacterium|s__unclassified	casectrl1	-0.011237
casectrl	k__Bacteria|p__Actinobacteria|c__Actinobacteria|o__Actinomycetales|f__Micrococcaceae|g__Rothia|s__mucilaginosa	casectrl1	-0.0909116
casectrl	k__Bacteria|p__Firmicutes|c__Bacilli|o__Lactobacillales|f__Streptococcaceae|g__Streptococcus|s__unclassified|724120	casectrl1	-0.00731751
casectrl	k__Bacteria|p__Firmicutes|c__Bacilli|o__Lactobacillales|f__Streptococcaceae|g__Streptococcus|s__unclassified|4425214	casectrl1	-0.0740335
casectrl	k__Bacteria|p__Actinobacteria|c__Actinobacteria|o__Actinomycetales|f__Actinomycetaceae|g__Actinomyces|s__unclassified|888466	casectrl1	-0.00342107
casectrl	k__Bacteria|p__Firmicutes|c__Bacilli|o__Lactobacillales|f__Streptococcaceae|g__Streptococcus|s__unclassified|4424239	casectrl1	-0.0188361
casectrl	k__Bacteria|p__Firmicutes|c__Clostridia|o__Clostridiales|f__Veillonellaceae|g__Dialister|s__unclassified|1105876	casectrl1	0.00451618
casectrl	k__Bacteria|p__Firmicutes|c__Bacilli|o__Lactobacillales|f__Streptococcaceae|g__Streptococcus|s__unclassified|1085832	casectrl1	-0.00297679
cigaretteuse5lvl	k__Bacteria|p__Actinobacteria|c__Actinobacteria|o__Bifidobacteriales|f__Bifidobacteriaceae|g__Bifidobacterium|s__unclassified|553611	cigaretteuse5lvlCurrent regular	0.0087575
cigaretteuse5lvl	k__Bacteria|p__Firmicutes|c__Bacilli|o__Lactobacillales|f__Lactobacillaceae|g__Lactobacillus|s__unclassified|324888	cigaretteuse5lvlCurrent regular	0.00255199
cigaretteuse5lvl	k__Bacteria|p__Firmicutes|c__Bacilli|o__Lactobacillales|f__Lactobacillaceae|g__Lactobacillus|s__unclassified|292057	cigaretteuse5lvlCurrent regular	0.0216816
cigaretteuse5lvl	k__Bacteria|p__Firmicutes|c__Bacilli|o__Lactobacillales|f__Lactobacillaceae|g__Lactobacillus|s__unclassified|851733	cigaretteuse5lvlCurrent regular	0.00594848
cigaretteuse5lvl	k__Bacteria|p__Actinobacteria|c__Actinobacteria|o__Actinomycetales|f__Micrococcaceae|g__Rothia|s__aeria|4375127	cigaretteuse5lvlCurrent regular	-0.00428369
cigaretteuse5lvl	k__Bacteria|p__Firmicutes|c__Bacilli|o__Gemellales|f__Gemellaceae|g__unclassified|s__unclassified	cigaretteuse5lvlCurrent regular	-0.0671451
cigaretteuse5lvl	k__Bacteria|p__Firmicutes|c__Bacilli|o__Gemellales|f__Gemellaceae	cigaretteuse5lvlCurrent regular	-0.066475
cigaretteuse5lvl	k__Bacteria|p__Firmicutes|c__Bacilli|o__Gemellales	cigaretteuse5lvlCurrent regular	-0.0665801
cigaretteuse5lvl	k__Bacteria|p__Firmicutes|c__Bacilli|o__Gemellales|f__Gemellaceae|g__unclassified|s__unclassified|4446902	cigaretteuse5lvlCurrent regular	-0.0563108
cigaretteuse5lvl	k__Bacteria|p__Actinobacteria|c__Actinobacteria|o__Actinomycetales|f__Micrococcaceae|g__Rothia|s__aeria	cigaretteuse5lvlCurrent regular	-0.0226032
cigaretteuse5lvl	k__Bacteria|p__Proteobacteria|c__Betaproteobacteria	cigaretteuse5lvlFormer regular	-0.110786
cigaretteuse5lvl	k__Bacteria|p__Proteobacteria|c__Betaproteobacteria|o__Neisseriales|f__Neisseriaceae	cigaretteuse5lvlFormer regular	-0.109741
cigaretteuse5lvl	k__Bacteria|p__Proteobacteria|c__Betaproteobacteria|o__Neisseriales|f__Neisseriaceae|g__Neisseria	cigaretteuse5lvlFormer regular	-0.11188
cigaretteuse5lvl	k__Bacteria|p__Bacteroidetes|c__Bacteroidia|o__Bacteroidales|f__Prevotellaceae|g__Prevotella|s__unclassified|594026	cigaretteuse5lvlCurrent regular	0.00314031
cigaretteuse5lvl	k__Bacteria|p__Proteobacteria|c__Betaproteobacteria|o__Neisseriales|f__Neisseriaceae|g__Neisseria|s__unclassified|4309088	cigaretteuse5lvlFormer regular	-0.00397001
cigaretteuse5lvl	k__Bacteria|p__Firmicutes|c__Bacilli|o__Lactobacillales|f__Streptococcaceae|g__Streptococcus|s__unclassified|567427	cigaretteuse5lvlCurrent regular	0.00411823
cigaretteuse5lvl	k__Bacteria|p__Proteobacteria|c__Betaproteobacteria|o__Neisseriales|f__Neisseriaceae|g__Neisseria|s__unclassified|4376251	cigaretteuse5lvlCurrent regular	-0.00444534
cigaretteuse5lvl	k__Bacteria|p__Firmicutes|c__Bacilli|o__Gemellales|f__Gemellaceae|g__unclassified|s__unclassified|4323059	cigaretteuse5lvlCurrent regular	-0.00475047
cigaretteuse5lvl	k__Bacteria|p__Proteobacteria|c__Betaproteobacteria|o__Burkholderiales|f__Burkholderiaceae|g__Lautropia|s__unclassified	cigaretteuse5lvlCurrent regular	-0.0124687
cigaretteuse5lvl	k__Bacteria|p__Actinobacteria|c__Actinobacteria|o__Actinomycetales|f__Micrococcaceae|g__Rothia|s__aeria|4375127	cigaretteuse5lvlFormer regular	-0.00256314
cigaretteuse5lvl	k__Bacteria|p__Proteobacteria|c__Betaproteobacteria|o__Burkholderiales|f__Burkholderiaceae	cigaretteuse5lvlCurrent regular	-0.01231
cigaretteuse5lvl	k__Bacteria|p__Proteobacteria|c__Betaproteobacteria|o__Neisseriales|f__Neisseriaceae|g__Neisseria|s__unclassified|4310829	cigaretteuse5lvlCurrent regular	-0.00579805
cigaretteuse5lvl	k__Bacteria|p__Proteobacteria|c__Betaproteobacteria|o__Neisseriales|f__Neisseriaceae	cigaretteuse5lvl<100 cigarettes	-0.104967
cigaretteuse5lvl	k__Bacteria|p__Proteobacteria|c__Gammaproteobacteria|o__Pasteurellales|f__Pasteurellaceae|g__Haemophilus|s__parainfluenzae|3462224	cigaretteuse5lvl<100 cigarettes	0.00400012
cigaretteuse5lvl	k__Bacteria|p__Proteobacteria|c__Betaproteobacteria	cigaretteuse5lvl<100 cigarettes	-0.104647
cigaretteuse5lvl	k__Bacteria|p__Actinobacteria|c__Coriobacteriia|o__Coriobacteriales|f__Coriobacteriaceae|g__Atopobium|s__rimae|251702	cigaretteuse5lvlCurrent regular	0.00888903
cigaretteuse5lvl	k__Bacteria|p__Firmicutes|c__Clostridia|o__Clostridiales|f__Veillonellaceae|g__Veillonella|s__dispar|4316391	cigaretteuse5lvlCurrent regular	0.00750771
cigaretteuse5lvl	k__Bacteria|p__Firmicutes|c__Bacilli|o__Lactobacillales|f__Streptococcaceae|g__Streptococcus|s__unclassified|3449122	cigaretteuse5lvlCurrent regular	0.00257228
cigaretteuse5lvl	k__Bacteria|p__Firmicutes|c__Bacilli|o__Gemellales|f__Gemellaceae|g__unclassified|s__unclassified|535353	cigaretteuse5lvlCurrent regular	-0.00236486
cigaretteuse5lvl	k__Bacteria|p__Firmicutes|c__Clostridia|o__Clostridiales|f__[Mogibacteriaceae]|g__unclassified|s__unclassified|4335578	cigaretteuse5lvlCurrent regular	-0.0132344
cigaretteuse5lvl	k__Bacteria|p__Firmicutes|c__Bacilli|o__Lactobacillales|f__Streptococcaceae|g__Streptococcus|s__unclassified|4439603	cigaretteuse5lvlCurrent regular	0.0437692
cigaretteuse5lvl	k__Bacteria|p__Firmicutes|c__Clostridia|o__Clostridiales|f__Veillonellaceae|g__Veillonella|s__parvula	cigaretteuse5lvlCurrent regular	-0.0163172
cigaretteuse5lvl	k__Bacteria|p__Proteobacteria|c__Betaproteobacteria|o__Neisseriales|f__Neisseriaceae|g__Neisseria	cigaretteuse5lvl<100 cigarettes	-0.0999221
cigaretteuse5lvl	k__Bacteria|p__Proteobacteria|c__Betaproteobacteria|o__Neisseriales|f__Neisseriaceae|g__Neisseria	cigaretteuse5lvlNever regular	-0.129843
currentteethstatus5lvl_new	k__Bacteria|p__Fusobacteria|c__Fusobacteriia|o__Fusobacteriales|f__Fusobacteriaceae|g__Fusobacterium|s__unclassified|545299	currentteethstatus5lvl_newtoothstat4	-0.0371588
currentteethstatus5lvl_new	k__Bacteria|p__Proteobacteria|c__Epsilonproteobacteria|o__Campylobacterales|f__Campylobacteraceae|g__Campylobacter|s__unclassified|4297695	currentteethstatus5lvl_newtoothstat4	-0.0181739
currentteethstatus5lvl_new	k__Bacteria|p__Bacteroidetes|c__Flavobacteriia|o__Flavobacteriales|f__Flavobacteriaceae|g__Capnocytophaga|s__ochracea	currentteethstatus5lvl_newtoothstat4	-0.0131826
currentteethstatus5lvl_new	k__Bacteria|p__Bacteroidetes|c__Bacteroidia|o__Bacteroidales|f__Prevotellaceae|g__Prevotella|s__nigrescens|747980	currentteethstatus5lvl_newtoothstat4	-0.0456826
currentteethstatus5lvl_new	k__Bacteria|p__Bacteroidetes|c__Bacteroidia|o__Bacteroidales|f__Prevotellaceae|g__Prevotella|s__nigrescens	currentteethstatus5lvl_newtoothstat4	-0.0458522
currentteethstatus5lvl_new	k__Bacteria|p__Bacteroidetes|c__Bacteroidia|o__Bacteroidales|f__Prevotellaceae|g__Prevotella|s__unclassified|4338372	currentteethstatus5lvl_newtoothstat4	-0.0304602
currentteethstatus5lvl_new	k__Bacteria|p__Actinobacteria|c__Actinobacteria|o__Actinomycetales|f__Corynebacteriaceae|g__Corynebacterium	currentteethstatus5lvl_newtoothstat4	-0.0365122
currentteethstatus5lvl_new	k__Bacteria|p__Actinobacteria|c__Actinobacteria|o__Actinomycetales|f__Actinomycetaceae|g__Actinomyces|s__unclassified|4296424	currentteethstatus5lvl_newtoothstat4	-0.0212136
currentteethstatus5lvl_new	k__Bacteria|p__Fusobacteria|c__Fusobacteriia|o__Fusobacteriales|f__Fusobacteriaceae|g__Fusobacterium|s__unclassified|4448731	currentteethstatus5lvl_newtoothstat4	-0.00884947
currentteethstatus5lvl_new	k__Bacteria|p__Actinobacteria|c__Actinobacteria|o__Actinomycetales|f__Corynebacteriaceae|g__Corynebacterium|s__unclassified|4470078	currentteethstatus5lvl_newtoothstat4	-0.0307093
currentteethstatus5lvl_new	k__Bacteria|p__Actinobacteria|c__Actinobacteria|o__Actinomycetales|f__Corynebacteriaceae|g__Corynebacterium|s__unclassified	currentteethstatus5lvl_newtoothstat4	-0.0300365
currentteethstatus5lvl_new	k__Bacteria|p__Firmicutes|c__Clostridia|o__Clostridiales|f__Veillonellaceae|g__Dialister|s__unclassified|403701	currentteethstatus5lvl_newtoothstat4	-0.0262598
currentteethstatus5lvl_new	k__Bacteria|p__Bacteroidetes|c__Bacteroidia|o__Bacteroidales|f__Prevotellaceae|g__Prevotella|s__unclassified|4418243	currentteethstatus5lvl_newtoothstat4	-0.0309681
currentteethstatus5lvl_new	k__Bacteria|p__Proteobacteria|c__Gammaproteobacteria|o__Cardiobacteriales|f__Cardiobacteriaceae|g__Cardiobacterium|s__unclassified	currentteethstatus5lvl_newtoothstat4	-0.0134846
currentteethstatus5lvl_new	k__Bacteria|p__Proteobacteria|c__Gammaproteobacteria|o__Cardiobacteriales|f__Cardiobacteriaceae	currentteethstatus5lvl_newtoothstat4	-0.0135065
currentteethstatus5lvl_new	k__Bacteria|p__Actinobacteria|c__Actinobacteria|o__Actinomycetales|f__Corynebacteriaceae|g__Corynebacterium|s__durum|964220	currentteethstatus5lvl_newtoothstat4	-0.0163784
currentteethstatus5lvl_new	k__Bacteria|p__Proteobacteria|c__Betaproteobacteria|o__Neisseriales|f__Neisseriaceae|g__Kingella|s__unclassified	currentteethstatus5lvl_newtoothstat4	-0.0163903
currentteethstatus5lvl_new	k__Bacteria|p__Firmicutes|c__Clostridia|o__Clostridiales|f__Veillonellaceae|g__Dialister|s__unclassified	currentteethstatus5lvl_newtoothstat4	-0.0293035
currentteethstatus5lvl_new	k__Bacteria|p__Spirochaetes|c__Spirochaetes|o__Spirochaetales|f__Spirochaetaceae|g__Treponema|s__socranskii	currentteethstatus5lvl_newtoothstat4	-0.0152779
currentteethstatus5lvl_new	k__Bacteria|p__Firmicutes|c__Clostridia|o__Clostridiales|f__[Tissierellaceae]|g__Parvimonas|s__unclassified|851704	currentteethstatus5lvl_newtoothstat4	-0.0364101
currentteethstatus5lvl_new	k__Bacteria|p__Fusobacteria|c__Fusobacteriia|o__Fusobacteriales|f__Fusobacteriaceae|g__Fusobacterium|s__unclassified|4466659	currentteethstatus5lvl_newtoothstat4	-0.012042
currentteethstatus5lvl_new	k__Bacteria|p__Fusobacteria|c__Fusobacteriia|o__Fusobacteriales|f__Fusobacteriaceae|g__Fusobacterium|s__unclassified	currentteethstatus5lvl_newtoothstat4	-0.0736711
currentteethstatus5lvl_new	k__Bacteria|p__Actinobacteria|c__Actinobacteria|o__Actinomycetales|f__Actinomycetaceae|g__Actinomyces|s__unclassified|4463237	currentteethstatus5lvl_newtoothstat4	-0.00941803
currentteethstatus5lvl_new	k__Bacteria|p__Firmicutes|c__Clostridia|o__Clostridiales|f__Lachnospiraceae|g__Oribacterium|s__unclassified|686900	currentteethstatus5lvl_newtoothstat4	-0.0100694
currentteethstatus5lvl_new	k__Bacteria|p__Actinobacteria|c__Actinobacteria|o__Actinomycetales|f__Actinomycetaceae|g__Actinomyces|s__unclassified|4448211	currentteethstatus5lvl_newtoothstat4	-0.00837118
currentteethstatus5lvl_new	k__Bacteria|p__Bacteroidetes|c__Bacteroidia|o__Bacteroidales|f__Prevotellaceae|g__Prevotella|s__unclassified|851935	currentteethstatus5lvl_newtoothstat4	-0.00972816
currentteethstatus5lvl_new	k__Bacteria|p__Firmicutes|c__Clostridia|o__Clostridiales|f__Veillonellaceae|g__Selenomonas|s__noxia	currentteethstatus5lvl_newtoothstat4	-0.00836491
currentteethstatus5lvl_new	k__Bacteria|p__Fusobacteria|c__Fusobacteriia|o__Fusobacteriales|f__Fusobacteriaceae|g__Fusobacterium|s__unclassified|4419553	currentteethstatus5lvl_newtoothstat4	-0.00493896
currentteethstatus5lvl_new	k__Bacteria|p__Actinobacteria|c__Coriobacteriia|o__Coriobacteriales|f__Coriobacteriaceae|g__Atopobium|s__unclassified|524725	currentteethstatus5lvl_newtoothstat4	-0.0207657
currentteethstatus5lvl_new	k__Bacteria|p__Fusobacteria|c__Fusobacteriia|o__Fusobacteriales|f__Fusobacteriaceae|g__Fusobacterium|s__unclassified|4415943	currentteethstatus5lvl_newtoothstat4	-0.00775603
currentteethstatus5lvl_new	k__Bacteria|p__Firmicutes|c__Clostridia|o__Clostridiales|f__[Mogibacteriaceae]	currentteethstatus5lvl_newtoothstat4	-0.037299
currentteethstatus5lvl_new	k__Bacteria|p__Bacteroidetes|c__Bacteroidia|o__Bacteroidales|f__Prevotellaceae|g__Prevotella|s__unclassified|41911	currentteethstatus5lvl_newtoothstat4	-0.00742607
currentteethstatus5lvl_new	k__Bacteria|p__Firmicutes|c__Bacilli|o__Lactobacillales|f__Streptococcaceae|g__Streptococcus|s__unclassified|4416763	currentteethstatus5lvl_newtoothstat4	-0.0139727
currentteethstatus5lvl_new	k__Bacteria|p__Proteobacteria|c__Betaproteobacteria|o__Neisseriales|f__Neisseriaceae|g__Kingella|s__unclassified|4480775	currentteethstatus5lvl_newtoothstat4	-0.0142151
currentteethstatus5lvl_new	k__Bacteria|p__Bacteroidetes|c__Bacteroidia|o__Bacteroidales|f__Prevotellaceae|g__Prevotella|s__unclassified|4454385	currentteethstatus5lvl_newtoothstat4	-0.00720749
currentteethstatus5lvl_new	k__Bacteria|p__Bacteroidetes|c__Bacteroidia|o__Bacteroidales|f__Prevotellaceae|g__Prevotella|s__unclassified|851923	currentteethstatus5lvl_newtoothstat4	-0.00841617
currentteethstatus5lvl_new	k__Bacteria|p__Firmicutes|c__Clostridia|o__Clostridiales|f__[Mogibacteriaceae]|g__unclassified|s__unclassified|14157	currentteethstatus5lvl_newtoothstat4	-0.0191851
currentteethstatus5lvl_new	k__Bacteria|p__Bacteroidetes|c__Bacteroidia|o__Bacteroidales|f__[Paraprevotellaceae]|g__[Prevotella]|s__tannerae	currentteethstatus5lvl_newtoothstat4	-0.02849
currentteethstatus5lvl_new	k__Bacteria|p__Firmicutes|c__Clostridia|o__Clostridiales|f__Lachnospiraceae|g__Catonella|s__unclassified|4406302	currentteethstatus5lvl_newtoothstat4	-0.0178762
currentteethstatus5lvl_new	k__Bacteria|p__Tenericutes|c__Mollicutes|o__Mycoplasmatales|f__Mycoplasmataceae|g__Mycoplasma|s__unclassified|4393181	currentteethstatus5lvl_newtoothstat4	-0.00678875
currentteethstatus5lvl_new	k__Bacteria|p__Actinobacteria|c__Actinobacteria|o__Actinomycetales|f__Micrococcaceae|g__Rothia|s__dentocariosa|4311939	currentteethstatus5lvl_newtoothstat4	-0.0213622
currentteethstatus5lvl_new	k__Bacteria|p__Proteobacteria|c__Betaproteobacteria|o__Neisseriales|f__Neisseriaceae|g__Eikenella|s__unclassified	currentteethstatus5lvl_newtoothstat4	-0.00757323
currentteethstatus5lvl_new	k__Bacteria|p__Bacteroidetes|c__Bacteroidia|o__Bacteroidales|f__Prevotellaceae|g__Prevotella|s__unclassified|4426163	currentteethstatus5lvl_newtoothstat4	-0.00527839
currentteethstatus5lvl_new	k__Bacteria|p__Bacteroidetes|c__Bacteroidia|o__Bacteroidales|f__Prevotellaceae|g__Prevotella|s__unclassified|4435065	currentteethstatus5lvl_newtoothstat4	-0.00852425
currentteethstatus5lvl_new	k__Bacteria|p__Firmicutes|c__Clostridia|o__Clostridiales|f__Veillonellaceae|g__Selenomonas|s__unclassified|4421864	currentteethstatus5lvl_newtoothstat4	-0.00854702
currentteethstatus5lvl_new	k__Bacteria|p__Bacteroidetes|c__Bacteroidia|o__Bacteroidales|f__Prevotellaceae|g__Prevotella|s__unclassified|4331006	currentteethstatus5lvl_newtoothstat4	-0.011466
currentteethstatus5lvl_new	k__Bacteria|p__Actinobacteria|c__Coriobacteriia|o__Coriobacteriales|f__Coriobacteriaceae|g__Atopobium|s__rimae|251702	currentteethstatus5lvl_newtoothstat4	-0.0149693
currentteethstatus5lvl_new	k__Bacteria|p__Fusobacteria|c__Fusobacteriia|o__Fusobacteriales|f__Fusobacteriaceae|g__Fusobacterium|s__unclassified|4452538	currentteethstatus5lvl_newtoothstat4	-0.00860868
currentteethstatus5lvl_new	k__Bacteria|p__Firmicutes|c__Clostridia|o__Clostridiales|f__[Mogibacteriaceae]|g__unclassified|s__unclassified	currentteethstatus5lvl_newtoothstat4	-0.0297887
currentteethstatus5lvl_new	k__Bacteria|p__Actinobacteria|c__Actinobacteria|o__Actinomycetales|f__Actinomycetaceae|g__unclassified|s__unclassified	currentteethstatus5lvl_newtoothstat4	-0.00714279
currentteethstatus5lvl_new	k__Bacteria|p__Actinobacteria|c__Actinobacteria|o__Actinomycetales|f__Micrococcaceae|g__Rothia|s__dentocariosa|4466006	currentteethstatus5lvl_newtoothstat4	-0.0586658
currentteethstatus5lvl_new	k__Bacteria|p__Spirochaetes|c__Spirochaetes|o__Spirochaetales|f__Spirochaetaceae|g__Treponema|s__socranskii|4459671	currentteethstatus5lvl_newtoothstat4	-0.0137069
currentteethstatus5lvl_new	k__Bacteria|p__Firmicutes|c__Bacilli|o__Lactobacillales|f__Streptococcaceae|g__Streptococcus|s__unclassified|4315974	currentteethstatus5lvl_newtoothstat4	-0.0424982
currentteethstatus5lvl_new	k__Bacteria|p__Actinobacteria|c__Actinobacteria|o__Bifidobacteriales|f__Bifidobacteriaceae|g__Scardovia|s__unclassified|4411875	currentteethstatus5lvl_newtoothstat4	-0.0195958
currentteethstatus5lvl_new	k__Bacteria|p__Actinobacteria|c__Actinobacteria|o__Actinomycetales|f__Micrococcaceae|g__Rothia|s__dentocariosa	currentteethstatus5lvl_newtoothstat4	-0.0632205
currentteethstatus5lvl_new	k__Bacteria|p__Proteobacteria|c__Gammaproteobacteria|o__Cardiobacteriales|f__Cardiobacteriaceae|g__Cardiobacterium|s__unclassified|4442779	currentteethstatus5lvl_newtoothstat4	-0.0088012
currentteethstatus5lvl_new	k__Bacteria|p__Bacteroidetes|c__Bacteroidia|o__Bacteroidales|f__Prevotellaceae|g__Prevotella|s__unclassified|4302571	currentteethstatus5lvl_newtoothstat4	-0.0101618
currentteethstatus5lvl_new	k__Bacteria|p__Proteobacteria|c__Betaproteobacteria|o__Burkholderiales|f__Burkholderiaceae	currentteethstatus5lvl_newtoothstat4	-0.0192738
currentteethstatus5lvl_new	k__Bacteria|p__Firmicutes|c__Clostridia|o__Clostridiales|f__Lachnospiraceae|g__unclassified|s__unclassified|4395450	currentteethstatus5lvl_newtoothstat4	-0.00745076
currentteethstatus5lvl_new	k__Bacteria|p__Proteobacteria|c__Betaproteobacteria|o__Burkholderiales|f__Burkholderiaceae|g__Lautropia|s__unclassified	currentteethstatus5lvl_newtoothstat4	-0.019217
currentteethstatus5lvl_new	k__Bacteria|p__Synergistetes|c__Synergistia|o__Synergistales|f__Dethiosulfovibrionaceae	currentteethstatus5lvl_newtoothstat4	-0.00708824
currentteethstatus5lvl_new	k__Bacteria|p__Bacteroidetes|c__Bacteroidia|o__Bacteroidales|f__Prevotellaceae|g__Prevotella|s__unclassified|4480094	currentteethstatus5lvl_newtoothstat4	-0.00395879
currentteethstatus5lvl_new	k__Bacteria|p__Fusobacteria|c__Fusobacteriia|o__Fusobacteriales	currentteethstatus5lvl_newtoothstat4	-0.07931
currentteethstatus5lvl_new	k__Bacteria|p__Bacteroidetes|c__Bacteroidia|o__Bacteroidales|f__Porphyromonadaceae|g__Tannerella|s__unclassified	currentteethstatus5lvl_newtoothstat4	-0.0132501
currentteethstatus5lvl_new	k__Bacteria|p__Firmicutes|c__Clostridia|o__Clostridiales|f__Lachnospiraceae|g__Catonella|s__unclassified	currentteethstatus5lvl_newtoothstat4	-0.0181792
currentteethstatus5lvl_new	k__Bacteria|p__Bacteroidetes|c__Flavobacteriia|o__Flavobacteriales|f__Flavobacteriaceae|g__Capnocytophaga|s__ochracea|4348826	currentteethstatus5lvl_newtoothstat4	-0.00498415
currentteethstatus5lvl_new	k__Bacteria|p__Proteobacteria|c__Betaproteobacteria|o__Burkholderiales	currentteethstatus5lvl_newtoothstat4	-0.0185342
currentteethstatus5lvl_new	k__Bacteria|p__Tenericutes|c__Mollicutes	currentteethstatus5lvl_newtoothstat4	-0.00966398
currentteethstatus5lvl_new	k__Bacteria|p__Firmicutes|c__Clostridia|o__Clostridiales|f__[Tissierellaceae]	currentteethstatus5lvl_newtoothstat4	-0.0422647
currentteethstatus5lvl_new	k__Bacteria|p__Bacteroidetes|c__Bacteroidia|o__Bacteroidales|f__Porphyromonadaceae|g__Paludibacter|s__unclassified	currentteethstatus5lvl_newtoothstat4	-0.0155421
currentteethstatus5lvl_new	k__Bacteria|p__Fusobacteria|c__Fusobacteriia|o__Fusobacteriales|f__Fusobacteriaceae|g__Fusobacterium|s__unclassified|4323555	currentteethstatus5lvl_newtoothstat4	-0.0267046
currentteethstatus5lvl_new	k__Bacteria|p__Actinobacteria|c__Actinobacteria|o__Bifidobacteriales|f__Bifidobacteriaceae|g__Scardovia|s__unclassified	currentteethstatus5lvl_newtoothstat4	-0.0192923
currentteethstatus5lvl_new	k__Bacteria|p__Bacteroidetes|c__Flavobacteriia|o__Flavobacteriales|f__Flavobacteriaceae|g__Capnocytophaga|s__ochracea|4299087	currentteethstatus5lvl_newtoothstat4	-0.00401123
currentteethstatus5lvl_new	k__Bacteria|p__Actinobacteria|c__Actinobacteria|o__Actinomycetales|f__Actinomycetaceae|g__Actinomyces|s__unclassified|92721	currentteethstatus5lvl_newtoothstat4	-0.00387156
currentteethstatus5lvl_new	k__Bacteria|p__Actinobacteria|c__Actinobacteria|o__Actinomycetales|f__Actinomycetaceae|g__Actinomyces|s__unclassified|4306356	currentteethstatus5lvl_newtoothstat4	-0.00370173
currentteethstatus5lvl_new	k__Bacteria|p__Bacteroidetes|c__Bacteroidia|o__Bacteroidales|f__Porphyromonadaceae|g__Paludibacter|s__unclassified|4305935	currentteethstatus5lvl_newtoothstat4	-0.0145853
currentteethstatus5lvl_new	k__Bacteria|p__Bacteroidetes|c__Bacteroidia|o__Bacteroidales|f__unclassified|g__unclassified|s__unclassified	currentteethstatus5lvl_newtoothstat4	-0.00505604
currentteethstatus5lvl_new	k__Bacteria|p__Firmicutes|c__Clostridia|o__Clostridiales|f__Veillonellaceae|g__Selenomonas|s__noxia|4352494	currentteethstatus5lvl_newtoothstat4	-0.00509506
currentteethstatus5lvl_new	k__Bacteria|p__Bacteroidetes|c__Bacteroidia|o__Bacteroidales|f__Prevotellaceae|g__Prevotella|s__unclassified|1541939	currentteethstatus5lvl_newtoothstat4	-0.0075862
currentteethstatus5lvl_new	k__Bacteria|p__Firmicutes|c__Clostridia|o__Clostridiales|f__Veillonellaceae|g__Dialister|s__unclassified|4437515	currentteethstatus5lvl_newtoothstat4	-0.00376258
currentteethstatus5lvl_new	k__Bacteria|p__Firmicutes|c__Clostridia|o__Clostridiales|f__Veillonellaceae|g__Megasphaera|s__unclassified|41128	currentteethstatus5lvl_newtoothstat3	0.045326
currentteethstatus5lvl_new	k__Bacteria|p__Spirochaetes|c__Spirochaetes|o__Spirochaetales|f__Spirochaetaceae|g__Treponema	currentteethstatus5lvl_newtoothstat4	-0.0217888
currentteethstatus5lvl_new	k__Bacteria|p__Spirochaetes|c__Spirochaetes	currentteethstatus5lvl_newtoothstat4	-0.0217886
currentteethstatus5lvl_new	k__Bacteria|p__Tenericutes	currentteethstatus5lvl_newtoothstat4	-0.00965077
currentteethstatus5lvl_new	k__Bacteria|p__Proteobacteria|c__Epsilonproteobacteria|o__Campylobacterales|f__Campylobacteraceae|g__Campylobacter|s__unclassified|4375688	currentteethstatus5lvl_newtoothstat4	-0.0055132
currentteethstatus5lvl_new	k__Bacteria|p__Firmicutes|c__Clostridia|o__Clostridiales|f__[Tissierellaceae]|g__Parvimonas|s__unclassified	currentteethstatus5lvl_newtoothstat4	-0.0391837
currentteethstatus5lvl_new	k__Bacteria|p__Proteobacteria|c__Betaproteobacteria|o__Burkholderiales|f__Burkholderiaceae|g__Lautropia|s__unclassified|4472294	currentteethstatus5lvl_newtoothstat4	-0.017095
currentteethstatus5lvl_new	k__Bacteria|p__Bacteroidetes|c__Bacteroidia|o__Bacteroidales|f__Prevotellaceae|g__Prevotella|s__unclassified|4346863	currentteethstatus5lvl_newtoothstat4	-0.0037476
currentteethstatus5lvl_new	k__Bacteria|p__Actinobacteria|c__Actinobacteria|o__Actinomycetales|f__Actinomycetaceae|g__unclassified|s__unclassified|484320	currentteethstatus5lvl_newtoothstat4	-0.00382599
currentteethstatus5lvl_new	k__Bacteria|p__Firmicutes|c__Clostridia|o__Clostridiales|f__Veillonellaceae|g__Selenomonas|s__unclassified	currentteethstatus5lvl_newtoothstat4	-0.0160998
currentteethstatus5lvl_new	k__Bacteria|p__Proteobacteria|c__Epsilonproteobacteria|o__Campylobacterales	currentteethstatus5lvl_newtoothstat4	-0.020931
currentteethstatus5lvl_new	k__Bacteria|p__Firmicutes|c__Clostridia|o__Clostridiales|f__Lachnospiraceae|g__unclassified|s__unclassified|4341205	currentteethstatus5lvl_newtoothstat4	-0.00603479
currentteethstatus5lvl_new	k__Bacteria|p__Fusobacteria|c__Fusobacteriia|o__Fusobacteriales|f__Leptotrichiaceae|g__Leptotrichia|s__unclassified|4297119	currentteethstatus5lvl_newtoothstat4	-0.0200048
currentteethstatus5lvl_new	k__Bacteria|p__Proteobacteria|c__Epsilonproteobacteria|o__Campylobacterales|f__Campylobacteraceae|g__Campylobacter	currentteethstatus5lvl_newtoothstat4	-0.0206458
currentteethstatus5lvl_new	k__Bacteria|p__Tenericutes|c__Mollicutes|o__Mycoplasmatales|f__Mycoplasmataceae	currentteethstatus5lvl_newtoothstat4	-0.00796536
currentteethstatus5lvl_new	k__Bacteria|p__Tenericutes|c__Mollicutes|o__Mycoplasmatales|f__Mycoplasmataceae|g__Mycoplasma|s__unclassified	currentteethstatus5lvl_newtoothstat4	-0.00794387
currentteethstatus5lvl_new	k__Bacteria|p__Actinobacteria|c__Actinobacteria|o__Actinomycetales|f__Micrococcaceae|g__Rothia|s__aeria	currentteethstatus5lvl_newtoothstat4	-0.0264319
currentteethstatus5lvl_new	k__Bacteria|p__Bacteroidetes|c__Bacteroidia|o__Bacteroidales|f__[Paraprevotellaceae]|g__[Prevotella]|s__tannerae|2714267	currentteethstatus5lvl_newtoothstat4	-0.0190752
currentteethstatus5lvl_new	k__Bacteria|p__Actinobacteria|c__Actinobacteria|o__Actinomycetales|f__Micrococcaceae|g__Rothia|s__aeria|4375127	currentteethstatus5lvl_newtoothstat4	-0.00452854
currentteethstatus5lvl_new	k__Bacteria|p__Firmicutes|c__Clostridia|o__Clostridiales|f__Veillonellaceae|g__Selenomonas	currentteethstatus5lvl_newtoothstat4	-0.0171164
currentteethstatus5lvl_new	k__Bacteria|p__Bacteroidetes|c__Bacteroidia|o__Bacteroidales|f__Prevotellaceae|g__Prevotella|s__unclassified|4480777	currentteethstatus5lvl_newtoothstat4	-0.00513888
currentteethstatus5lvl_new	k__Bacteria|p__Fusobacteria|c__Fusobacteriia|o__Fusobacteriales|f__Leptotrichiaceae|g__Leptotrichia|s__unclassified|714461	currentteethstatus5lvl_newtoothstat4	-0.0111086
currentteethstatus5lvl_new	k__Bacteria|p__Bacteroidetes|c__Bacteroidia|o__Bacteroidales|f__Porphyromonadaceae|g__Porphyromonas|s__unclassified|4459993	currentteethstatus5lvl_newtoothstat4	-0.00672119
currentteethstatus5lvl_new	k__Bacteria|p__Firmicutes|c__Clostridia|o__Clostridiales|f__Veillonellaceae|g__Schwartzia|s__unclassified	currentteethstatus5lvl_newtoothstat4	-0.00433425
currentteethstatus5lvl_new	k__Bacteria|p__Firmicutes|c__Clostridia|o__Clostridiales|f__Veillonellaceae|g__Selenomonas|s__noxia|4459414	currentteethstatus5lvl_newtoothstat4	-0.00336914
currentteethstatus5lvl_new	k__Bacteria|p__Actinobacteria|c__Actinobacteria|o__Actinomycetales|f__Micrococcaceae|g__Rothia|s__aeria|4317340	currentteethstatus5lvl_newtoothstat4	-0.0254756
currentteethstatus5lvl_new	k__Bacteria|p__Bacteroidetes|c__Flavobacteriia|o__Flavobacteriales|f__Flavobacteriaceae|g__Capnocytophaga|s__unclassified|4330572	currentteethstatus5lvl_newtoothstat4	-0.0130716
currentteethstatus5lvl_new	k__Bacteria|p__Bacteroidetes|c__Flavobacteriia|o__Flavobacteriales|f__Flavobacteriaceae	currentteethstatus5lvl_newtoothstat2	-0.0302594
currentteethstatus5lvl_new	k__Bacteria|p__Bacteroidetes|c__Flavobacteriia|o__Flavobacteriales|f__Flavobacteriaceae|g__Capnocytophaga	currentteethstatus5lvl_newtoothstat2	-0.0302482
currentteethstatus5lvl_new	k__Bacteria|p__Actinobacteria|c__Actinobacteria|o__Actinomycetales|f__Actinomycetaceae|g__unclassified|s__unclassified|4472050	currentteethstatus5lvl_newtoothstat4	-0.00482194
currentteethstatus5lvl_new	k__Bacteria|p__Synergistetes|c__Synergistia|o__Synergistales|f__Dethiosulfovibrionaceae|g__TG5|s__unclassified	currentteethstatus5lvl_newtoothstat4	-0.00605467
currentteethstatus5lvl_new	k__Bacteria|p__Bacteroidetes|c__Bacteroidia|o__Bacteroidales|f__Prevotellaceae|g__Prevotella|s__unclassified|4382476	currentteethstatus5lvl_newtoothstat4	-0.00980214
currentteethstatus5lvl_new	k__Bacteria|p__Bacteroidetes|c__Bacteroidia|o__Bacteroidales|f__Prevotellaceae|g__Prevotella|s__melaninogenica|4408558	currentteethstatus5lvl_newtoothstat1	-0.0049836
currentteethstatus5lvl_new	k__Bacteria|p__Proteobacteria|c__Gammaproteobacteria|o__Cardiobacteriales|f__Cardiobacteriaceae|g__Cardiobacterium|s__unclassified|1754506	currentteethstatus5lvl_newtoothstat4	-0.00522473
currentteethstatus5lvl_new	k__Bacteria|p__Fusobacteria|c__Fusobacteriia|o__Fusobacteriales|f__Fusobacteriaceae|g__Fusobacterium|s__unclassified|4319899	currentteethstatus5lvl_newtoothstat4	-0.0277023
currentteethstatus5lvl_new	k__Bacteria|p__Firmicutes|c__Clostridia|o__Clostridiales|f__[Mogibacteriaceae]|g__Mogibacterium|s__unclassified	currentteethstatus5lvl_newtoothstat4	-0.0210764
currentteethstatus5lvl_new	k__Bacteria|p__Proteobacteria|c__Gammaproteobacteria|o__Pasteurellales|f__Pasteurellaceae|g__Aggregatibacter	currentteethstatus5lvl_newtoothstat4	-0.0384681
currentteethstatus5lvl_new	k__Bacteria|p__Proteobacteria|c__Epsilonproteobacteria|o__Campylobacterales|f__Campylobacteraceae|g__Campylobacter|s__unclassified	currentteethstatus5lvl_newtoothstat4	-0.0170605
currentteethstatus5lvl_new	k__Bacteria|p__Synergistetes|c__Synergistia|o__Synergistales|f__Dethiosulfovibrionaceae|g__TG5|s__unclassified|4460509	currentteethstatus5lvl_newtoothstat4	-0.00359321
currentteethstatus5lvl_new	k__Bacteria|p__Bacteroidetes|c__Bacteroidia|o__Bacteroidales|f__Prevotellaceae|g__Prevotella|s__unclassified|610111	currentteethstatus5lvl_newtoothstat4	-0.00575908
currentteethstatus5lvl_new	k__Bacteria|p__Bacteroidetes|c__Bacteroidia|o__Bacteroidales|f__Prevotellaceae|g__Prevotella|s__unclassified|594026	currentteethstatus5lvl_newtoothstat4	-0.0037523
currentteethstatus5lvl_new	k__Bacteria|p__Bacteroidetes|c__Bacteroidia|o__Bacteroidales|f__Porphyromonadaceae|g__Tannerella|s__unclassified|4459021	currentteethstatus5lvl_newtoothstat4	-0.00897733
currentteethstatus5lvl_new	k__Bacteria|p__Bacteroidetes|c__Bacteroidia|o__Bacteroidales|f__[Paraprevotellaceae]|g__[Prevotella]|s__tannerae|4448497	currentteethstatus5lvl_newtoothstat4	-0.00423968
currentteethstatus5lvl_new	k__Bacteria|p__Bacteroidetes|c__Bacteroidia|o__Bacteroidales|f__Prevotellaceae|g__Prevotella|s__unclassified	currentteethstatus5lvl_newtoothstat4	-0.0514087
currentteethstatus5lvl_new	k__Bacteria|p__Bacteroidetes|c__Bacteroidia|o__Bacteroidales|f__Porphyromonadaceae|g__Porphyromonas|s__unclassified|4459993	currentteethstatus5lvl_newtoothstat1	-0.0063346
currentteethstatus5lvl_new	k__Bacteria|p__Firmicutes|c__Clostridia|o__Clostridiales|f__[Mogibacteriaceae]|g__Mogibacterium|s__unclassified|787663	currentteethstatus5lvl_newtoothstat1	-0.0197544
currentteethstatus5lvl_new	k__Bacteria|p__Spirochaetes|c__Spirochaetes|o__Spirochaetales|f__Spirochaetaceae|g__Treponema|s__unclassified|4376637	currentteethstatus5lvl_newtoothstat4	-0.0054783
currentteethstatus5lvl_new	k__Bacteria|p__Firmicutes|c__Clostridia|o__Clostridiales|f__Veillonellaceae|g__Veillonella|s__dispar|4388775	currentteethstatus5lvl_newtoothstat4	-0.0308562
currentteethstatus5lvl_new	k__Bacteria|p__Firmicutes|c__Clostridia|o__Clostridiales|f__Veillonellaceae|g__Selenomonas|s__unclassified|4306587	currentteethstatus5lvl_newtoothstat4	-0.0054371
currentteethstatus5lvl_new	k__Bacteria|p__Tenericutes|c__Mollicutes|o__Mycoplasmatales|f__Mycoplasmataceae|g__Mycoplasma	currentteethstatus5lvl_newtoothstat4	-0.00692791
currentteethstatus5lvl_new	k__Bacteria|p__Fusobacteria|c__Fusobacteriia|o__Fusobacteriales|f__Leptotrichiaceae|g__Leptotrichia|s__unclassified|4345640	currentteethstatus5lvl_newtoothstat4	-0.00303498
currentteethstatus5lvl_new	k__Bacteria|p__Proteobacteria|c__Gammaproteobacteria|o__Pasteurellales|f__Pasteurellaceae|g__Aggregatibacter|s__segnis	currentteethstatus5lvl_newtoothstat4	-0.0257466
currentteethstatus5lvl_new	k__Bacteria|p__Proteobacteria|c__Gammaproteobacteria|o__Pasteurellales|f__Pasteurellaceae|g__Aggregatibacter|s__segnis|4432431	currentteethstatus5lvl_newtoothstat4	-0.0244165
currentteethstatus5lvl_new	k__Bacteria|p__Bacteroidetes|c__Flavobacteriia|o__Flavobacteriales|f__Flavobacteriaceae|g__Capnocytophaga|s__unclassified	currentteethstatus5lvl_newtoothstat2	-0.0274921
currentteethstatus5lvl_new	k__Bacteria|p__Bacteroidetes|c__Flavobacteriia|o__Flavobacteriales|f__Flavobacteriaceae	currentteethstatus5lvl_newtoothstat4	-0.0223455
currentteethstatus5lvl_new	k__Bacteria|p__Bacteroidetes|c__Flavobacteriia|o__Flavobacteriales|f__Flavobacteriaceae|g__Capnocytophaga	currentteethstatus5lvl_newtoothstat4	-0.0223305
currentteethstatus5lvl_new	k__Bacteria|p__Actinobacteria|c__Actinobacteria|o__Actinomycetales|f__Actinomycetaceae|g__Actinomyces|s__unclassified|12574	currentteethstatus5lvl_newtoothstat1	-0.0207621
currentteethstatus5lvl_new	k__Bacteria|p__Firmicutes|c__Bacilli|o__Lactobacillales|f__Streptococcaceae|g__Streptococcus|s__anginosus|4344207	currentteethstatus5lvl_newtoothstat4	-0.0133229
currentteethstatus5lvl_new	k__Bacteria|p__Firmicutes|c__Bacilli|o__Lactobacillales|f__Lactobacillaceae|g__Lactobacillus|s__zeae|4480189	currentteethstatus5lvl_newtoothstat4	0.00981525
currentteethstatus5lvl_new	k__Bacteria|p__TM7|c__TM7-3	currentteethstatus5lvl_newtoothstat1	-0.00597668
currentteethstatus5lvl_new	k__Bacteria|p__Firmicutes|c__Bacilli|o__Lactobacillales|f__Streptococcaceae|g__Streptococcus|s__unclassified|3678349	currentteethstatus5lvl_newtoothstat4	-0.0113095
currentteethstatus5lvl_new	k__Bacteria|p__Proteobacteria|c__Gammaproteobacteria|o__Pasteurellales|f__Pasteurellaceae|g__Aggregatibacter|s__segnis|4466150	currentteethstatus5lvl_newtoothstat4	-0.00608803
currentteethstatus5lvl_new	k__Bacteria|p__Firmicutes|c__Bacilli|o__Lactobacillales|f__Streptococcaceae|g__Streptococcus|s__unclassified|4315974	currentteethstatus5lvl_newtoothstat2	-0.0426135
currentteethstatus5lvl_new	k__Bacteria|p__Actinobacteria|c__Actinobacteria|o__Actinomycetales|f__Micrococcaceae|g__Rothia|s__dentocariosa|4306176	currentteethstatus5lvl_newtoothstat4	-0.00417226
currentteethstatus5lvl_new	k__Bacteria|p__Firmicutes|c__Clostridia|o__Clostridiales|f__Veillonellaceae|g__Selenomonas|s__unclassified|4439690	currentteethstatus5lvl_newtoothstat4	-0.00392765
currentteethstatus5lvl_new	k__Bacteria|p__Bacteroidetes|c__Bacteroidia|o__Bacteroidales|f__Prevotellaceae|g__Prevotella|s__nigrescens	currentteethstatus5lvl_newtoothstat1	-0.0246245
currentteethstatus5lvl_new	k__Bacteria|p__Bacteroidetes|c__Bacteroidia|o__Bacteroidales|f__Prevotellaceae|g__Prevotella|s__nigrescens|747980	currentteethstatus5lvl_newtoothstat1	-0.0245262
currentteethstatus5lvl_new	k__Bacteria|p__Tenericutes|c__Mollicutes|o__Mycoplasmatales|f__Mycoplasmataceae|g__Mycoplasma|s__unclassified|615020	currentteethstatus5lvl_newtoothstat4	-0.00848447
currentteethstatus5lvl_new	k__Bacteria|p__Bacteroidetes|c__Flavobacteriia|o__Flavobacteriales|f__Flavobacteriaceae|g__Capnocytophaga|s__unclassified|4366487	currentteethstatus5lvl_newtoothstat4	-0.00875211
currentteethstatus5lvl_new	k__Bacteria|p__Fusobacteria|c__Fusobacteriia|o__Fusobacteriales|f__Fusobacteriaceae|g__Fusobacterium|s__unclassified|4405869	currentteethstatus5lvl_newtoothstat4	-0.0194727
currentteethstatus5lvl_new	k__Bacteria|p__Bacteroidetes|c__Bacteroidia|o__Bacteroidales|f__Porphyromonadaceae|g__Paludibacter|s__unclassified|4446973	currentteethstatus5lvl_newtoothstat4	-0.00371335
currentteethstatus5lvl_new	k__Bacteria|p__Firmicutes|c__Clostridia|o__Clostridiales|f__Veillonellaceae|g__Megasphaera|s__unclassified|4375664	currentteethstatus5lvl_newtoothstat4	-0.00567608
currentteethstatus5lvl_new	k__Bacteria|p__Proteobacteria|c__Betaproteobacteria|o__Neisseriales|f__Neisseriaceae|g__unclassified|s__unclassified	currentteethstatus5lvl_newtoothstat4	-0.0182915
currentteethstatus5lvl_new	k__Bacteria|p__Firmicutes|c__Erysipelotrichi|o__Erysipelotrichales|f__Erysipelotrichaceae|g__Bulleidia|s__unclassified	currentteethstatus5lvl_newtoothstat4	-0.00745362
currentteethstatus5lvl_new	k__Bacteria|p__Firmicutes|c__Clostridia|o__Clostridiales|f__[Acidaminobacteraceae]|g__unclassified|s__unclassified|2901960	currentteethstatus5lvl_newtoothstat4	-0.00431991
currentteethstatus5lvl_new	k__Bacteria|p__Firmicutes|c__Bacilli|o__Lactobacillales|f__Streptococcaceae|g__Streptococcus|s__unclassified|4467992	currentteethstatus5lvl_newtoothstat4	-0.00593164
currentteethstatus5lvl_new	k__Bacteria|p__Firmicutes|c__Clostridia|o__Clostridiales|f__Veillonellaceae|g__Megasphaera|s__unclassified	currentteethstatus5lvl_newtoothstat4	-0.0119364
currentteethstatus5lvl_new	k__Bacteria|p__Firmicutes|c__Clostridia|o__Clostridiales|f__Lachnospiraceae|g__unclassified|s__unclassified|851782	currentteethstatus5lvl_newtoothstat4	-0.00648312
currentteethstatus5lvl_new	k__Bacteria|p__Proteobacteria|c__Betaproteobacteria|o__Neisseriales|f__Neisseriaceae|g__Eikenella|s__unclassified|87506	currentteethstatus5lvl_newtoothstat4	-0.00511777
currentteethstatus5lvl_new	k__Bacteria|p__Actinobacteria|c__Actinobacteria|o__Actinomycetales|f__Actinomycetaceae|g__Actinomyces|s__unclassified|4447219	currentteethstatus5lvl_newtoothstat4	-0.00564222
currentteethstatus5lvl_new	k__Bacteria|p__Firmicutes|c__Bacilli|o__Lactobacillales|f__Streptococcaceae|g__Streptococcus|s__anginosus	currentteethstatus5lvl_newtoothstat4	-0.0147065
currentteethstatus5lvl_new	k__Bacteria|p__Firmicutes|c__Bacilli|o__Lactobacillales|f__Streptococcaceae|g__Streptococcus|s__unclassified|4416763	currentteethstatus5lvl_newtoothstat2	-0.0126578
currentteethstatus5lvl_new	k__Bacteria|p__Proteobacteria|c__Gammaproteobacteria|o__Cardiobacteriales|f__Cardiobacteriaceae|g__Cardiobacterium|s__unclassified	currentteethstatus5lvl_newtoothstat2	-0.0106029
currentteethstatus5lvl_new	k__Bacteria|p__Proteobacteria|c__Gammaproteobacteria|o__Cardiobacteriales|f__Cardiobacteriaceae	currentteethstatus5lvl_newtoothstat2	-0.0106249
currentteethstatus5lvl_new	k__Bacteria|p__Actinobacteria|c__Actinobacteria|o__Bifidobacteriales|f__Bifidobacteriaceae|g__Bifidobacterium|s__unclassified|553611	currentteethstatus5lvl_newtoothstat4	-0.00675977
currentteethstatus5lvl_new	k__Bacteria|p__Actinobacteria|c__Coriobacteriia|o__Coriobacteriales|f__Coriobacteriaceae	currentteethstatus5lvl_newtoothstat1	-0.0358327
currentteethstatus5lvl_new	k__Bacteria|p__Proteobacteria|c__Deltaproteobacteria	currentteethstatus5lvl_newtoothstat4	-0.00486793
currentteethstatus5lvl_new	k__Bacteria|p__Firmicutes|c__Clostridia|o__Clostridiales|f__Veillonellaceae|g__Selenomonas|s__noxia|4459414	currentteethstatus5lvl_newtoothstat2	-0.00382792
currentteethstatus5lvl_new	k__Bacteria|p__Fusobacteria|c__Fusobacteriia|o__Fusobacteriales|f__Fusobacteriaceae|g__Fusobacterium|s__unclassified|572237	currentteethstatus5lvl_newtoothstat4	-0.00334447
currentteethstatus5lvl_new	k__Bacteria|p__Firmicutes|c__Clostridia|o__Clostridiales|f__Veillonellaceae|g__Selenomonas|s__unclassified|4306587	currentteethstatus5lvl_newtoothstat1	-0.00501156
currentteethstatus5lvl_new	k__Bacteria|p__Proteobacteria|c__Betaproteobacteria|o__Neisseriales|f__Neisseriaceae|g__Eikenella|s__unclassified|4401186	currentteethstatus5lvl_newtoothstat4	-0.00345776
currentteethstatus5lvl_new	k__Bacteria|p__Firmicutes|c__Clostridia|o__Clostridiales|f__Peptostreptococcaceae|g__unclassified|s__unclassified	currentteethstatus5lvl_newtoothstat4	-0.00318378
currentteethstatus5lvl_new	k__Bacteria|p__Firmicutes|c__Erysipelotrichi|o__Erysipelotrichales|f__Erysipelotrichaceae|g__Bulleidia	currentteethstatus5lvl_newtoothstat4	-0.0258509
currentteethstatus5lvl_new	k__Bacteria|p__TM7|c__TM7-3|o__unclassified|f__unclassified|g__unclassified|s__unclassified	currentteethstatus5lvl_newtoothstat1	-0.00498757
currentteethstatus5lvl_new	k__Bacteria|p__Bacteroidetes|c__Flavobacteriia|o__Flavobacteriales|f__Flavobacteriaceae|g__Capnocytophaga|s__unclassified|4330572	currentteethstatus5lvl_newtoothstat2	-0.0134464
currentteethstatus5lvl_new	k__Bacteria|p__Bacteroidetes|c__Flavobacteriia|o__Flavobacteriales	currentteethstatus5lvl_newtoothstat2	-0.0291155
currentteethstatus5lvl_new	k__Bacteria|p__Proteobacteria|c__Gammaproteobacteria|o__Pasteurellales|f__Pasteurellaceae|g__Aggregatibacter|s__unclassified|4353757	currentteethstatus5lvl_newtoothstat4	-0.00336636
currentteethstatus5lvl_new	k__Bacteria|p__Actinobacteria|c__Actinobacteria|o__Actinomycetales|f__Actinomycetaceae|g__Actinomyces|s__unclassified|888466	currentteethstatus5lvl_newtoothstat4	-0.00356925
currentteethstatus5lvl_new	k__Bacteria|p__Bacteroidetes|c__Bacteroidia|o__Bacteroidales|f__Prevotellaceae|g__Prevotella|s__unclassified|4307006	currentteethstatus5lvl_newtoothstat4	-0.00368432
currentteethstatus5lvl_new	k__Bacteria|p__Firmicutes|c__Bacilli|o__Lactobacillales|f__Streptococcaceae|g__Streptococcus|s__unclassified|4315974	currentteethstatus5lvl_newtoothstat3	0.164792
currentteethstatus5lvl_new	k__Bacteria|p__Proteobacteria|c__Betaproteobacteria|o__Burkholderiales|f__Burkholderiaceae	currentteethstatus5lvl_newtoothstat2	-0.0179276
currentteethstatus5lvl_new	k__Bacteria|p__Firmicutes|c__Clostridia|o__Clostridiales|f__Veillonellaceae|g__unclassified|s__unclassified	currentteethstatus5lvl_newtoothstat4	-0.00404297
currentteethstatus5lvl_new	k__Bacteria|p__Proteobacteria|c__Betaproteobacteria|o__Burkholderiales|f__Burkholderiaceae|g__Lautropia|s__unclassified	currentteethstatus5lvl_newtoothstat2	-0.0178942
currentteethstatus5lvl_new	k__Bacteria|p__Firmicutes|c__Clostridia|o__Clostridiales|f__[Mogibacteriaceae]|g__Mogibacterium|s__unclassified	currentteethstatus5lvl_newtoothstat1	-0.016863
currentteethstatus5lvl_new	k__Bacteria|p__Bacteroidetes|c__Flavobacteriia|o__Flavobacteriales|f__Flavobacteriaceae|g__Capnocytophaga|s__ochracea	currentteethstatus5lvl_newtoothstat2	-0.00843434
currentteethstatus5lvl_new	k__Bacteria|p__Fusobacteria|c__Fusobacteriia|o__Fusobacteriales|f__Leptotrichiaceae|g__Leptotrichia|s__unclassified	currentteethstatus5lvl_newtoothstat4	-0.0444683
currentteethstatus5lvl_new	k__Bacteria|p__Bacteroidetes|c__Bacteroidia|o__Bacteroidales|f__Prevotellaceae|g__Prevotella|s__unclassified|4321396	currentteethstatus5lvl_newtoothstat1	-0.0150178
currentteethstatus5lvl_new	k__Bacteria|p__Firmicutes|c__Bacilli|o__Lactobacillales	currentteethstatus5lvl_newtoothstat4	0.0801204
currentteethstatus5lvl_new	k__Bacteria|p__Actinobacteria|c__Coriobacteriia|o__Coriobacteriales|f__Coriobacteriaceae|g__Atopobium	currentteethstatus5lvl_newtoothstat1	-0.0337489
currentteethstatus5lvl_new	k__Bacteria|p__Fusobacteria|c__Fusobacteriia|o__Fusobacteriales|f__Fusobacteriaceae|g__Fusobacterium|s__unclassified|4369050	currentteethstatus5lvl_newtoothstat4	-0.00313891
currentteethstatus5lvl_new	k__Bacteria|p__Firmicutes|c__Clostridia|o__Clostridiales|f__Peptostreptococcaceae	currentteethstatus5lvl_newtoothstat1	-0.0176869
currentteethstatus5lvl_new	k__Bacteria|p__Firmicutes|c__Clostridia|o__Clostridiales|f__[Mogibacteriaceae]|g__Mogibacterium|s__unclassified|820843	currentteethstatus5lvl_newtoothstat4	-0.00787885
currentteethstatus5lvl_new	k__Bacteria|p__Proteobacteria|c__Betaproteobacteria|o__Burkholderiales	currentteethstatus5lvl_newtoothstat2	-0.0174772
currentteethstatus5lvl_new	k__Bacteria|p__Actinobacteria|c__Coriobacteriia|o__Coriobacteriales|f__Coriobacteriaceae|g__unclassified|s__unclassified|724147	currentteethstatus5lvl_newtoothstat4	-0.00750023
currentteethstatus5lvl_new	k__Bacteria|p__Fusobacteria|c__Fusobacteriia|o__Fusobacteriales|f__Leptotrichiaceae	currentteethstatus5lvl_newtoothstat4	-0.0454089
currentteethstatus5lvl_new	k__Bacteria|p__Actinobacteria|c__Coriobacteriia|o__Coriobacteriales|f__Coriobacteriaceae|g__unclassified|s__unclassified	currentteethstatus5lvl_newtoothstat4	-0.00812343
currentteethstatus5lvl_new	k__Bacteria|p__Firmicutes|c__Clostridia|o__Clostridiales|f__Veillonellaceae|g__unclassified|s__unclassified|4432347	currentteethstatus5lvl_newtoothstat4	-0.00306303
currentteethstatus5lvl_new	k__Bacteria|p__Bacteroidetes|c__Bacteroidia|o__Bacteroidales|f__Prevotellaceae|g__Prevotella|s__pallens|2222	currentteethstatus5lvl_newtoothstat1	-0.00334988
currentteethstatus5lvl_new	k__Bacteria|p__Actinobacteria|c__Coriobacteriia|o__Coriobacteriales|f__Coriobacteriaceae|g__unclassified|s__unclassified|1106384	currentteethstatus5lvl_newtoothstat4	-0.00240272
currentteethstatus5lvl_new	k__Bacteria|p__Proteobacteria|c__Gammaproteobacteria|o__Pasteurellales|f__Pasteurellaceae|g__Aggregatibacter	currentteethstatus5lvl_newtoothstat2	-0.0399968
currentteethstatus5lvl_new	k__Bacteria|p__Fusobacteria|c__Fusobacteriia|o__Fusobacteriales|f__Fusobacteriaceae|g__Fusobacterium|s__unclassified|4473295	currentteethstatus5lvl_newtoothstat4	-0.0133321
currentteethstatus5lvl_new	k__Bacteria|p__Actinobacteria|c__Coriobacteriia|o__Coriobacteriales|f__Coriobacteriaceae|g__Atopobium|s__unclassified	currentteethstatus5lvl_newtoothstat1	-0.0322555
currentteethstatus5lvl_new	k__Bacteria|p__Actinobacteria|c__Coriobacteriia|o__Coriobacteriales|f__Coriobacteriaceae|g__Atopobium|s__unclassified|4451251	currentteethstatus5lvl_newtoothstat1	-0.0327626
currentteethstatus5lvl_new	k__Bacteria|p__Bacteroidetes|c__Bacteroidia|o__Bacteroidales|f__Porphyromonadaceae	currentteethstatus5lvl_newtoothstat4	-0.0481882
currentteethstatus5lvl_new	k__Bacteria|p__Firmicutes|c__Bacilli|o__Lactobacillales|f__Streptococcaceae	currentteethstatus5lvl_newtoothstat4	0.0705431
currentteethstatus5lvl_new	k__Bacteria|p__Spirochaetes|c__Spirochaetes|o__Spirochaetales|f__Spirochaetaceae|g__Treponema|s__unclassified|2372755	currentteethstatus5lvl_newtoothstat4	-0.00272315
currentteethstatus5lvl_new	k__Bacteria|p__Spirochaetes|c__Spirochaetes|o__Spirochaetales|f__Spirochaetaceae|g__Treponema|s__unclassified|4340454	currentteethstatus5lvl_newtoothstat4	-0.00741999
currentteethstatus5lvl_new	k__Bacteria|p__Actinobacteria|c__Actinobacteria|o__Actinomycetales|f__Corynebacteriaceae|g__Corynebacterium|s__durum|964220	currentteethstatus5lvl_newtoothstat2	-0.0114018
currentteethstatus5lvl_new	k__Bacteria|p__TM7|c__TM7-3|o__unclassified|f__unclassified|g__unclassified|s__unclassified|4393962	currentteethstatus5lvl_newtoothstat1	-0.00465598
currentteethstatus5lvl_new	k__Bacteria|p__Fusobacteria|c__Fusobacteriia|o__Fusobacteriales|f__Leptotrichiaceae|g__Leptotrichia|s__unclassified|979259	currentteethstatus5lvl_newtoothstat1	-0.00402029
currentteethstatus5lvl_new	k__Bacteria|p__Firmicutes|c__Erysipelotrichi|o__Erysipelotrichales|f__Erysipelotrichaceae|g__Bulleidia	currentteethstatus5lvl_newtoothstat1	-0.0227092
currentteethstatus5lvl_new	k__Bacteria|p__Fusobacteria|c__Fusobacteriia|o__Fusobacteriales|f__Leptotrichiaceae|g__Leptotrichia|s__unclassified|4307343	currentteethstatus5lvl_newtoothstat4	-0.00566798
currentteethstatus5lvl_new	k__Bacteria|p__Firmicutes|c__Clostridia|o__Clostridiales|f__Veillonellaceae|g__Selenomonas|s__unclassified|4425172	currentteethstatus5lvl_newtoothstat1	-0.00253583
currentteethstatus5lvl_new	k__Bacteria|p__Actinobacteria|c__Actinobacteria|o__Bifidobacteriales|f__Bifidobacteriaceae|g__Bifidobacterium|s__longum|72820	currentteethstatus5lvl_newtoothstat4	0.00239349
currentteethstatus5lvl_new	k__Bacteria|p__Actinobacteria|c__Actinobacteria|o__Bifidobacteriales|f__Bifidobacteriaceae|g__Bifidobacterium|s__longum	currentteethstatus5lvl_newtoothstat3	0.0132716
currentteethstatus5lvl_new	k__Bacteria|p__Bacteroidetes|c__Bacteroidia|o__Bacteroidales|f__unclassified|g__unclassified|s__unclassified	currentteethstatus5lvl_newtoothstat3	0.0184366
currentteethstatus5lvl_new	k__Bacteria|p__Firmicutes|c__Clostridia|o__Clostridiales|f__Veillonellaceae|g__Megasphaera|s__unclassified|41128	currentteethstatus5lvl_newtoothstat4	-0.00586337
currentteethstatus5lvl_new	k__Bacteria|p__Proteobacteria|c__Betaproteobacteria|o__Neisseriales|f__Neisseriaceae|g__Eikenella|s__unclassified|4401186	currentteethstatus5lvl_newtoothstat2	-0.00422656
currentteethstatus5lvl_new	k__Bacteria|p__Proteobacteria|c__Gammaproteobacteria|o__Pasteurellales|f__Pasteurellaceae|g__Aggregatibacter|s__unclassified|4363066	currentteethstatus5lvl_newtoothstat1	-0.00162761
currentteethstatus5lvl_new	k__Bacteria|p__Actinobacteria|c__Actinobacteria|o__Actinomycetales|f__Micrococcaceae|g__Rothia|s__mucilaginosa|4294457	currentteethstatus5lvl_newtoothstat2	0.0790752
currentteethstatus5lvl_new	k__Bacteria|p__Bacteroidetes|c__Bacteroidia|o__Bacteroidales|f__Prevotellaceae|g__Prevotella|s__unclassified|4338372	currentteethstatus5lvl_newtoothstat2	-0.0178275
currentteethstatus5lvl_new	k__Bacteria|p__Bacteroidetes|c__Flavobacteriia|o__Flavobacteriales|f__Flavobacteriaceae|g__Capnocytophaga|s__unclassified	currentteethstatus5lvl_newtoothstat4	-0.0178872
currentteethstatus5lvl_new	k__Bacteria|p__Firmicutes|c__Clostridia|o__Clostridiales|f__Lachnospiraceae|g__Butyrivibrio|s__unclassified|92512	currentteethstatus5lvl_newtoothstat1	-0.00518434
currentteethstatus5lvl_new	k__Bacteria|p__Bacteroidetes|c__Bacteroidia|o__Bacteroidales|f__Prevotellaceae|g__Prevotella|s__unclassified	currentteethstatus5lvl_newtoothstat1	-0.0383535
currentteethstatus5lvl_new	k__Bacteria|p__Firmicutes|c__Clostridia|o__Clostridiales|f__Veillonellaceae|g__Selenomonas|s__unclassified|4425172	currentteethstatus5lvl_newtoothstat4	-0.00256426
currentteethstatus5lvl_new	k__Bacteria|p__Firmicutes|c__Erysipelotrichi|o__Erysipelotrichales|f__Erysipelotrichaceae|g__Bulleidia|s__moorei|851938	currentteethstatus5lvl_newtoothstat4	-0.0227139
currentteethstatus5lvl_new	k__Bacteria|p__Firmicutes|c__Bacilli	currentteethstatus5lvl_newtoothstat4	0.0786517
currentteethstatus5lvl_new	k__Bacteria|p__Spirochaetes|c__Spirochaetes|o__Spirochaetales|f__Spirochaetaceae|g__Treponema|s__unclassified	currentteethstatus5lvl_newtoothstat4	-0.012873
currentteethstatus5lvl_new	k__Bacteria|p__Firmicutes|c__Erysipelotrichi|o__Erysipelotrichales|f__Erysipelotrichaceae|g__Bulleidia|s__unclassified|4419380	currentteethstatus5lvl_newtoothstat4	-0.00181047
currentteethstatus5lvl_new	k__Bacteria|p__Fusobacteria|c__Fusobacteriia|o__Fusobacteriales|f__Leptotrichiaceae|g__Leptotrichia|s__unclassified|979259	currentteethstatus5lvl_newtoothstat4	-0.0039566
currentteethstatus5lvl_new	k__Bacteria|p__Firmicutes|c__Clostridia|o__Clostridiales|f__Peptostreptococcaceae|g__Peptostreptococcus|s__unclassified|4404577	currentteethstatus5lvl_newtoothstat1	-0.0129619
currentteethstatus5lvl_new	k__Bacteria|p__Firmicutes|c__Clostridia|o__Clostridiales|f__Peptostreptococcaceae|g__Peptostreptococcus|s__unclassified	currentteethstatus5lvl_newtoothstat1	-0.0129802
currentteethstatus5lvl_new	k__Bacteria|p__Firmicutes|c__Erysipelotrichi|o__Erysipelotrichales|f__Erysipelotrichaceae	currentteethstatus5lvl_newtoothstat4	-0.0230988
currentteethstatus5lvl_new	k__Bacteria|p__Actinobacteria|c__Actinobacteria|o__Bifidobacteriales|f__Bifidobacteriaceae|g__Bifidobacterium	currentteethstatus5lvl_newtoothstat2	0.00961395
currentteethstatus5lvl_new	k__Bacteria|p__Actinobacteria|c__Actinobacteria|o__Bifidobacteriales|f__Bifidobacteriaceae|g__Bifidobacterium|s__longum|72820	currentteethstatus5lvl_newtoothstat3	0.0129336
currentteethstatus5lvl_new	k__Bacteria|p__Fusobacteria|c__Fusobacteriia|o__Fusobacteriales|f__Fusobacteriaceae|g__Fusobacterium|s__unclassified|4466659	currentteethstatus5lvl_newtoothstat1	-0.00690782
currentteethstatus5lvl_new	k__Bacteria|p__Firmicutes|c__Clostridia|o__Clostridiales|f__Peptostreptococcaceae|g__Peptostreptococcus	currentteethstatus5lvl_newtoothstat1	-0.0129422
currentteethstatus5lvl_new	k__Bacteria|p__Bacteroidetes|c__Bacteroidia|o__Bacteroidales|f__Porphyromonadaceae|g__Porphyromonas|s__endodontalis	currentteethstatus5lvl_newtoothstat4	-0.015058
currentteethstatus5lvl_new	k__Bacteria|p__Bacteroidetes|c__Bacteroidia|o__Bacteroidales|f__Porphyromonadaceae|g__Porphyromonas|s__endodontalis|4423790	currentteethstatus5lvl_newtoothstat4	-0.0150433
currentteethstatus5lvl_new	k__Bacteria|p__Proteobacteria|c__Epsilonproteobacteria|o__Campylobacterales|f__Campylobacteraceae|g__Campylobacter|s__unclassified|4362073	currentteethstatus5lvl_newtoothstat4	-0.00386045
currentteethstatus5lvl_new	k__Bacteria|p__Bacteroidetes|c__Bacteroidia|o__Bacteroidales|f__[Paraprevotellaceae]	currentteethstatus5lvl_newtoothstat4	-0.0371269
currentteethstatus5lvl_new	k__Bacteria|p__Firmicutes|c__Bacilli|o__Lactobacillales|f__Lactobacillaceae|g__Lactobacillus|s__zeae	currentteethstatus5lvl_newtoothstat4	0.00239067
currentteethstatus5lvl_new	k__Bacteria|p__Bacteroidetes|c__Bacteroidia|o__Bacteroidales|f__[Paraprevotellaceae]|g__[Prevotella]	currentteethstatus5lvl_newtoothstat4	-0.0371152
currentteethstatus5lvl_new	k__Bacteria|p__Proteobacteria|c__Epsilonproteobacteria|o__Campylobacterales|f__Campylobacteraceae|g__Campylobacter|s__unclassified|4375688	currentteethstatus5lvl_newtoothstat1	-0.00352708
currentteethstatus5lvl_new	k__Bacteria|p__Firmicutes|c__Clostridia|o__Clostridiales|f__Lachnospiraceae|g__unclassified|s__unclassified|4341205	currentteethstatus5lvl_newtoothstat1	-0.00423868
currentteethstatus5lvl_new	k__Bacteria|p__Firmicutes|c__Clostridia|o__Clostridiales|f__[Acidaminobacteraceae]	currentteethstatus5lvl_newtoothstat4	-0.00351013
currentteethstatus5lvl_new	k__Bacteria|p__Bacteroidetes|c__Bacteroidia|o__Bacteroidales|f__Prevotellaceae|g__Prevotella|s__unclassified|4338372	currentteethstatus5lvl_newtoothstat1	-0.0130657
currentteethstatus5lvl_new	k__Bacteria|p__Bacteroidetes|c__Bacteroidia|o__Bacteroidales|f__Porphyromonadaceae|g__Tannerella|s__unclassified|4443201	currentteethstatus5lvl_newtoothstat1	-0.00155781
currentteethstatus5lvl_new	k__Bacteria|p__Firmicutes|c__Bacilli|o__Lactobacillales|f__Streptococcaceae|g__Streptococcus|s__unclassified|4297222	currentteethstatus5lvl_newtoothstat4	-0.0111115
currentteethstatus5lvl_new	k__Bacteria|p__Actinobacteria|c__Actinobacteria|o__Bifidobacteriales|f__Bifidobacteriaceae|g__Bifidobacterium|s__longum|72820	currentteethstatus5lvl_newtoothstat2	0.00297454
currentteethstatus5lvl_new	k__Bacteria|p__Firmicutes|c__Clostridia|o__Clostridiales|f__Lachnospiraceae|g__Butyrivibrio|s__unclassified	currentteethstatus5lvl_newtoothstat1	-0.0050092
currentteethstatus5lvl_new	k__Bacteria|p__Bacteroidetes|c__Bacteroidia|o__Bacteroidales|f__Prevotellaceae|g__Prevotella|s__melaninogenica|935742	currentteethstatus5lvl_newtoothstat1	-0.00842446
currentteethstatus5lvl_new	k__Bacteria|p__Proteobacteria|c__Betaproteobacteria|o__Burkholderiales|f__Burkholderiaceae|g__Lautropia|s__unclassified|4472294	currentteethstatus5lvl_newtoothstat2	-0.0149842
currentteethstatus5lvl_new	k__Bacteria|p__Bacteroidetes|c__Bacteroidia|o__Bacteroidales|f__unclassified|g__unclassified|s__unclassified|4368802	currentteethstatus5lvl_newtoothstat4	-0.00553282
currentteethstatus5lvl_new	k__Bacteria|p__Firmicutes|c__Clostridia|o__Clostridiales|f__unclassified|g__unclassified|s__unclassified|4432435	currentteethstatus5lvl_newtoothstat1	-0.00812844
currentteethstatus5lvl_new	k__Bacteria|p__Bacteroidetes|c__Bacteroidia|o__Bacteroidales|f__Porphyromonadaceae|g__Tannerella|s__unclassified|4406621	currentteethstatus5lvl_newtoothstat4	-0.00448052
currentteethstatus5lvl_new	k__Bacteria|p__TM7|c__TM7-3	currentteethstatus5lvl_newtoothstat4	-0.00491
currentteethstatus5lvl_new	k__Bacteria|p__Bacteroidetes|c__Bacteroidia|o__Bacteroidales|f__Prevotellaceae|g__Prevotella|s__unclassified|548730	currentteethstatus5lvl_newtoothstat4	-0.00126981
currentteethstatus5lvl_new	k__Bacteria|p__Firmicutes|c__Clostridia|o__Clostridiales|f__Veillonellaceae|g__Selenomonas	currentteethstatus5lvl_newtoothstat1	-0.0114667
currentteethstatus5lvl_new	k__Bacteria|p__Firmicutes|c__Clostridia|o__Clostridiales|f__Veillonellaceae|g__Megasphaera|s__unclassified	currentteethstatus5lvl_newtoothstat3	0.0515421
currentteethstatus5lvl_new	k__Bacteria|p__TM7|c__TM7-3|o__unclassified|f__unclassified|g__unclassified|s__unclassified	currentteethstatus5lvl_newtoothstat4	-0.00434623
currentteethstatus5lvl_new	k__Bacteria|p__Actinobacteria|c__Actinobacteria|o__Bifidobacteriales|f__Bifidobacteriaceae|g__Bifidobacterium|s__longum	currentteethstatus5lvl_newtoothstat4	0.00225938
currentteethstatus5lvl_new	k__Bacteria|p__Bacteroidetes|c__Flavobacteriia|o__Flavobacteriales|f__Flavobacteriaceae|g__Capnocytophaga|s__ochracea|4299087	currentteethstatus5lvl_newtoothstat1	-0.00262077
currentteethstatus5lvl_new	k__Bacteria|p__Firmicutes|c__Clostridia|o__Clostridiales|f__Veillonellaceae|g__Megasphaera|s__unclassified|4375664	currentteethstatus5lvl_newtoothstat3	0.0237468
currentteethstatus5lvl_new	k__Bacteria|p__Firmicutes|c__Clostridia|o__Clostridiales|f__Veillonellaceae|g__Veillonella|s__unclassified|4458959	currentteethstatus5lvl_newtoothstat4	-0.0301935
currentteethstatus5lvl_new	k__Bacteria|p__Bacteroidetes|c__Bacteroidia|o__Bacteroidales|f__[Paraprevotellaceae]|g__[Prevotella]|s__unclassified|4430581	currentteethstatus5lvl_newtoothstat4	-0.00258271
currentteethstatus5lvl_new	k__Bacteria|p__Bacteroidetes|c__Flavobacteriia|o__Flavobacteriales|f__Flavobacteriaceae|g__Capnocytophaga|s__unclassified|4338512	currentteethstatus5lvl_newtoothstat4	-0.00604566
currentteethstatus5lvl_new	k__Bacteria|p__Proteobacteria|c__Betaproteobacteria|o__Neisseriales|f__Neisseriaceae|g__Eikenella|s__unclassified	currentteethstatus5lvl_newtoothstat2	-0.00587486
currentteethstatus5lvl_new	k__Bacteria|p__Proteobacteria|c__Epsilonproteobacteria|o__Campylobacterales|f__Campylobacteraceae|g__Campylobacter|s__unclassified	currentteethstatus5lvl_newtoothstat1	-0.0116697
currentteethstatus5lvl_new	k__Bacteria|p__Firmicutes|c__Clostridia|o__Clostridiales|f__unclassified|g__unclassified|s__unclassified	currentteethstatus5lvl_newtoothstat1	-0.0146982
hisp	k__Bacteria|p__SR1|c__unclassified|o__unclassified|f__unclassified|g__unclassified|s__unclassified|4213913	hispYes	0.0566341
hisp	k__Bacteria|p__Firmicutes|c__Clostridia|o__Clostridiales|f__Lachnospiraceae|g__unclassified|s__unclassified|851782	hispYes	0.0330807
hisp	k__Bacteria|p__Firmicutes|c__Bacilli|o__Bacillales|f__Planococcaceae|g__unclassified|s__unclassified|1061772	hispYes	0.0246064
hisp	k__Bacteria|p__Firmicutes|c__Bacilli|o__Bacillales|f__Planococcaceae	hispYes	0.0238691
hisp	k__Bacteria|p__Firmicutes|c__Bacilli|o__Bacillales|f__Planococcaceae|g__unclassified|s__unclassified	hispYes	0.02386
hisp	k__Bacteria|p__Firmicutes|c__Clostridia|o__Clostridiales|f__Veillonellaceae|g__Selenomonas|s__unclassified|28118	hispYes	0.0153029
hisp	k__Bacteria|p__Fusobacteria|c__Fusobacteriia|o__Fusobacteriales|f__Fusobacteriaceae|g__Fusobacterium|s__unclassified|4466659	hispYes	0.0385875
hisp	k__Bacteria|p__Firmicutes|c__Clostridia|o__Clostridiales|f__Veillonellaceae|g__Megasphaera|s__unclassified|41128	hispYes	0.0291785
hisp	k__Bacteria|p__Proteobacteria|c__Alphaproteobacteria|o__Rickettsiales|f__mitochondria|g__unclassified|s__unclassified|1918929	hispYes	0.00811983
hisp	k__Bacteria|p__Proteobacteria|c__Gammaproteobacteria|o__Pasteurellales|f__Pasteurellaceae|g__Haemophilus|s__unclassified|4471251	hispYes	0.128774
hisp	k__Bacteria|p__Fusobacteria|c__Fusobacteriia|o__Fusobacteriales|f__Fusobacteriaceae|g__Fusobacterium|s__unclassified|4415943	hispYes	0.0227466
hisp	k__Bacteria|p__Bacteroidetes|c__Flavobacteriia|o__Flavobacteriales|f__Flavobacteriaceae|g__Capnocytophaga|s__unclassified	hispYes	0.0797967
hisp	k__Bacteria|p__Proteobacteria|c__Betaproteobacteria|o__Neisseriales|f__Neisseriaceae|g__Neisseria|s__unclassified|4310829	hispYes	0.0106089
hisp	k__Bacteria|p__Firmicutes|c__Bacilli|o__Lactobacillales|f__Lactobacillaceae|g__Lactobacillus|s__unclassified	hispYes	0.0661137
hisp	k__Bacteria|p__Bacteroidetes|c__Bacteroidia|o__Bacteroidales|f__Prevotellaceae|g__Prevotella|s__unclassified|4418243	hispYes	0.0718027
hisp	k__Bacteria|p__Firmicutes|c__Bacilli|o__Lactobacillales|f__Lactobacillaceae	hispYes	0.0720201
hisp	k__Bacteria|p__Firmicutes|c__Clostridia|o__Clostridiales|f__Lachnospiraceae|g__Oribacterium|s__unclassified|686900	hispYes	0.0268198
hisp	k__Bacteria|p__Firmicutes|c__Bacilli|o__Lactobacillales|f__Lactobacillaceae|g__Lactobacillus	hispYes	0.0717546
hisp	k__Bacteria|p__Bacteroidetes|c__Flavobacteriia|o__Flavobacteriales|f__Flavobacteriaceae	hispYes	0.0756468
hisp	k__Bacteria|p__Bacteroidetes|c__Flavobacteriia|o__Flavobacteriales|f__Flavobacteriaceae|g__Capnocytophaga	hispYes	0.0756323
hisp	k__Bacteria|p__Firmicutes|c__Bacilli|o__Lactobacillales|f__Carnobacteriaceae|g__Granulicatella|s__unclassified	hispYes	0.144842
hisp	k__Bacteria|p__Firmicutes|c__Bacilli|o__Lactobacillales|f__Carnobacteriaceae	hispYes	0.144782
hisp	k__Bacteria|p__Proteobacteria|c__Betaproteobacteria|o__Neisseriales|f__Neisseriaceae|g__Neisseria|s__subflava|4396235	hispYes	0.264147
hisp	k__Bacteria|p__Proteobacteria|c__Betaproteobacteria|o__Neisseriales|f__Neisseriaceae|g__Neisseria|s__subflava	hispYes	0.26426
hisp	k__Bacteria|p__Firmicutes|c__Bacilli|o__Lactobacillales|f__Streptococcaceae|g__Streptococcus|s__unclassified|4432042	hispYes	0.0113958
hpvstatus_goldstd_typespecf	k__Bacteria|p__Firmicutes|c__Clostridia|o__Clostridiales|f__Veillonellaceae|g__Veillonella|s__dispar|4453501	hpvstatus_goldstd_typespecfPos	0.0751204
hpvstatus_goldstd_typespecf	k__Bacteria|p__Firmicutes|c__Clostridia|o__Clostridiales|f__Veillonellaceae|g__Veillonella	hpvstatus_goldstd_typespecfPos	0.0659333
hpvstatus_goldstd_typespecf	k__Bacteria|p__Firmicutes|c__Clostridia|o__Clostridiales|f__[Tissierellaceae]	hpvstatus_goldstd_typespecfPos	-0.0344619
hpvstatus_goldstd_typespecf	k__Bacteria|p__Proteobacteria|c__Epsilonproteobacteria|o__Campylobacterales|f__Campylobacteraceae|g__Campylobacter|s__unclassified|4326219	hpvstatus_goldstd_typespecfPos	0.0139633
hpvstatus_goldstd_typespecf	k__Bacteria|p__Firmicutes|c__Clostridia|o__Clostridiales|f__[Tissierellaceae]|g__Peptoniphilus|s__unclassified	hpvstatus_goldstd_typespecfPos	-0.00784139
hpvstatus_goldstd_typespecf	k__Bacteria|p__Actinobacteria|c__Actinobacteria|o__Actinomycetales	hpvstatus_goldstd_typespecfPos	0.0715784
hpvstatus_goldstd_typespecf	k__Bacteria|p__Proteobacteria|c__Gammaproteobacteria|o__Pasteurellales|f__Pasteurellaceae|g__Haemophilus|s__parainfluenzae|2654263	hpvstatus_goldstd_typespecfPos	0.00427116
hpvstatus_goldstd_typespecf	k__Bacteria|p__Actinobacteria|c__Actinobacteria|o__Actinomycetales|f__Micrococcaceae|g__Rothia	hpvstatus_goldstd_typespecfPos	0.0705614
hpvstatus_goldstd_typespecf	k__Bacteria|p__Firmicutes|c__Bacilli|o__Lactobacillales|f__Streptococcaceae|g__Streptococcus|s__anginosus|4344207	hpvstatus_goldstd_typespecfPos	-0.0116811
hpvstatus_goldstd_typespecf	k__Bacteria|p__Bacteroidetes|c__Flavobacteriia|o__Flavobacteriales|f__Flavobacteriaceae|g__Capnocytophaga|s__unclassified|4451646	hpvstatus_goldstd_typespecfPos	-0.00297983
hpvstatus_goldstd_typespecf	k__Bacteria|p__Firmicutes|c__Clostridia|o__Clostridiales|f__Veillonellaceae|g__Veillonella|s__dispar|4410401	hpvstatus_goldstd_typespecfPos	0.00739065
hpvstatus_goldstd_typespecf	k__Bacteria|p__Firmicutes|c__Clostridia|o__Clostridiales|f__Veillonellaceae|g__Veillonella|s__dispar|3569942	hpvstatus_goldstd_typespecfPos	0.00327106
hpvstatus_goldstd_typespecf	k__Bacteria|p__Actinobacteria|c__Actinobacteria|o__Actinomycetales|f__Micrococcaceae	hpvstatus_goldstd_typespecfPos	0.0663161
hpvstatus_goldstd_typespecf	k__Bacteria|p__Actinobacteria|c__Actinobacteria|o__Actinomycetales|f__Actinomycetaceae|g__Actinomyces|s__unclassified|526682	hpvstatus_goldstd_typespecfPos	0.0130236
hpvstatus_goldstd_typespecf	k__Bacteria|p__Actinobacteria|c__Actinobacteria|o__Actinomycetales|f__Micrococcaceae|g__Rothia|s__mucilaginosa	hpvstatus_goldstd_typespecfPos	0.0658475
hpvstatus_goldstd_typespecf	k__Bacteria|p__Actinobacteria|c__Actinobacteria|o__Actinomycetales|f__Actinomycetaceae	hpvstatus_goldstd_typespecfPos	0.0259475
hpvstatus_goldstd_typespecf	k__Bacteria|p__Actinobacteria|c__Actinobacteria|o__Actinomycetales|f__Micrococcaceae|g__Rothia|s__mucilaginosa|1017181	hpvstatus_goldstd_typespecfPos	0.00755366
hpvstatus_goldstd_typespecf	k__Bacteria|p__Actinobacteria|c__Actinobacteria|o__Actinomycetales|f__Micrococcaceae|g__Rothia|s__mucilaginosa|886264	hpvstatus_goldstd_typespecfPos	0.0076868
hpvstatus_goldstd_typespecf	k__Bacteria|p__Firmicutes|c__Bacilli|o__Lactobacillales|f__Carnobacteriaceae|g__Granulicatella|s__unclassified|898207	hpvstatus_goldstd_typespecfPos	0.00485094
hpvstatus_goldstd_typespecf	k__Bacteria|p__Firmicutes|c__Bacilli|o__Lactobacillales|f__Streptococcaceae|g__Streptococcus|s__unclassified|4439603	hpvstatus_goldstd_typespecfPos	0.0482171
hpvstatus_goldstd_typespecf	k__Bacteria|p__Actinobacteria|c__Actinobacteria|o__Actinomycetales|f__Actinomycetaceae|g__Actinomyces|s__unclassified|4306356	hpvstatus_goldstd_typespecfPos	-0.00259674
hpvstatus_goldstd_typespecf	k__Bacteria|p__Actinobacteria|c__Actinobacteria|o__Actinomycetales|f__Actinomycetaceae|g__Actinomyces	hpvstatus_goldstd_typespecfPos	0.0246176
hpvstatus_goldstd_typespecf	k__Bacteria|p__Actinobacteria|c__Actinobacteria|o__Actinomycetales|f__Actinomycetaceae|g__Actinomyces|s__unclassified	hpvstatus_goldstd_typespecfPos	0.0246075
hpvstatus_goldstd_typespecf	k__Bacteria|p__Actinobacteria	hpvstatus_goldstd_typespecfPos	0.0550655
hpvstatus_goldstd_typespecf	k__Bacteria|p__Firmicutes|c__Clostridia|o__Clostridiales|f__Lachnospiraceae|g__Oribacterium|s__unclassified|749837	hpvstatus_goldstd_typespecfPos	0.0144482
hpvstatus_goldstd_typespecf	k__Bacteria|p__Tenericutes|c__Mollicutes|o__Mycoplasmatales|f__Mycoplasmataceae|g__Mycoplasma|s__unclassified|615020	hpvstatus_goldstd_typespecfPos	-0.00716512
ors_bl_microbiomic_dnaconc	k__Bacteria|p__Fusobacteria|c__Fusobacteriia|o__Fusobacteriales|f__Fusobacteriaceae|g__Fusobacterium|s__unclassified|572237	ors_bl_microbiomic_dnaconc	3.11073e-05
ors_bl_microbiomic_dnaconc	k__Bacteria|p__Firmicutes|c__Clostridia|o__Clostridiales|f__Peptostreptococcaceae	ors_bl_microbiomic_dnaconc	0.00015993
ors_bl_microbiomic_dnaconc	k__Bacteria|p__Bacteroidetes|c__Bacteroidia|o__Bacteroidales|f__Porphyromonadaceae|g__Porphyromonas|s__unclassified|2613485	ors_bl_microbiomic_dnaconc	0.000197043
ors_bl_microbiomic_dnaconc	k__Bacteria|p__Bacteroidetes|c__Bacteroidia|o__Bacteroidales|f__Porphyromonadaceae|g__Porphyromonas|s__endodontalis|4423790	ors_bl_microbiomic_dnaconc	0.000135677
ors_bl_microbiomic_dnaconc	k__Bacteria|p__Bacteroidetes|c__Bacteroidia|o__Bacteroidales|f__Porphyromonadaceae|g__Porphyromonas|s__endodontalis	ors_bl_microbiomic_dnaconc	0.000135702
ors_bl_microbiomic_dnaconc	k__Bacteria|p__Firmicutes|c__Clostridia|o__Clostridiales|f__[Tissierellaceae]	ors_bl_microbiomic_dnaconc	0.000229047
ors_bl_microbiomic_dnaconc	k__Bacteria|p__Firmicutes|c__Clostridia|o__Clostridiales|f__[Tissierellaceae]|g__Parvimonas|s__unclassified	ors_bl_microbiomic_dnaconc	0.000219157
ors_bl_microbiomic_dnaconc	k__Bacteria|p__Firmicutes|c__Clostridia|o__Clostridiales|f__[Mogibacteriaceae]|g__unclassified|s__unclassified	ors_bl_microbiomic_dnaconc	0.000146046
ors_bl_microbiomic_dnaconc	k__Bacteria|p__Firmicutes|c__Bacilli|o__Lactobacillales|f__Streptococcaceae|g__Streptococcus|s__unclassified|591583	ors_bl_microbiomic_dnaconc	2.47527e-05
ors_bl_microbiomic_dnaconc	k__Bacteria|p__Firmicutes|c__Clostridia|o__Clostridiales|f__[Mogibacteriaceae]	ors_bl_microbiomic_dnaconc	0.00017469
ors_bl_microbiomic_dnaconc	k__Bacteria|p__Firmicutes|c__Bacilli|o__Lactobacillales|f__Streptococcaceae|g__Streptococcus|s__unclassified	ors_bl_microbiomic_dnaconc	-0.000505874
ors_bl_microbiomic_dnaconc	k__Bacteria|p__Actinobacteria|c__Coriobacteriia|o__Coriobacteriales|f__Coriobacteriaceae	ors_bl_microbiomic_dnaconc	0.000244562
ors_bl_microbiomic_dnaconc	k__Bacteria|p__Firmicutes|c__Clostridia|o__Clostridiales|f__Veillonellaceae|g__Veillonella|s__dispar|757622	ors_bl_microbiomic_dnaconc	2.44032e-05
ors_bl_microbiomic_dnaconc	k__Bacteria|p__Firmicutes|c__Bacilli|o__Lactobacillales|f__Streptococcaceae|g__Streptococcus	ors_bl_microbiomic_dnaconc	-0.000487791
ors_bl_microbiomic_dnaconc	k__Bacteria|p__Actinobacteria|c__Coriobacteriia|o__Coriobacteriales|f__Coriobacteriaceae|g__Atopobium	ors_bl_microbiomic_dnaconc	0.000230121
ors_bl_microbiomic_dnaconc	k__Bacteria|p__Bacteroidetes|c__Bacteroidia|o__Bacteroidales|f__Porphyromonadaceae|g__Tannerella|s__unclassified|4459021	ors_bl_microbiomic_dnaconc	5.0614e-05
ors_bl_microbiomic_dnaconc	k__Bacteria|p__Bacteroidetes|c__Bacteroidia|o__Bacteroidales|f__Prevotellaceae|g__Prevotella|s__unclassified|594026	ors_bl_microbiomic_dnaconc	2.07064e-05
ors_bl_microbiomic_dnaconc	k__Bacteria|p__Bacteroidetes|c__Bacteroidia|o__Bacteroidales|f__Prevotellaceae|g__Prevotella|s__melaninogenica|4428060	ors_bl_microbiomic_dnaconc	1.65245e-05
ors_bl_microbiomic_dnaconc	k__Bacteria|p__Bacteroidetes|c__Bacteroidia|o__Bacteroidales	ors_bl_microbiomic_dnaconc	0.000521191
ors_bl_microbiomic_dnaconc	k__Bacteria|p__Bacteroidetes|c__Bacteroidia|o__Bacteroidales|f__[Paraprevotellaceae]|g__[Prevotella]	ors_bl_microbiomic_dnaconc	0.000262198
ors_bl_microbiomic_dnaconc	k__Bacteria|p__Bacteroidetes|c__Bacteroidia|o__Bacteroidales|f__[Paraprevotellaceae]	ors_bl_microbiomic_dnaconc	0.000262159
ors_bl_microbiomic_dnaconc	k__Bacteria|p__Firmicutes|c__Clostridia|o__Clostridiales|f__[Mogibacteriaceae]|g__unclassified|s__unclassified|4093791	ors_bl_microbiomic_dnaconc	4.54192e-05
ors_bl_microbiomic_dnaconc	k__Bacteria|p__Bacteroidetes	ors_bl_microbiomic_dnaconc	0.000499521
ors_bl_microbiomic_dnaconc	k__Bacteria|p__Firmicutes|c__Erysipelotrichi|o__Erysipelotrichales|f__Erysipelotrichaceae	ors_bl_microbiomic_dnaconc	0.000160209
ors_bl_microbiomic_dnaconc	k__Bacteria|p__Spirochaetes|c__Spirochaetes|o__Spirochaetales|f__Spirochaetaceae|g__Treponema	ors_bl_microbiomic_dnaconc	0.00010522
ors_bl_microbiomic_dnaconc	k__Bacteria|p__Spirochaetes|c__Spirochaetes	ors_bl_microbiomic_dnaconc	0.000105216
ors_bl_microbiomic_dnaconc	k__Bacteria|p__Bacteroidetes|c__Bacteroidia|o__Bacteroidales|f__[Paraprevotellaceae]|g__[Prevotella]|s__unclassified	ors_bl_microbiomic_dnaconc	0.000235683
ors_bl_microbiomic_dnaconc	k__Bacteria|p__Bacteroidetes|c__Bacteroidia|o__Bacteroidales|f__Porphyromonadaceae|g__Tannerella|s__unclassified|4406621	ors_bl_microbiomic_dnaconc	3.33716e-05
ors_bl_microbiomic_dnaconc	k__Bacteria|p__Firmicutes|c__Bacilli|o__Lactobacillales|f__Streptococcaceae|g__Streptococcus|s__unclassified|2208658	ors_bl_microbiomic_dnaconc	1.70936e-05
ors_bl_microbiomic_dnaconc	k__Bacteria|p__Firmicutes|c__Clostridia|o__Clostridiales|f__[Mogibacteriaceae]|g__unclassified|s__unclassified|4335578	ors_bl_microbiomic_dnaconc	9.42363e-05
ors_bl_microbiomic_dnaconc	k__Bacteria|p__Actinobacteria|c__Coriobacteriia|o__Coriobacteriales|f__Coriobacteriaceae|g__Atopobium|s__unclassified	ors_bl_microbiomic_dnaconc	0.000206576
ors_bl_microbiomic_dnaconc	k__Bacteria|p__Proteobacteria|c__Epsilonproteobacteria|o__Campylobacterales|f__Campylobacteraceae|g__Campylobacter|s__rectus|430191	ors_bl_microbiomic_dnaconc	6.29328e-05
ors_bl_microbiomic_dnaconc	k__Bacteria|p__Bacteroidetes|c__Bacteroidia|o__Bacteroidales|f__[Paraprevotellaceae]|g__[Prevotella]|s__tannerae|4448497	ors_bl_microbiomic_dnaconc	2.18518e-05
ors_bl_microbiomic_dnaconc	k__Bacteria|p__Firmicutes|c__Bacilli|o__Lactobacillales|f__Streptococcaceae	ors_bl_microbiomic_dnaconc	-0.00043042
ors_bl_microbiomic_dnaconc	k__Bacteria|p__Firmicutes|c__Clostridia|o__Clostridiales|f__Veillonellaceae|g__Veillonella|s__unclassified|1023075	ors_bl_microbiomic_dnaconc	8.70319e-06
ors_bl_microbiomic_dnaconc	k__Bacteria|p__Fusobacteria|c__Fusobacteriia|o__Fusobacteriales|f__Fusobacteriaceae|g__Fusobacterium|s__unclassified|4452538	ors_bl_microbiomic_dnaconc	3.43878e-05
ors_bl_microbiomic_dnaconc	k__Bacteria|p__Fusobacteria|c__Fusobacteriia|o__Fusobacteriales|f__Fusobacteriaceae|g__Fusobacterium|s__unclassified|4323555	ors_bl_microbiomic_dnaconc	0.000112952
ors_bl_microbiomic_dnaconc	k__Bacteria|p__Firmicutes|c__Clostridia|o__Clostridiales|f__[Tissierellaceae]|g__Parvimonas|s__unclassified|4377418	ors_bl_microbiomic_dnaconc	9.27343e-05
ors_bl_microbiomic_dnaconc	k__Bacteria|p__Bacteroidetes|c__Bacteroidia|o__Bacteroidales|f__Porphyromonadaceae|g__Tannerella|s__unclassified	ors_bl_microbiomic_dnaconc	5.22777e-05
ors_bl_microbiomic_dnaconc	k__Bacteria|p__Proteobacteria|c__Gammaproteobacteria|o__Pasteurellales|f__Pasteurellaceae|g__Aggregatibacter|s__unclassified|4353757	ors_bl_microbiomic_dnaconc	1.75057e-05
ors_bl_microbiomic_dnaconc	k__Bacteria|p__Spirochaetes|c__Spirochaetes|o__Spirochaetales|f__Spirochaetaceae|g__Treponema|s__unclassified	ors_bl_microbiomic_dnaconc	7.73461e-05
ors_bl_microbiomic_dnaconc	k__Bacteria|p__Actinobacteria|c__Coriobacteriia|o__Coriobacteriales|f__Coriobacteriaceae|g__Atopobium|s__unclassified|4451251	ors_bl_microbiomic_dnaconc	0.000189304
ors_bl_microbiomic_dnaconc	k__Bacteria|p__Firmicutes|c__Clostridia|o__Clostridiales|f__Veillonellaceae|g__Schwartzia|s__unclassified	ors_bl_microbiomic_dnaconc	1.89595e-05
ors_bl_microbiomic_dnaconc	k__Bacteria|p__Firmicutes|c__Clostridia|o__Clostridiales|f__[Mogibacteriaceae]|g__unclassified|s__unclassified|14157	ors_bl_microbiomic_dnaconc	7.18123e-05
ors_bl_microbiomic_dnaconc	k__Bacteria|p__Bacteroidetes|c__Bacteroidia|o__Bacteroidales|f__Porphyromonadaceae|g__Porphyromonas	ors_bl_microbiomic_dnaconc	0.000265393
ors_bl_microbiomic_dnaconc	k__Bacteria|p__Firmicutes|c__Clostridia|o__Clostridiales|f__[Mogibacteriaceae]|g__Mogibacterium|s__unclassified	ors_bl_microbiomic_dnaconc	9.31211e-05
ors_bl_microbiomic_dnaconc	k__Bacteria|p__Firmicutes|c__Clostridia|o__Clostridiales|f__Peptostreptococcaceae|g__Peptostreptococcus	ors_bl_microbiomic_dnaconc	7.7152e-05
ors_bl_microbiomic_dnaconc	k__Bacteria|p__Firmicutes|c__Bacilli|o__Bacillales|f__Planococcaceae	ors_bl_microbiomic_dnaconc	2.35641e-05
ors_bl_microbiomic_dnaconc	k__Bacteria|p__Firmicutes|c__Bacilli|o__Bacillales|f__Planococcaceae|g__unclassified|s__unclassified	ors_bl_microbiomic_dnaconc	2.35339e-05
ors_bl_microbiomic_dnaconc	k__Bacteria|p__Spirochaetes|c__Spirochaetes|o__Spirochaetales|f__Spirochaetaceae|g__Treponema|s__socranskii|4459671	ors_bl_microbiomic_dnaconc	5.1022e-05
ors_bl_microbiomic_dnaconc	k__Bacteria|p__Firmicutes|c__Bacilli|o__Lactobacillales|f__Streptococcaceae|g__Streptococcus|s__unclassified|567427	ors_bl_microbiomic_dnaconc	2.2238e-05
ors_bl_microbiomic_dnaconc	k__Bacteria|p__Bacteroidetes|c__Bacteroidia|o__Bacteroidales|f__Porphyromonadaceae	ors_bl_microbiomic_dnaconc	0.000263103
ors_bl_microbiomic_dnaconc	k__Bacteria|p__Firmicutes|c__Clostridia|o__Clostridiales|f__Veillonellaceae|g__Dialister|s__unclassified	ors_bl_microbiomic_dnaconc	9.02979e-05
ors_bl_microbiomic_dnaconc	k__Bacteria|p__Spirochaetes|c__Spirochaetes|o__Spirochaetales|f__Spirochaetaceae|g__Treponema|s__socranskii	ors_bl_microbiomic_dnaconc	5.0621e-05
ors_bl_microbiomic_dnaconc	k__Bacteria|p__Firmicutes|c__Erysipelotrichi|o__Erysipelotrichales|f__Erysipelotrichaceae|g__Bulleidia	ors_bl_microbiomic_dnaconc	0.000131377
ors_bl_microbiomic_dnaconc	k__Bacteria|p__Firmicutes|c__Clostridia|o__Clostridiales|f__Veillonellaceae|g__Dialister|s__unclassified|4318284	ors_bl_microbiomic_dnaconc	5.74805e-05
ors_bl_microbiomic_dnaconc	k__Bacteria|p__Firmicutes|c__Clostridia|o__Clostridiales|f__Peptostreptococcaceae|g__Peptostreptococcus|s__unclassified	ors_bl_microbiomic_dnaconc	7.52579e-05
ors_bl_microbiomic_dnaconc	k__Bacteria|p__Firmicutes|c__Bacilli|o__Gemellales|f__Gemellaceae|g__unclassified|s__unclassified|4367364	ors_bl_microbiomic_dnaconc	1.82403e-05
ors_bl_microbiomic_dnaconc	k__Bacteria|p__Firmicutes|c__Clostridia|o__Clostridiales|f__Peptostreptococcaceae|g__Peptostreptococcus|s__unclassified|4404577	ors_bl_microbiomic_dnaconc	7.47607e-05
ors_bl_microbiomic_dnaconc	k__Bacteria|p__Firmicutes|c__Clostridia|o__Clostridiales|f__[Tissierellaceae]|g__Parvimonas|s__unclassified|851704	ors_bl_microbiomic_dnaconc	0.000112256
ors_bl_microbiomic_dnaconc	k__Bacteria|p__Bacteroidetes|c__Bacteroidia|o__Bacteroidales|f__unclassified|g__unclassified|s__unclassified	ors_bl_microbiomic_dnaconc	1.92372e-05
ors_bl_microbiomic_dnaconc	k__Bacteria|p__Bacteroidetes|c__Bacteroidia|o__Bacteroidales|f__Prevotellaceae|g__Prevotella|s__unclassified|610111	ors_bl_microbiomic_dnaconc	2.50355e-05
ors_bl_microbiomic_dnaconc	k__Bacteria|p__Tenericutes|c__Mollicutes|o__Mycoplasmatales|f__Mycoplasmataceae|g__Mycoplasma|s__unclassified|615020	ors_bl_microbiomic_dnaconc	3.97387e-05
ors_bl_microbiomic_dnaconc	k__Bacteria|p__Synergistetes|c__Synergistia|o__Synergistales|f__Dethiosulfovibrionaceae|g__TG5|s__unclassified|4460509	ors_bl_microbiomic_dnaconc	1.55039e-05
ors_bl_microbiomic_dnaconc	k__Bacteria|p__Firmicutes|c__Bacilli|o__Lactobacillales|f__Streptococcaceae|g__Streptococcus|s__infantis|3046189	ors_bl_microbiomic_dnaconc	1.4069e-05
ors_bl_microbiomic_dnaconc	k__Bacteria|p__Firmicutes|c__Erysipelotrichi|o__Erysipelotrichales|f__Erysipelotrichaceae|g__Bulleidia|s__unclassified	ors_bl_microbiomic_dnaconc	3.56617e-05
ors_bl_microbiomic_dnaconc	k__Bacteria|p__Bacteroidetes|c__Bacteroidia|o__Bacteroidales|f__Prevotellaceae|g__Prevotella|s__unclassified|55854	ors_bl_microbiomic_dnaconc	2.41217e-05
ors_bl_microbiomic_dnaconc	k__Bacteria|p__Firmicutes|c__Bacilli	ors_bl_microbiomic_dnaconc	-0.000409474
ors_bl_microbiomic_dnaconc	k__Bacteria|p__Firmicutes|c__Bacilli|o__Lactobacillales	ors_bl_microbiomic_dnaconc	-0.00038137
ors_bl_microbiomic_dnaconc	k__Bacteria|p__Actinobacteria|c__Coriobacteriia|o__Coriobacteriales|f__Coriobacteriaceae|g__unclassified|s__unclassified|1106384	ors_bl_microbiomic_dnaconc	1.2797e-05
ors_bl_microbiomic_dnaconc	k__Bacteria|p__Actinobacteria|c__Coriobacteriia|o__Coriobacteriales|f__Coriobacteriaceae|g__Atopobium|s__unclassified|524725	ors_bl_microbiomic_dnaconc	6.43034e-05
ors_bl_microbiomic_dnaconc	k__Bacteria|p__Firmicutes|c__Bacilli|o__Lactobacillales|f__Streptococcaceae|g__Streptococcus|s__unclassified|3678349	ors_bl_microbiomic_dnaconc	4.70055e-05
ors_bl_microbiomic_dnaconc	k__Bacteria|p__Fusobacteria|c__Fusobacteriia|o__Fusobacteriales|f__Fusobacteriaceae|g__Fusobacterium|s__unclassified|4319899	ors_bl_microbiomic_dnaconc	0.000113204
ors_bl_microbiomic_dnaconc	k__Bacteria|p__Firmicutes|c__Erysipelotrichi|o__Erysipelotrichales|f__Erysipelotrichaceae|g__Bulleidia|s__moorei|851938	ors_bl_microbiomic_dnaconc	0.000116771
ors_bl_microbiomic_dnaconc	k__Bacteria|p__Fusobacteria|c__Fusobacteriia|o__Fusobacteriales|f__Leptotrichiaceae|g__Leptotrichia|s__unclassified|923032	ors_bl_microbiomic_dnaconc	3.29749e-05
ors_bl_microbiomic_dnaconc	k__Bacteria|p__Spirochaetes|c__Spirochaetes|o__Spirochaetales|f__Spirochaetaceae|g__Treponema|s__unclassified|2372755	ors_bl_microbiomic_dnaconc	1.34485e-05
ors_bl_microbiomic_dnaconc	k__Bacteria|p__Firmicutes|c__Clostridia|o__Clostridiales|f__Peptostreptococcaceae|g__unclassified|s__unclassified	ors_bl_microbiomic_dnaconc	1.48665e-05
ors_bl_microbiomic_dnaconc	k__Bacteria|p__Bacteroidetes|c__Bacteroidia|o__Bacteroidales|f__Prevotellaceae|g__Prevotella|s__unclassified	ors_bl_microbiomic_dnaconc	0.000200117
ors_bl_microbiomic_dnaconc	k__Bacteria|p__Spirochaetes|c__Spirochaetes|o__Spirochaetales|f__Spirochaetaceae|g__Treponema|s__unclassified|4340454	ors_bl_microbiomic_dnaconc	3.51116e-05
ors_bl_microbiomic_dnaconc	k__Bacteria|p__Firmicutes|c__Clostridia|o__Clostridiales|f__Peptococcaceae	ors_bl_microbiomic_dnaconc	2.44614e-05
ors_bl_microbiomic_dnaconc	k__Bacteria|p__Bacteroidetes|c__Bacteroidia|o__Bacteroidales|f__[Paraprevotellaceae]|g__[Prevotella]|s__unclassified|269907	ors_bl_microbiomic_dnaconc	3.44396e-05
ors_bl_microbiomic_dnaconc	k__Bacteria|p__Bacteroidetes|c__Bacteroidia|o__Bacteroidales|f__Prevotellaceae|g__Prevotella	ors_bl_microbiomic_dnaconc	0.000355658
ors_bl_microbiomic_dnaconc	k__Bacteria|p__Bacteroidetes|c__Bacteroidia|o__Bacteroidales|f__Prevotellaceae|g__Prevotella|s__intermedia|611110	ors_bl_microbiomic_dnaconc	9.19087e-05
ors_bl_microbiomic_dnaconc	k__Bacteria|p__Synergistetes|c__Synergistia|o__Synergistales|f__Dethiosulfovibrionaceae|g__TG5|s__unclassified|4307230	ors_bl_microbiomic_dnaconc	1.51773e-05
ors_bl_microbiomic_dnaconc	k__Bacteria|p__Firmicutes|c__Bacilli|o__Lactobacillales|f__Carnobacteriaceae|g__Granulicatella|s__unclassified|271159	ors_bl_microbiomic_dnaconc	-0.000159554
ors_bl_microbiomic_dnaconc	k__Bacteria|p__Bacteroidetes|c__Bacteroidia|o__Bacteroidales|f__[Paraprevotellaceae]|g__[Prevotella]|s__unclassified|4430581	ors_bl_microbiomic_dnaconc	1.33033e-05
ors_bl_microbiomic_dnaconc	k__Bacteria|p__Firmicutes|c__Erysipelotrichi|o__Erysipelotrichales|f__Erysipelotrichaceae|g__Bulleidia|s__unclassified|851824	ors_bl_microbiomic_dnaconc	5.4502e-05
ors_bl_microbiomic_dnaconc	k__Bacteria|p__Firmicutes|c__Clostridia|o__Clostridiales|f__[Mogibacteriaceae]|g__unclassified|s__unclassified|43339	ors_bl_microbiomic_dnaconc	1.3727e-05
ors_bl_microbiomic_dnaconc	k__Bacteria|p__Firmicutes|c__Clostridia|o__Clostridiales|f__Veillonellaceae|g__Selenomonas|s__unclassified|4421864	ors_bl_microbiomic_dnaconc	2.63731e-05
ors_bl_microbiomic_dnaconc	k__Bacteria|p__Firmicutes|c__Bacilli|o__Lactobacillales|f__Streptococcaceae|g__Streptococcus|s__unclassified|4432042	ors_bl_microbiomic_dnaconc	-1.24291e-05
ors_bl_microbiomic_dnaconc	k__Bacteria|p__Firmicutes|c__Clostridia|o__Clostridiales|f__[Mogibacteriaceae]|g__Mogibacterium|s__unclassified|820843	ors_bl_microbiomic_dnaconc	3.44881e-05
ors_bl_microbiomic_dnaconc	k__Bacteria|p__Actinobacteria|c__Coriobacteriia|o__Coriobacteriales|f__Coriobacteriaceae|g__unclassified|s__unclassified|724147	ors_bl_microbiomic_dnaconc	3.11682e-05
ors_bl_microbiomic_dnaconc	k__Bacteria|p__Firmicutes|c__Bacilli|o__Lactobacillales|f__Streptococcaceae|g__Streptococcus|s__unclassified|4425214	ors_bl_microbiomic_dnaconc	-0.000262283
ors_bl_microbiomic_dnaconc	k__Bacteria|p__Actinobacteria|c__Coriobacteriia|o__Coriobacteriales|f__Coriobacteriaceae|g__unclassified|s__unclassified	ors_bl_microbiomic_dnaconc	3.51471e-05
ors_bl_microbiomic_dnaconc	k__Bacteria|p__Fusobacteria|c__Fusobacteriia|o__Fusobacteriales|f__Fusobacteriaceae|g__Fusobacterium|s__unclassified|4419553	ors_bl_microbiomic_dnaconc	1.3673e-05
ors_bl_microbiomic_dnaconc	k__Bacteria|p__Fusobacteria|c__Fusobacteriia|o__Fusobacteriales	ors_bl_microbiomic_dnaconc	0.000234976
ors_bl_microbiomic_dnaconc	k__Bacteria|p__Firmicutes|c__Clostridia|o__Clostridiales|f__Peptostreptococcaceae|g__Filifactor|s__unclassified|4406781	ors_bl_microbiomic_dnaconc	4.82816e-05
ors_bl_microbiomic_dnaconc	k__Bacteria|p__Firmicutes|c__Bacilli|o__Lactobacillales|f__Streptococcaceae|g__Streptococcus|s__unclassified|4301566	ors_bl_microbiomic_dnaconc	-1.89899e-05
ors_bl_microbiomic_dnaconc	k__Bacteria|p__Tenericutes	ors_bl_microbiomic_dnaconc	2.99599e-05
ors_bl_microbiomic_dnaconc	k__Bacteria|p__Firmicutes	ors_bl_microbiomic_dnaconc	-0.000263991
ors_bl_microbiomic_dnaconc	k__Bacteria|p__Proteobacteria|c__Gammaproteobacteria|o__Pasteurellales|f__Pasteurellaceae|g__unclassified|s__unclassified|903686	ors_bl_microbiomic_dnaconc	1.14934e-05
ors_bl_microbiomic_dnaconc	k__Bacteria|p__Spirochaetes|c__Spirochaetes|o__Spirochaetales|f__Spirochaetaceae|g__Treponema|s__unclassified|71146	ors_bl_microbiomic_dnaconc	2.43898e-05
ors_bl_microbiomic_plate	k__Bacteria|p__Firmicutes|c__Bacilli|o__Lactobacillales|f__Streptococcaceae|g__Streptococcus|s__unclassified|4303294	ors_bl_microbiomic_plateSK-27BR	0.10976
ors_bl_microbiomic_plate	k__Bacteria|p__Firmicutes|c__Bacilli|o__Lactobacillales|f__Streptococcaceae|g__Streptococcus|s__unclassified|526131	ors_bl_microbiomic_plateSK-27BR	0.0997784
ors_bl_microbiomic_plate	k__Bacteria|p__Firmicutes|c__Clostridia|o__Clostridiales|f__Veillonellaceae|g__Veillonella|s__dispar|4310208	ors_bl_microbiomic_plateSK-27BR	0.0339323
ors_bl_microbiomic_plate	k__Bacteria|p__Bacteroidetes|c__Bacteroidia|o__Bacteroidales|f__Bacteroidaceae|g__Bacteroides	ors_bl_microbiomic_plateSK-27BR	0.00444408
ors_bl_microbiomic_plate	k__Bacteria|p__Firmicutes|c__Bacilli|o__Gemellales|f__Gemellaceae|g__unclassified|s__unclassified|870762	ors_bl_microbiomic_plateSK-27BR	0.00776817
ors_bl_microbiomic_plate	k__Bacteria|p__Firmicutes|c__Bacilli|o__Gemellales|f__Gemellaceae|g__unclassified|s__unclassified|4337755	ors_bl_microbiomic_plateSK-27BR	0.0754019
ors_bl_microbiomic_plate	k__Bacteria|p__Firmicutes|c__Bacilli|o__Lactobacillales|f__Streptococcaceae|g__Streptococcus|s__unclassified|4302049	ors_bl_microbiomic_plateSK-27BR	0.0322935
ors_bl_microbiomic_plate	k__Bacteria|p__Firmicutes|c__Bacilli|o__Lactobacillales|f__Streptococcaceae|g__Streptococcus|s__unclassified|4307484	ors_bl_microbiomic_plateSK-27BR	0.0941074
ors_bl_microbiomic_plate	k__Bacteria|p__Firmicutes|c__Clostridia|o__Clostridiales|f__Veillonellaceae|g__Veillonella|s__dispar|4326452	ors_bl_microbiomic_plateSK-27BR	0.0280503
ors_bl_microbiomic_plate	k__Bacteria|p__Firmicutes|c__Clostridia|o__Clostridiales|f__Veillonellaceae|g__Veillonella|s__dispar|4409962	ors_bl_microbiomic_plateSK-27BR	0.00632338
ors_bl_microbiomic_plate	k__Bacteria|p__Firmicutes|c__Bacilli|o__Lactobacillales|f__Streptococcaceae|g__Streptococcus|s__unclassified|1048420	ors_bl_microbiomic_plateSK-27BR	0.0101416
ors_bl_microbiomic_plate	k__Bacteria|p__Firmicutes|c__Bacilli|o__Lactobacillales|f__Streptococcaceae|g__Streptococcus|s__unclassified|863124	ors_bl_microbiomic_plateSK-27BR	-0.0138307
ors_bl_microbiomic_plate	k__Bacteria|p__Firmicutes|c__Bacilli|o__Lactobacillales|f__Streptococcaceae|g__Streptococcus|s__unclassified|4309764	ors_bl_microbiomic_plateSK-27BR	0.0318504
ors_bl_microbiomic_plate	k__Bacteria|p__Firmicutes|c__Bacilli|o__Lactobacillales|f__Streptococcaceae|g__Streptococcus|s__unclassified|4309301	ors_bl_microbiomic_plateSK-27BR	-0.137322
ors_bl_microbiomic_plate	k__Bacteria|p__Actinobacteria|c__Actinobacteria|o__Actinomycetales|f__Actinomycetaceae|g__Actinomyces|s__unclassified|890882	ors_bl_microbiomic_plateSK-27BR	0.00917834
ors_bl_microbiomic_plate	k__Bacteria|p__Proteobacteria|c__Gammaproteobacteria|o__Pasteurellales|f__Pasteurellaceae|g__Haemophilus|s__parainfluenzae|4397579	ors_bl_microbiomic_plateSK-27BR	0.00566636
ors_bl_microbiomic_plate	k__Bacteria|p__Proteobacteria|c__Betaproteobacteria|o__Neisseriales|f__Neisseriaceae|g__Neisseria|s__cinerea|4326635	ors_bl_microbiomic_plateSK-27BR	0.0261585
ors_bl_microbiomic_plate	k__Bacteria|p__Proteobacteria|c__Betaproteobacteria|o__Neisseriales|f__Neisseriaceae|g__Neisseria|s__cinerea	ors_bl_microbiomic_plateSK-27BR	0.0260628
ors_bl_microbiomic_plate	k__Bacteria|p__Firmicutes|c__Bacilli|o__Lactobacillales|f__Streptococcaceae|g__Streptococcus|s__unclassified|4306048	ors_bl_microbiomic_plateSK-27BR	0.0384386
ors_bl_microbiomic_plate	k__Bacteria|p__Firmicutes|c__Bacilli|o__Lactobacillales|f__Streptococcaceae|g__Streptococcus|s__unclassified|567960	ors_bl_microbiomic_plateSK-24Q7	0.0456124
ors_bl_microbiomic_plate	k__Bacteria|p__Proteobacteria|c__Betaproteobacteria|o__Neisseriales|f__Neisseriaceae|g__Neisseria|s__unclassified|4376251	ors_bl_microbiomic_plateSK-27BR	0.00841388
ors_bl_microbiomic_plate	k__Bacteria|p__Bacteroidetes|c__Bacteroidia|o__Bacteroidales|f__Prevotellaceae|g__Prevotella|s__unclassified|530206	ors_bl_microbiomic_plateSK-27BR	0.0183809
ors_bl_microbiomic_plate	k__Bacteria|p__Firmicutes|c__Bacilli|o__Lactobacillales|f__Streptococcaceae|g__Streptococcus|s__unclassified|4309764	ors_bl_microbiomic_plateSK-24Q7	0.0362236
ors_bl_microbiomic_plate	k__Bacteria|p__Bacteroidetes|c__Bacteroidia|o__Bacteroidales|f__Prevotellaceae|g__Prevotella|s__pallens|2222	ors_bl_microbiomic_plateSK-27BR	0.00543246
ors_bl_microbiomic_plate	k__Bacteria|p__Firmicutes|c__Bacilli|o__Lactobacillales|f__Streptococcaceae|g__Streptococcus|s__unclassified|736957	ors_bl_microbiomic_plateSK-27BR	0.00543765
ors_bl_microbiomic_plate	k__Bacteria|p__Firmicutes|c__Bacilli|o__Lactobacillales|f__Enterococcaceae|g__Vagococcus|s__unclassified|154506	ors_bl_microbiomic_plateSK-27BR	0.00483979
ors_bl_microbiomic_plate	k__Bacteria|p__Firmicutes|c__Clostridia|o__Clostridiales|f__Veillonellaceae|g__Veillonella|s__dispar|4334770	ors_bl_microbiomic_plateSK-27BR	0.00421689
ors_bl_microbiomic_plate	k__Bacteria|p__Firmicutes|c__Clostridia|o__Clostridiales|f__Veillonellaceae|g__Veillonella|s__dispar|4410401	ors_bl_microbiomic_plateSK-27BR	0.0102205
ors_bl_microbiomic_plate	k__Bacteria|p__Firmicutes|c__Clostridia|o__Clostridiales|f__Veillonellaceae|g__Veillonella|s__dispar|4458306	ors_bl_microbiomic_plateSK-24Q7	0.0111543
ors_bl_microbiomic_plate	k__Bacteria|p__Proteobacteria|c__Gammaproteobacteria|o__Pasteurellales|f__Pasteurellaceae|g__Haemophilus|s__parainfluenzae|3462224	ors_bl_microbiomic_plateSK-27BR	0.00613654
ors_bl_microbiomic_plate	k__Bacteria|p__Actinobacteria|c__Actinobacteria|o__Actinomycetales|f__Micrococcaceae|g__Rothia|s__dentocariosa|4311939	ors_bl_microbiomic_plateSK-27BR	0.0209311
ors_bl_microbiomic_plate	k__Bacteria|p__Firmicutes|c__Bacilli|o__Lactobacillales|f__Streptococcaceae|g__Streptococcus|s__unclassified|859700	ors_bl_microbiomic_plateSK-27BR	0.00706544
ors_bl_microbiomic_plate	k__Bacteria|p__Firmicutes|c__Bacilli|o__Lactobacillales|f__Streptococcaceae|g__Streptococcus|s__unclassified|537894	ors_bl_microbiomic_plateSK-27BR	0.00538203
ors_bl_microbiomic_plate	k__Bacteria|p__Firmicutes|c__Bacilli|o__Lactobacillales|f__Streptococcaceae|g__Streptococcus|s__unclassified|538185	ors_bl_microbiomic_plateSK-27BR	0.00400981
ors_bl_microbiomic_plate	k__Bacteria|p__Firmicutes|c__Bacilli|o__Lactobacillales|f__Streptococcaceae|g__Streptococcus|s__unclassified|4302049	ors_bl_microbiomic_plateSK-24Q7	0.0225919
ors_bl_microbiomic_plate	k__Bacteria|p__Firmicutes|c__Bacilli|o__Lactobacillales|f__Streptococcaceae|g__Streptococcus|s__unclassified|736957	ors_bl_microbiomic_plate1YXR	0.00487108
ors_bl_microbiomic_plate	k__Bacteria|p__Proteobacteria|c__Betaproteobacteria|o__Neisseriales|f__Neisseriaceae|g__Neisseria|s__unclassified|4309088	ors_bl_microbiomic_plateSK-27BR	0.00339667
ors_bl_microbiomic_plate	k__Bacteria|p__TM7|c__TM7-3	ors_bl_microbiomic_plateSK-27BR	-0.00640333
ors_bl_microbiomic_plate	k__Bacteria|p__Bacteroidetes|c__Bacteroidia|o__Bacteroidales|f__Bacteroidaceae|g__Bacteroides|s__unclassified	ors_bl_microbiomic_plate1YXS	0.00997457
ors_bl_microbiomic_plate	k__Bacteria|p__Actinobacteria|c__Actinobacteria|o__Actinomycetales|f__Actinomycetaceae|g__Actinomyces|s__unclassified|4306356	ors_bl_microbiomic_plate1YXP	-0.00350666
ors_bl_microbiomic_plate	k__Bacteria|p__Firmicutes|c__Bacilli|o__Lactobacillales|f__Streptococcaceae|g__Streptococcus|s__unclassified|1010458	ors_bl_microbiomic_plateSK-24Q7	0.00542022
ors_bl_microbiomic_plate	k__Bacteria|p__Firmicutes|c__Bacilli|o__Lactobacillales|f__Streptococcaceae|g__Streptococcus|s__unclassified|1085410	ors_bl_microbiomic_plateSK-24Q7	0.0045797
ors_bl_microbiomic_plate	k__Bacteria|p__TM7|c__TM7-3|o__unclassified|f__unclassified|g__unclassified|s__unclassified	ors_bl_microbiomic_plateSK-27BR	-0.00569761
ors_bl_microbiomic_plate	k__Bacteria|p__Firmicutes|c__Bacilli|o__Lactobacillales|f__Enterococcaceae|g__Vagococcus|s__unclassified	ors_bl_microbiomic_plateSK-27BR	0.00402638
ors_bl_microbiomic_plate	k__Bacteria|p__Proteobacteria|c__Gammaproteobacteria|o__Pasteurellales|f__Pasteurellaceae|g__Haemophilus|s__parainfluenzae|4466616	ors_bl_microbiomic_plateSK-27BR	0.00936654
ors_bl_microbiomic_plate	k__Bacteria|p__Firmicutes|c__Bacilli|o__Lactobacillales|f__Streptococcaceae	ors_bl_microbiomic_plate1YXS	-0.103093
ors_bl_microbiomic_plate	k__Bacteria|p__Firmicutes|c__Bacilli|o__Lactobacillales|f__Streptococcaceae|g__Streptococcus|s__infantis|3046189	ors_bl_microbiomic_plateSK-27BR	-0.00325281
ors_bl_microbiomic_plate	k__Bacteria|p__Firmicutes|c__Bacilli|o__Lactobacillales|f__Streptococcaceae|g__Streptococcus|s__unclassified|736957	ors_bl_microbiomic_plate1YXS	0.00478314
ors_bl_microbiomic_plate	k__Bacteria|p__Firmicutes|c__Bacilli|o__Lactobacillales|f__Enterococcaceae|g__Vagococcus	ors_bl_microbiomic_plateSK-27BR	0.00391474
ors_bl_microbiomic_plate	k__Bacteria|p__Firmicutes|c__Bacilli|o__Lactobacillales|f__Streptococcaceae|g__Streptococcus|s__unclassified|4306048	ors_bl_microbiomic_plateSK-24Q7	0.0334509
ors_bl_microbiomic_plate	k__Bacteria|p__Firmicutes|c__Bacilli|o__Lactobacillales|f__Streptococcaceae|g__Streptococcus|s__unclassified|1079708	ors_bl_microbiomic_plateSK-27BR	-0.0060892
ors_bl_microbiomic_plate	k__Bacteria|p__Firmicutes|c__Clostridia|o__Clostridiales|f__Veillonellaceae|g__Veillonella|s__dispar|4458306	ors_bl_microbiomic_plate1YXS	0.00771465
ors_bl_microbiomic_plate	k__Bacteria|p__Actinobacteria|c__Actinobacteria|o__Actinomycetales|f__Actinomycetaceae|g__Actinomyces|s__unclassified	ors_bl_microbiomic_plateSK-27BR	-0.0303422
ors_bl_microbiomic_plate	k__Bacteria|p__Actinobacteria|c__Actinobacteria|o__Actinomycetales|f__Actinomycetaceae|g__Actinomyces	ors_bl_microbiomic_plateSK-27BR	-0.0303428
ors_bl_microbiomic_plate	k__Bacteria|p__Firmicutes|c__Bacilli|o__Lactobacillales|f__Streptococcaceae|g__Streptococcus|s__unclassified|567960	ors_bl_microbiomic_plateSK-24Q8	0.0364028
ors_bl_microbiomic_plate	k__Bacteria|p__Firmicutes|c__Bacilli|o__Lactobacillales	ors_bl_microbiomic_plate1YXS	-0.10323
ors_bl_microbiomic_plate	k__Bacteria|p__Actinobacteria|c__Actinobacteria|o__Actinomycetales|f__Actinomycetaceae|g__Actinomyces|s__unclassified|875735	ors_bl_microbiomic_plateSK-27BR	-0.0266592
ors_bl_microbiomic_plate	k__Bacteria|p__Actinobacteria|c__Actinobacteria|o__Actinomycetales|f__Actinomycetaceae	ors_bl_microbiomic_plateSK-27BR	-0.0299317
ors_bl_microbiomic_plate	k__Bacteria|p__Bacteroidetes|c__Bacteroidia|o__Bacteroidales|f__Prevotellaceae|g__Prevotella|s__pallens	ors_bl_microbiomic_plateSK-27BR	0.00474226
ors_bl_microbiomic_plate	k__Bacteria|p__Firmicutes|c__Clostridia|o__Clostridiales|f__Veillonellaceae|g__Veillonella|s__parvula|4474951	ors_bl_microbiomic_plateSK-27BR	0.00366599
ors_bl_microbiomic_plate	k__Bacteria|p__Firmicutes|c__Bacilli|o__Lactobacillales|f__Streptococcaceae|g__Streptococcus|s__unclassified|736957	ors_bl_microbiomic_plateSK-24Q7	0.00497486
ors_bl_microbiomic_plate	k__Bacteria|p__Firmicutes|c__Clostridia|o__Clostridiales|f__[Mogibacteriaceae]	ors_bl_microbiomic_plateSK-27BR	-0.0255002
ors_bl_microbiomic_plate	k__Bacteria|p__Firmicutes|c__Bacilli|o__Lactobacillales|f__Streptococcaceae|g__Streptococcus|s__unclassified|736957	ors_bl_microbiomic_plateSK-24Q8	0.00647045
ors_bl_microbiomic_plate	k__Bacteria|p__Firmicutes|c__Bacilli|o__Lactobacillales|f__Streptococcaceae|g__Streptococcus|s__unclassified|4372206	ors_bl_microbiomic_plateSK-24Q7	0.00524982
ors_bl_microbiomic_plate	k__Bacteria|p__Firmicutes|c__Bacilli	ors_bl_microbiomic_plate1YXS	-0.104355
ors_bl_microbiomic_plate	k__Bacteria|p__Firmicutes|c__Bacilli|o__Lactobacillales|f__Streptococcaceae|g__Streptococcus|s__unclassified|4309764	ors_bl_microbiomic_plateSK-24Q8	0.0295859
ors_bl_microbiomic_plate	k__Bacteria|p__Firmicutes|c__Bacilli|o__Lactobacillales|f__Streptococcaceae|g__Streptococcus|s__unclassified|859700	ors_bl_microbiomic_plateSK-24Q7	0.00747389
ors_bl_microbiomic_plate	k__Bacteria|p__Firmicutes|c__Bacilli|o__Lactobacillales|f__Streptococcaceae|g__Streptococcus|s__unclassified|591583	ors_bl_microbiomic_plate1YXS	0.00436998
ors_bl_microbiomic_plate	k__Bacteria|p__Actinobacteria|c__Actinobacteria|o__Actinomycetales|f__Actinomycetaceae|g__Actinomyces|s__unclassified|12574	ors_bl_microbiomic_plate1YXS	-0.0270039
ors_bl_microbiomic_plate	k__Bacteria|p__Firmicutes|c__Bacilli|o__Lactobacillales|f__Streptococcaceae|g__Streptococcus|s__unclassified|863124	ors_bl_microbiomic_plate1YXS	-0.00844974
ors_bl_microbiomic_plate	k__Bacteria|p__Firmicutes|c__Bacilli|o__Lactobacillales|f__Streptococcaceae|g__Streptococcus|s__unclassified|4307484	ors_bl_microbiomic_plateSK-24Q7	0.0517481
ors_bl_microbiomic_plate	k__Bacteria|p__Firmicutes|c__Bacilli|o__Lactobacillales|f__Streptococcaceae|g__Streptococcus|s__unclassified	ors_bl_microbiomic_plate1YXS	-0.0860344
ors_bl_microbiomic_plate	k__Bacteria|p__Firmicutes|c__Bacilli|o__Lactobacillales|f__Streptococcaceae|g__Streptococcus|s__infantis	ors_bl_microbiomic_plateSK-27BR	-0.0028497
ors_bl_microbiomic_plate	k__Bacteria|p__Firmicutes|c__Bacilli|o__Lactobacillales|f__Carnobacteriaceae	ors_bl_microbiomic_plate1YXS	-0.0442184
ors_bl_microbiomic_plate	k__Bacteria|p__Firmicutes|c__Bacilli|o__Lactobacillales|f__Carnobacteriaceae|g__Granulicatella|s__unclassified	ors_bl_microbiomic_plate1YXS	-0.0441934
ors_bl_microbiomic_plate	k__Bacteria|p__Firmicutes|c__Bacilli|o__Lactobacillales|f__Carnobacteriaceae|g__Granulicatella|s__unclassified|1696853	ors_bl_microbiomic_plateSK-27BR	-0.00875156
ors_bl_microbiomic_plate	k__Bacteria|p__Firmicutes|c__Bacilli|o__Lactobacillales|f__Streptococcaceae|g__Streptococcus|s__unclassified|591583	ors_bl_microbiomic_plate1YXR	0.00387025
ors_bl_microbiomic_plate	k__Bacteria|p__Proteobacteria|c__Gammaproteobacteria|o__Pasteurellales|f__Pasteurellaceae|g__Haemophilus|s__parainfluenzae|4473129	ors_bl_microbiomic_plateSK-27BR	0.0054785
ors_bl_microbiomic_plate	k__Bacteria|p__Firmicutes|c__Clostridia|o__Clostridiales|f__Veillonellaceae|g__Selenomonas|s__unclassified	ors_bl_microbiomic_plateSK-27BR	-0.0119213
ors_bl_microbiomic_plate	k__Bacteria|p__Firmicutes|c__Clostridia|o__Clostridiales|f__[Mogibacteriaceae]|g__Mogibacterium|s__unclassified	ors_bl_microbiomic_plateSK-27BR	-0.0164172
ors_bl_microbiomic_plate	k__Bacteria|p__Bacteroidetes|c__Bacteroidia|o__Bacteroidales|f__[Paraprevotellaceae]|g__[Prevotella]|s__tannerae|2783638	ors_bl_microbiomic_plate1YXP	-0.00213055
ors_bl_microbiomic_plate	k__Bacteria|p__Firmicutes|c__Bacilli|o__Lactobacillales|f__Streptococcaceae|g__Streptococcus	ors_bl_microbiomic_plate1YXS	-0.0841
ors_bl_microbiomic_plate	k__Bacteria|p__Firmicutes|c__Bacilli|o__Lactobacillales|f__Streptococcaceae|g__Streptococcus|s__unclassified|92535	ors_bl_microbiomic_plateSK-24Q7	0.00507943
ors_bl_microbiomic_plate	k__Bacteria|p__Firmicutes|c__Bacilli|o__Gemellales|f__Gemellaceae|g__unclassified|s__unclassified|4337755	ors_bl_microbiomic_plateSK-24Q7	0.0361526
ors_bl_microbiomic_plate	k__Bacteria|p__Proteobacteria|c__Deltaproteobacteria	ors_bl_microbiomic_plate1YXS	0.00518886
ors_bl_microbiomic_plate	k__Bacteria|p__Firmicutes|c__Bacilli|o__Lactobacillales|f__Streptococcaceae|g__Streptococcus|s__unclassified|4346722	ors_bl_microbiomic_plateSK-27BR	0.00245555
ors_bl_microbiomic_plate	k__Bacteria|p__Firmicutes|c__Clostridia|o__Clostridiales|f__unclassified|g__unclassified|s__unclassified|71165	ors_bl_microbiomic_plate1YXS	0.00291451
ors_bl_microbiomic_plate	k__Bacteria|p__Firmicutes|c__Bacilli|o__Lactobacillales|f__Streptococcaceae|g__Streptococcus|s__unclassified|3678349	ors_bl_microbiomic_plate1YXR	0.0101224
ors_bl_microbiomic_plate	k__Bacteria|p__Firmicutes|c__Bacilli|o__Gemellales|f__Gemellaceae|g__unclassified|s__unclassified|4323059	ors_bl_microbiomic_plateSK-27BR	0.0047284
ors_bl_microbiomic_plate	k__Bacteria|p__Firmicutes|c__Clostridia|o__Clostridiales|f__Veillonellaceae|g__Veillonella|s__dispar|4458306	ors_bl_microbiomic_plateSK-24Q8	0.00938261
ors_bl_microbiomic_plate	k__Bacteria|p__Firmicutes|c__Bacilli|o__Lactobacillales|f__Streptococcaceae|g__Streptococcus|s__unclassified|526131	ors_bl_microbiomic_plate1YXR	0.0164355
ors_bl_microbiomic_plate	k__Bacteria|p__Proteobacteria|c__Gammaproteobacteria|o__Pasteurellales|f__Pasteurellaceae|g__unclassified|s__unclassified|903686	ors_bl_microbiomic_plateSK-27BR	0.00244965
ors_bl_microbiomic_plate	k__Bacteria|p__Firmicutes|c__Bacilli|o__Lactobacillales|f__Carnobacteriaceae|g__Granulicatella|s__unclassified|271159	ors_bl_microbiomic_plate1YXS	-0.0400019
ors_bl_microbiomic_plate	k__Bacteria|p__Firmicutes|c__Clostridia|o__Clostridiales|f__[Mogibacteriaceae]	ors_bl_microbiomic_plateSK-24Q7	-0.0303682
ors_bl_microbiomic_plate	k__Bacteria|p__Bacteroidetes|c__Bacteroidia|o__Bacteroidales|f__Prevotellaceae|g__Prevotella|s__melaninogenica|1042479	ors_bl_microbiomic_plateSK-27BR	0.0163804
ors_bl_microbiomic_plate	k__Bacteria|p__Firmicutes|c__Bacilli|o__Lactobacillales|f__Streptococcaceae|g__Streptococcus|s__unclassified|921101	ors_bl_microbiomic_plateSK-24Q7	0.00315273
ors_bl_microbiomic_plate	k__Bacteria|p__Firmicutes|c__Clostridia|o__Clostridiales|f__Veillonellaceae|g__Selenomonas|s__unclassified|4425172	ors_bl_microbiomic_plate1YXP	-0.00251404
ors_bl_microbiomic_plate	k__Bacteria|p__Firmicutes|c__Bacilli|o__Lactobacillales|f__Streptococcaceae|g__Streptococcus|s__unclassified|4303294	ors_bl_microbiomic_plateSK-24Q7	0.0160281
ors_bl_microbiomic_plate	k__Bacteria|p__Firmicutes	ors_bl_microbiomic_plate1YXS	-0.0691874
ors_bl_microbiomic_plate	k__Bacteria|p__Fusobacteria|c__Fusobacteriia|o__Fusobacteriales|f__Fusobacteriaceae|g__Fusobacterium|s__unclassified|4452538	ors_bl_microbiomic_plate1YXR	0.00608777
ors_bl_microbiomic_plate	k__Bacteria|p__Firmicutes|c__Bacilli|o__Lactobacillales|f__Streptococcaceae|g__Streptococcus|s__unclassified|921101	ors_bl_microbiomic_plate1YXR	0.00250626
ors_bl_microbiomic_plate	k__Bacteria|p__Firmicutes|c__Bacilli|o__Lactobacillales|f__Streptococcaceae|g__Streptococcus|s__unclassified|538185	ors_bl_microbiomic_plateSK-24Q7	0.00384285
ors_bl_microbiomic_plate	k__Bacteria|p__Firmicutes|c__Bacilli|o__Lactobacillales|f__Lactobacillaceae|g__Lactobacillus|s__unclassified|4354103	ors_bl_microbiomic_plate1YXS	0.00208568
ors_bl_microbiomic_plate	k__Bacteria|p__Fusobacteria|c__Fusobacteriia|o__Fusobacteriales|f__Fusobacteriaceae|g__Fusobacterium|s__unclassified|4452538	ors_bl_microbiomic_plateSK-24Q7	0.00714083
ors_bl_microbiomic_plate	k__Bacteria|p__Firmicutes|c__Bacilli|o__Lactobacillales|f__Streptococcaceae|g__Streptococcus|s__unclassified|92535	ors_bl_microbiomic_plateSK-27BR	0.00311265
ors_bl_microbiomic_plate	k__Bacteria|p__Firmicutes|c__Bacilli|o__Lactobacillales|f__Streptococcaceae|g__Streptococcus|s__unclassified|513646	ors_bl_microbiomic_plateSK-24Q7	0.0107792
ors_bl_microbiomic_plate	k__Bacteria|p__Actinobacteria|c__Actinobacteria|o__Actinomycetales|f__Actinomycetaceae|g__Actinomyces|s__unclassified	ors_bl_microbiomic_plate1YXR	-0.0392955
ors_bl_microbiomic_plate	k__Bacteria|p__Actinobacteria|c__Actinobacteria|o__Actinomycetales|f__Actinomycetaceae|g__Actinomyces	ors_bl_microbiomic_plate1YXR	-0.0392715
ors_bl_microbiomic_plate	k__Bacteria|p__Firmicutes|c__Bacilli|o__Lactobacillales|f__Streptococcaceae|g__Streptococcus|s__unclassified|2953981	ors_bl_microbiomic_plate1YXP	0.00468528
ors_bl_microbiomic_plate	k__Bacteria|p__Firmicutes|c__Bacilli|o__Lactobacillales|f__Carnobacteriaceae|g__Granulicatella|s__unclassified|1696853	ors_bl_microbiomic_plate1YXS	-0.00937279
ors_bl_microbiomic_plate	k__Bacteria|p__Fusobacteria|c__Fusobacteriia|o__Fusobacteriales|f__Leptotrichiaceae|g__Leptotrichia|s__unclassified|4400260	ors_bl_microbiomic_plate1YXP	0.00298891
ors_bl_microbiomic_plate	k__Bacteria|p__Fusobacteria|c__Fusobacteriia|o__Fusobacteriales|f__Fusobacteriaceae|g__Fusobacterium|s__unclassified|545299	ors_bl_microbiomic_plate1YXR	0.0153883
ors_bl_microbiomic_plate	k__Bacteria|p__Firmicutes|c__Bacilli|o__Lactobacillales|f__Streptococcaceae|g__Streptococcus|s__unclassified|513646	ors_bl_microbiomic_plateSK-27BR	0.00770484
ors_bl_microbiomic_plate	k__Bacteria|p__Firmicutes|c__Bacilli|o__Lactobacillales|f__Streptococcaceae|g__Streptococcus|s__unclassified|584109	ors_bl_microbiomic_plateSK-27BR	0.00558054
ors_bl_microbiomic_plate	k__Bacteria|p__Firmicutes|c__Bacilli|o__Lactobacillales|f__Enterococcaceae|g__Vagococcus|s__unclassified	ors_bl_microbiomic_plateSK-24Q7	0.00402574
ors_bl_microbiomic_plate	k__Bacteria|p__Proteobacteria|c__Gammaproteobacteria|o__Pasteurellales|f__Pasteurellaceae|g__Haemophilus|s__parainfluenzae|3462224	ors_bl_microbiomic_plate1YXS	0.00460171
ors_bl_microbiomic_plate	k__Bacteria|p__Proteobacteria|c__Gammaproteobacteria|o__Pasteurellales|f__Pasteurellaceae|g__Haemophilus|s__unclassified|4416265	ors_bl_microbiomic_plateSK-27BR	0.00404428
ors_bl_microbiomic_plate	k__Bacteria|p__Firmicutes|c__Clostridia|o__Clostridiales|f__Ruminococcaceae|g__unclassified|s__unclassified|181155	ors_bl_microbiomic_plateSK-27BR	-0.00267369
ors_bl_microbiomic_plate	k__Bacteria|p__Firmicutes|c__Bacilli|o__Lactobacillales|f__Streptococcaceae|g__Streptococcus|s__unclassified|1048420	ors_bl_microbiomic_plateSK-24Q7	0.00520261
ors_bl_microbiomic_plate	k__Bacteria|p__Actinobacteria|c__Actinobacteria|o__Actinomycetales|f__Actinomycetaceae	ors_bl_microbiomic_plate1YXS	-0.040032
ors_bl_microbiomic_plate	k__Bacteria|p__Fusobacteria|c__Fusobacteriia|o__Fusobacteriales|f__Fusobacteriaceae|g__Fusobacterium|s__unclassified|4448731	ors_bl_microbiomic_plate1YXR	0.00446083
ors_bl_microbiomic_plate	k__Bacteria|p__Actinobacteria|c__Actinobacteria|o__Actinomycetales|f__Actinomycetaceae|g__Actinomyces|s__unclassified	ors_bl_microbiomic_plate1YXS	-0.0397492
ors_bl_microbiomic_plate	k__Bacteria|p__Actinobacteria|c__Actinobacteria|o__Actinomycetales|f__Actinomycetaceae|g__Actinomyces	ors_bl_microbiomic_plate1YXS	-0.0397407
ors_bl_microbiomic_plate	k__Bacteria|p__Actinobacteria|c__Actinobacteria|o__Actinomycetales|f__Actinomycetaceae	ors_bl_microbiomic_plate1YXR	-0.0381363
periodontitis_Dkremove	k__Bacteria|p__Proteobacteria|c__Betaproteobacteria|o__Neisseriales|f__Neisseriaceae|g__Eikenella|s__unclassified|87506	periodontitis_DkremoveYes	0.00450675
periodontitis_Dkremove	k__Bacteria|p__Bacteroidetes|c__Flavobacteriia|o__Flavobacteriales|f__Flavobacteriaceae|g__Capnocytophaga|s__unclassified|4392350	periodontitis_DkremoveYes	0.011104
periodontitis_Dkremove	k__Bacteria|p__Bacteroidetes|c__Flavobacteriia|o__Flavobacteriales|f__Flavobacteriaceae	periodontitis_DkremoveYes	0.015354
periodontitis_Dkremove	k__Bacteria|p__Bacteroidetes|c__Flavobacteriia|o__Flavobacteriales|f__Flavobacteriaceae|g__Capnocytophaga	periodontitis_DkremoveYes	0.0153397
periodontitis_Dkremove	k__Bacteria|p__Bacteroidetes|c__Flavobacteriia|o__Flavobacteriales|f__Flavobacteriaceae|g__Capnocytophaga|s__unclassified	periodontitis_DkremoveYes	0.0150228
periodontitis_Dkremove	k__Bacteria|p__Bacteroidetes|c__Flavobacteriia|o__Flavobacteriales|f__Flavobacteriaceae|g__Capnocytophaga|s__unclassified|4451646	periodontitis_DkremoveYes	0.00223927
periodontitis_Dkremove	k__Bacteria|p__Bacteroidetes|c__Flavobacteriia|o__Flavobacteriales	periodontitis_DkremoveYes	0.0160852
periodontitis_Dkremove	k__Bacteria|p__Fusobacteria|c__Fusobacteriia|o__Fusobacteriales|f__Fusobacteriaceae|g__Fusobacterium|s__unclassified|4369050	periodontitis_DkremoveYes	0.00184482
periodontitis_Dkremove	k__Bacteria|p__Proteobacteria|c__Betaproteobacteria|o__Neisseriales|f__Neisseriaceae|g__Eikenella|s__unclassified	periodontitis_DkremoveYes	0.00306062
periodontitis_Dkremove	k__Bacteria|p__Fusobacteria|c__Fusobacteriia|o__Fusobacteriales|f__Leptotrichiaceae	periodontitis_DkremoveYes	0.0233571
raceoverall	k__Bacteria|p__Firmicutes|c__Clostridia|o__Clostridiales|f__Veillonellaceae|g__Dialister|s__unclassified|1105876	raceoverallBlack/African Am.	0.0113323
raceoverall	k__Bacteria|p__Bacteroidetes|c__Bacteroidia|o__Bacteroidales|f__[Paraprevotellaceae]|g__[Prevotella]|s__unclassified|2469654	raceoverallBlack/African Am.	0.015427
raceoverall	k__Bacteria|p__Tenericutes|c__Mollicutes|o__RF39|f__unclassified|g__unclassified|s__unclassified	raceoverallBlack/African Am.	0.00758759
raceoverall	k__Bacteria|p__Firmicutes|c__Bacilli|o__Lactobacillales|f__Streptococcaceae|g__Streptococcus|s__anginosus|936798	raceoverallBlack/African Am.	0.0137002
raceoverall	k__Bacteria|p__Proteobacteria|c__Epsilonproteobacteria|o__Campylobacterales|f__Campylobacteraceae|g__Campylobacter|s__unclassified|4326219	raceoverall>1 Race	-0.034294
sex	k__Bacteria|p__Firmicutes|c__Bacilli|o__Lactobacillales|f__Streptococcaceae|g__Streptococcus|s__unclassified|567427	sexMale	-0.00248422
sex	k__Bacteria|p__Firmicutes|c__Bacilli|o__Gemellales|f__Gemellaceae|g__Gemella|s__unclassified|1071929	sexMale	-0.00148337
tobaccostatus	k__Bacteria|p__Proteobacteria|c__Betaproteobacteria|o__Neisseriales|f__Neisseriaceae	tobaccostatusNever regular or former regular	0.113273
tobaccostatus	k__Bacteria|p__Proteobacteria|c__Deltaproteobacteria	tobaccostatusCurrent regular	0.00457914
tobaccostatus	k__Bacteria|p__Proteobacteria|c__Betaproteobacteria	tobaccostatusNever regular or former regular	0.112837
tobaccostatus	k__Bacteria|p__Proteobacteria|c__Betaproteobacteria|o__Neisseriales|f__Neisseriaceae|g__Neisseria	tobaccostatusNever regular or former regular	0.115233
tobaccostatus	k__Bacteria|p__Firmicutes|c__Clostridia|o__Clostridiales|f__[Acidaminobacteraceae]|g__unclassified|s__unclassified|2901960	tobaccostatusCurrent regular	0.00376263
tobaccostatus	k__Bacteria|p__Proteobacteria	tobaccostatusNever regular or former regular	0.115717
tobaccostatus	k__Bacteria|p__Actinobacteria|c__Coriobacteriia|o__Coriobacteriales|f__Coriobacteriaceae|g__Atopobium|s__unclassified|524725	tobaccostatusNever regular or former regular	-0.00843145
tobaccostatus	k__Bacteria|p__Proteobacteria|c__Betaproteobacteria|o__Neisseriales|f__Neisseriaceae|g__Neisseria|s__subflava|4396235	tobaccostatusNever regular or former regular	0.0826243
tobaccostatus	k__Bacteria|p__Proteobacteria|c__Betaproteobacteria|o__Neisseriales|f__Neisseriaceae|g__Neisseria|s__subflava	tobaccostatusNever regular or former regular	0.0827499
tobaccostatus	k__Bacteria|p__Firmicutes|c__Bacilli|o__Lactobacillales|f__Lactobacillaceae|g__Lactobacillus|s__zeae|4480189	tobaccostatusCurrent regular	0.00669394
tobaccostatus	k__Bacteria|p__Firmicutes|c__Bacilli|o__Lactobacillales|f__Streptococcaceae|g__Streptococcus|s__unclassified|567960	tobaccostatusCurrent regular	0.0139514
tobaccostatus	k__Bacteria|p__Firmicutes|c__Bacilli|o__Lactobacillales|f__Streptococcaceae|g__Streptococcus|s__unclassified|4315974	tobaccostatusCurrent regular	-0.0228498
tobaccostatus	k__Bacteria|p__Proteobacteria|c__Betaproteobacteria|o__Neisseriales|f__Neisseriaceae|g__Neisseria|s__unclassified|4310829	tobaccostatusNever regular or former regular	0.00295548
tobaccostatus	k__Bacteria|p__Proteobacteria|c__Betaproteobacteria|o__Neisseriales|f__Neisseriaceae|g__Neisseria|s__unclassified|4309088	tobaccostatusNever regular or former regular	0.00326774
tobaccostatus	k__Bacteria|p__Bacteroidetes|c__Bacteroidia|o__Bacteroidales|f__Prevotellaceae|g__Prevotella|s__melaninogenica|4408558	tobaccostatusCurrent regular	0.00313033
usborn	k__Bacteria|p__Proteobacteria|c__Epsilonproteobacteria|o__Campylobacterales|f__Campylobacteraceae|g__Campylobacter|s__unclassified|4362073	usbornNo	0.0156766
usborn	k__Bacteria|p__Spirochaetes|c__Spirochaetes|o__Spirochaetales|f__Spirochaetaceae|g__Treponema|s__unclassified|4340454	usbornNo	0.0128735
usborn	k__Bacteria|p__Firmicutes|c__Clostridia|o__Clostridiales|f__Peptostreptococcaceae|g__Filifactor|s__unclassified|4406781	usbornNo	0.0192038
usborn	k__Bacteria|p__Bacteroidetes|c__Bacteroidia|o__Bacteroidales|f__Prevotellaceae|g__Prevotella|s__unclassified|4426165	usbornNo	0.0183947
usborn	k__Bacteria|p__Firmicutes|c__Bacilli|o__Lactobacillales|f__Streptococcaceae|g__Streptococcus|s__anginosus	usbornNo	0.0209738
usborn	k__Bacteria|p__Firmicutes|c__Bacilli|o__Lactobacillales|f__Streptococcaceae|g__Streptococcus|s__unclassified|931950	usbornNo	-0.00497556
usborn	k__Bacteria|p__Spirochaetes|c__Spirochaetes|o__Spirochaetales|f__Spirochaetaceae|g__Treponema|s__unclassified	usbornNo	0.02129
usborn	k__Bacteria|p__Firmicutes|c__Bacilli|o__Lactobacillales|f__Streptococcaceae|g__Streptococcus|s__unclassified|4334830	usbornNo	-0.00461998
usborn	k__Bacteria|p__Firmicutes|c__Bacilli|o__Lactobacillales|f__Streptococcaceae|g__Streptococcus|s__anginosus|4344207	usbornNo	0.0164724
usborn	k__Bacteria|p__Firmicutes|c__Bacilli|o__Lactobacillales|f__Streptococcaceae|g__Streptococcus|s__unclassified|863124	usbornNo	-0.00994144
usborn	k__Bacteria|p__Firmicutes|c__Clostridia|o__Clostridiales|f__Lachnospiraceae|g__unclassified|s__unclassified|4395450	usbornNo	0.0077049
usborn	k__Bacteria|p__Firmicutes|c__Bacilli|o__Lactobacillales|f__Carnobacteriaceae|g__Granulicatella|s__unclassified|1696853	usbornNo	-0.0127056
usborn	k__Bacteria|p__Firmicutes|c__Clostridia|o__Clostridiales|f__Peptococcaceae	usbornNo	0.00716814
usborn	k__Bacteria|p__Bacteroidetes|c__Flavobacteriia|o__Flavobacteriales|f__[Weeksellaceae]	usbornNo	-0.0188588
usborn	k__Bacteria|p__Firmicutes|c__Bacilli|o__Lactobacillales|f__Streptococcaceae|g__Streptococcus|s__unclassified|4428042	usbornNo	-0.00565624
usborn	k__Bacteria|p__Bacteroidetes|c__Bacteroidia|o__Bacteroidales|f__Porphyromonadaceae|g__Porphyromonas|s__unclassified|2613485	usbornNo	0.0312784
usborn	k__Bacteria|p__Firmicutes|c__Clostridia|o__Clostridiales|f__[Mogibacteriaceae]|g__unclassified|s__unclassified|4093791	usbornNo	0.00965219
usborn	k__Bacteria|p__Bacteroidetes|c__Flavobacteriia|o__Flavobacteriales|f__[Weeksellaceae]|g__unclassified|s__unclassified	usbornNo	-0.0187475
usborn	k__Bacteria|p__Bacteroidetes|c__Flavobacteriia|o__Flavobacteriales|f__[Weeksellaceae]|g__unclassified|s__unclassified|4307843	usbornNo	-0.00414215

## Sheet: Module abundance
Variable	Feature	Value	Effect size
age	M00215_D_Xylose_transport_system	age	0.000159247
age	M00217_D_Allose_transport_system	age	0.000153177
age	M00287_PTS_system_galactosamine_specific_II_component	age	0.0001866
age	M00144_Complex_I_NADH_dehydrogenase_NADH_dehydrogenase_I	age	0.000258077
age	M00016_Lysine_biosynthesis_aspartate_lysine	age	0.000125596
age	M00212_Ribose_transport_system	age	0.000155818
age	M00017_Methionine_biosynthesis_apartate_homoserine_methionine	age	0.000122493
age	M00120_Coenzyme_A_biosynthesis_pantothenate_CoA	age	-8.49836e-05
age	M00189_Molybdate_transport_system	age	0.000143385
age	M00216_Putative_multiple_sugar_transport_system	age	0.000103292
age	M00299_Spermidine_putrescine_transport_system	age	-0.000123991
age	M00186_Putative_tungstate_transport_system	age	6.7398e-05
age	M00258_Uncharacterized_ABC_transport_system	age	-0.000263415
age	M00319_Manganese_zinc_iron_transport_system	age	0.000192741
age	M00028_Ornithine_biosynthesis_glutamate_ornithine	age	0.000132336
age	M00024_Phenylalanine_biosynthesis_chorismate_phenylalanine	age	0.000149682
age	M00035_Methionine_degradation	age	0.000127462
age	M00025_Tyrosine_biosynthesis_chorismate_tyrosine	age	0.00012336
alcoholstatus	M00035_Methionine_degradation	alcoholstatusNever regular or former regular	-0.00861571
casectrl	M00365_C10_C20_isoprenoid_biosynthesis_archaea	casectrl1	-0.0105081
casectrl	M00233_Glutamate_transport_system	casectrl1	-0.0124554
casectrl	M00209_Osmoprotectant_transport_system	casectrl1	-0.0123343
casectrl	M00190_Iron_III_transport_system	casectrl1	0.0105631
casectrl	M00063_CMP_KDO_biosynthesis	casectrl1	0.0116956
casectrl	M00255_Lipoprotein_releasing_system	casectrl1	0.0144745
casectrl	M00093_Phosphatidylethanolamine_PE_biosynthesis_PA_PS_PE	casectrl1	0.0108925
casectrl	M00243_Manganese_iron_transport_system	casectrl1	-0.00966628
casectrl	M00064_ADP_L_glycero_D_manno_heptose_biosynthesis	casectrl1	0.00989257
casectrl	M00248_Antibiotic_transport_system	casectrl1	-0.0135574
casectrl	M00028_Ornithine_biosynthesis_glutamate_ornithine	casectrl1	-0.00678367
casectrl	M00250_Lipopolysaccharide_transport_system	casectrl1	-0.00996207
casectrl	M00210_Putative_ABC_transport_system	casectrl1	0.0101256
casectrl	M00170_C4_dicarboxylic_acid_cycle_phosphoenolpyruvate_carboxykinase_type	casectrl1	0.00586407
casectrl	M00256_Cell_division_transport_system	casectrl1	0.00411781
casectrl	M00121_Heme_biosynthesis_glutamate_protoheme_siroheme	casectrl1	-0.00705151
casectrl	M00123_Biotin_biosynthesis_pimeloyl_CoA_biotin	casectrl1	0.0081305
casectrl	M00307_Pyruvate_oxidation_pyruvate_acetyl_CoA	casectrl1	-0.00664749
casectrl	M00244_Zinc_manganese_transport_system	casectrl1	-0.00735182
casectrl	M00169_CAM_Crassulacean_acid_metabolism_light	casectrl1	0.00862949
casectrl	M00018_Threonine_biosynthesis_apartate_homoserine_threonine	casectrl1	-0.00258511
casectrl	M00020_Serine_biosynthesis_glycerate_3P_serine	casectrl1	0.00542237
casectrl	M00265_PTS_system_glucose_specific_II_component	casectrl1	-0.0103144
casectrl	M00127_Thiamine_biosynthesis_AIR_thiamine_P_thiamine_2P	casectrl1	0.0043047
casectrl	M00269_PTS_system_sucrose_specific_II_component	casectrl1	-0.00920142
cigaretteuse5lvl	M00216_Putative_multiple_sugar_transport_system	cigaretteuse5lvlCurrent regular	0.00396809
cigaretteuse5lvl	M00151_Complex_III_Cytochrome_bc1_complex_	cigaretteuse5lvlFormer regular	-0.0137068
cigaretteuse5lvl	M00151_Complex_III_Cytochrome_bc1_complex_	cigaretteuse5lvl<100 cigarettes	-0.014994
cigaretteuse5lvl	M00197_Putative_sugar_transport_system	cigaretteuse5lvlCurrent regular	0.00551485
cigaretteuse5lvl	M00168_CAM_Crassulacean_acid_metabolism_dark	cigaretteuse5lvlCurrent regular	-0.00295246
cigaretteuse5lvl	M00349_Microcin_C_transport_system	cigaretteuse5lvlFormer regular	-0.0145882
cigaretteuse5lvl	M00300_Putrescine_transport_system	cigaretteuse5lvlFormer regular	-0.0143362
cigaretteuse5lvl	M00254_ABC_2_type_transport_system	cigaretteuse5lvlCurrent regular	0.0089027
cigaretteuse5lvl	M00185_Sulfate_transport_system	cigaretteuse5lvlFormer regular	-0.0136927
cigaretteuse5lvl	M00156_Complex_IV_Cytochrome_c_oxidase_cytochrome_c_oxidase_cbb3_type	cigaretteuse5lvlFormer regular	-0.0129237
cigaretteuse5lvl	M00027_GABA_gamma_Aminobutyrate_shunt	cigaretteuse5lvlCurrent regular	0.0056482
cigaretteuse5lvl	M00118_Glutathione_biosynthesis_glutamate_glutathione	cigaretteuse5lvlFormer regular	-0.0150721
cigaretteuse5lvl	M00121_Heme_biosynthesis_glutamate_protoheme_siroheme	cigaretteuse5lvlCurrent regular	-0.00505914
cigaretteuse5lvl	M00009_Citrate_cycle_TCA_cycle_Krebs_cycle_	cigaretteuse5lvlCurrent regular	-0.00441775
cigaretteuse5lvl	M00008_Entner_Doudoroff_pathway_glucose_6P_glyceraldehyde_3P_pyruvate	cigaretteuse5lvlFormer regular	-0.0194817
cigaretteuse5lvl	M00189_Molybdate_transport_system	cigaretteuse5lvl<100 cigarettes	0.00498557
cigaretteuse5lvl	M00064_ADP_L_glycero_D_manno_heptose_biosynthesis	cigaretteuse5lvl<100 cigarettes	0.00610089
cigaretteuse5lvl	M00222_Phosphate_transport_system	cigaretteuse5lvlCurrent regular	0.00613373
cigaretteuse5lvl	M00364_C10_C20_isoprenoid_biosynthesis_bacteria	cigaretteuse5lvlCurrent regular	-0.0246138
cigaretteuse5lvl	M00185_Sulfate_transport_system	cigaretteuse5lvl<100 cigarettes	-0.0131477
cigaretteuse5lvl	M00118_Glutathione_biosynthesis_glutamate_glutathione	cigaretteuse5lvl<100 cigarettes	-0.0147534
cigaretteuse5lvl	M00064_ADP_L_glycero_D_manno_heptose_biosynthesis	cigaretteuse5lvlCurrent regular	-0.0056078
cigaretteuse5lvl	M00223_Phosphonate_transport_system	cigaretteuse5lvlFormer regular	-0.0042207
cigaretteuse5lvl	M00319_Manganese_zinc_iron_transport_system	cigaretteuse5lvlCurrent regular	0.0061357
cigaretteuse5lvl	M00349_Microcin_C_transport_system	cigaretteuse5lvl<100 cigarettes	-0.0129594
cigaretteuse5lvl	M00300_Putrescine_transport_system	cigaretteuse5lvl<100 cigarettes	-0.0129005
cigaretteuse5lvl	M00045_Histidine_degradation_histidine_N_formiminoglutamate_glutamate	cigaretteuse5lvlCurrent regular	0.00361784
currentteethstatus5lvl_new	M00198_sn_Glycerol_3_phosphate_transport_system	currentteethstatus5lvl_newtoothstat4	-0.00519165
currentteethstatus5lvl_new	M00027_GABA_gamma_Aminobutyrate_shunt	currentteethstatus5lvl_newtoothstat4	-0.00916269
currentteethstatus5lvl_new	M00186_Putative_tungstate_transport_system	currentteethstatus5lvl_newtoothstat4	-0.00383396
currentteethstatus5lvl_new	M00095_C5_isoprenoid_biosynthesis_mevalonate_pathway	currentteethstatus5lvl_newtoothstat4	-0.00503216
currentteethstatus5lvl_new	M00134_Polyamine_biosynthesis_arginine_ornithine_putrescine	currentteethstatus5lvl_newtoothstat4	-0.00467414
currentteethstatus5lvl_new	M00175_Nitrogen_fixation_N2_ammonia	currentteethstatus5lvl_newtoothstat4	-0.00609411
currentteethstatus5lvl_new	M00287_PTS_system_galactosamine_specific_II_component	currentteethstatus5lvl_newtoothstat4	-0.00676829
currentteethstatus5lvl_new	M00133_Polyamine_biosynthesis_arginine_agmatine_putrescine_spermidine	currentteethstatus5lvl_newtoothstat4	-0.00714536
currentteethstatus5lvl_new	M00310_Pyruvate_ferredoxin_oxidoreductase	currentteethstatus5lvl_newtoothstat1	-0.00305129
currentteethstatus5lvl_new	M00313_indolepyruvate_ferredoxin_oxidoreductase	currentteethstatus5lvl_newtoothstat4	-0.00792315
currentteethstatus5lvl_new	M00018_Threonine_biosynthesis_apartate_homoserine_threonine	currentteethstatus5lvl_newtoothstat4	0.00270791
currentteethstatus5lvl_new	M00217_D_Allose_transport_system	currentteethstatus5lvl_newtoothstat4	-0.00471499
currentteethstatus5lvl_new	M00215_D_Xylose_transport_system	currentteethstatus5lvl_newtoothstat4	-0.0046746
currentteethstatus5lvl_new	M00216_Putative_multiple_sugar_transport_system	currentteethstatus5lvl_newtoothstat4	-0.00359895
currentteethstatus5lvl_new	M00151_Complex_III_Cytochrome_bc1_complex_	currentteethstatus5lvl_newtoothstat2	-0.0108081
currentteethstatus5lvl_new	M00005_PRPP_biosynthesis_ribose_5P_PRPP	currentteethstatus5lvl_newtoothstat4	0.00338493
currentteethstatus5lvl_new	M00236_Polar_amino_acid_transport_system	currentteethstatus5lvl_newtoothstat4	0.0119535
currentteethstatus5lvl_new	M00245_Cobalt_transport_system	currentteethstatus5lvl_newtoothstat4	-0.00566398
currentteethstatus5lvl_new	M00276_PTS_system_mannose_specific_II_component	currentteethstatus5lvl_newtoothstat4	0.00745461
currentteethstatus5lvl_new	M00186_Putative_tungstate_transport_system	currentteethstatus5lvl_newtoothstat1	-0.0024259
currentteethstatus5lvl_new	M00022_Shikimate_pathway_phosphoenolpyruvate_erythrose_4P_chorismate	currentteethstatus5lvl_newtoothstat4	0.00214762
currentteethstatus5lvl_new	M00175_Nitrogen_fixation_N2_ammonia	currentteethstatus5lvl_newtoothstat1	-0.00403796
currentteethstatus5lvl_new	M00095_C5_isoprenoid_biosynthesis_mevalonate_pathway	currentteethstatus5lvl_newtoothstat2	-0.00439057
currentteethstatus5lvl_new	M00287_PTS_system_galactosamine_specific_II_component	currentteethstatus5lvl_newtoothstat1	-0.00477962
currentteethstatus5lvl_new	M00208_Glycine_betaine_proline_transport_system	currentteethstatus5lvl_newtoothstat4	-0.00299173
currentteethstatus5lvl_new	M00134_Polyamine_biosynthesis_arginine_ornithine_putrescine	currentteethstatus5lvl_newtoothstat2	-0.00403981
currentteethstatus5lvl_new	M00253_Sodium_transport_system	currentteethstatus5lvl_newtoothstat1	-0.00262381
currentteethstatus5lvl_new	M00159_V_type_ATPase_prokaryotes	currentteethstatus5lvl_newtoothstat4	-0.00447066
currentteethstatus5lvl_new	M00310_Pyruvate_ferredoxin_oxidoreductase	currentteethstatus5lvl_newtoothstat4	-0.00241885
currentteethstatus5lvl_new	M00026_Histidine_biosynthesis_PRPP_histidine	currentteethstatus5lvl_newtoothstat2	-0.00589171
currentteethstatus5lvl_new	M00061_Uronic_acid_metabolism	currentteethstatus5lvl_newtoothstat1	-0.00412026
currentteethstatus5lvl_new	M00307_Pyruvate_oxidation_pyruvate_acetyl_CoA	currentteethstatus5lvl_newtoothstat1	0.0057915
currentteethstatus5lvl_new	M00157_F_type_ATPase_bacteria	currentteethstatus5lvl_newtoothstat1	-0.00177319
currentteethstatus5lvl_new	M00164_ATP_synthase	currentteethstatus5lvl_newtoothstat1	-0.00177319
currentteethstatus5lvl_new	M00157_F_type_ATPase_bacteria	currentteethstatus5lvl_newtoothstat2	0.00231883
currentteethstatus5lvl_new	M00164_ATP_synthase	currentteethstatus5lvl_newtoothstat2	0.00231883
currentteethstatus5lvl_new	M00035_Methionine_degradation	currentteethstatus5lvl_newtoothstat4	-0.00441707
hisp	M00365_C10_C20_isoprenoid_biosynthesis_archaea	hispYes	-0.0348374
hisp	M00153_Cytochrome_bd_complex	hispYes	-0.0260103
hpvstatus_goldstd_typespecf	M00121_Heme_biosynthesis_glutamate_protoheme_siroheme	hpvstatus_goldstd_typespecfPos	0.00809961
hpvstatus_goldstd_typespecf	M00189_Molybdate_transport_system	hpvstatus_goldstd_typespecfPos	0.00667165
hpvstatus_goldstd_typespecf	M00223_Phosphonate_transport_system	hpvstatus_goldstd_typespecfPos	-0.00726398
hpvstatus_goldstd_typespecf	M00022_Shikimate_pathway_phosphoenolpyruvate_erythrose_4P_chorismate	hpvstatus_goldstd_typespecfPos	0.00220768
hpvstatus_goldstd_typespecf	M00028_Ornithine_biosynthesis_glutamate_ornithine	hpvstatus_goldstd_typespecfPos	0.00452701
hpvstatus_goldstd_typespecf	M00345_Formaldehyde_assimilation_ribulose_monophosphate_pathway	hpvstatus_goldstd_typespecfPos	-0.00290455
ors_bl_hpvstatus	M00009_Citrate_cycle_TCA_cycle_Krebs_cycle_	ors_bl_hpvstatusPos	0.00474931
ors_bl_microbiomic_dnaconc	M00359_Aminoacyl_tRNA_biosynthesis_eukaryotes	ors_bl_microbiomic_dnaconc	3.72529e-05
ors_bl_microbiomic_dnaconc	M00007_Pentose_phosphate_pathway_non_oxidative_phase_fructose_6P_ribose_5P	ors_bl_microbiomic_dnaconc	2.80547e-05
ors_bl_microbiomic_dnaconc	M00125_Riboflavin_biosynthesis_GTP_riboflavin_FMN_FAD	ors_bl_microbiomic_dnaconc	6.37173e-05
ors_bl_microbiomic_dnaconc	M00051_Uridine_monophosphate_biosynthesis_glutamine_PRPP_UMP	ors_bl_microbiomic_dnaconc	4.24695e-05
ors_bl_microbiomic_dnaconc	M00015_Proline_biosynthesis_glutamate_proline	ors_bl_microbiomic_dnaconc	-2.87646e-05
ors_bl_microbiomic_dnaconc	M00178_Ribosome_bacteria	ors_bl_microbiomic_dnaconc	1.38541e-05
ors_bl_microbiomic_dnaconc	M00123_Biotin_biosynthesis_pimeloyl_CoA_biotin	ors_bl_microbiomic_dnaconc	4.9768e-05
ors_bl_microbiomic_dnaconc	M00360_Aminoacyl_tRNA_biosynthesis_prokaryotes	ors_bl_microbiomic_dnaconc	1.27334e-05
ors_bl_microbiomic_dnaconc	M00027_GABA_gamma_Aminobutyrate_shunt	ors_bl_microbiomic_dnaconc	4.19921e-05
ors_bl_microbiomic_dnaconc	M00253_Sodium_transport_system	ors_bl_microbiomic_dnaconc	2.09197e-05
ors_bl_microbiomic_dnaconc	M00119_Pantothenate_biosynthesis_valine_L_aspartate_pantothenate	ors_bl_microbiomic_dnaconc	2.96054e-05
ors_bl_microbiomic_dnaconc	M00126_Tetrahydrofolate_biosynthesis_GTP_THF	ors_bl_microbiomic_dnaconc	7.29182e-05
ors_bl_microbiomic_dnaconc	M00188_Sulfonate_nitrate_taurine_transport_system	ors_bl_microbiomic_dnaconc	2.42366e-05
ors_bl_microbiomic_dnaconc	M00001_Glycolysis_Embden_Meyerhof_pathway_glucose_pyruvate	ors_bl_microbiomic_dnaconc	1.4451e-05
ors_bl_microbiomic_dnaconc	M00023_Tryptophan_biosynthesis_chorismate_tryptophan	ors_bl_microbiomic_dnaconc	-2.88396e-05
ors_bl_microbiomic_dnaconc	M00169_CAM_Crassulacean_acid_metabolism_light	ors_bl_microbiomic_dnaconc	5.69659e-05
ors_bl_microbiomic_dnaconc	M00096_C5_isoprenoid_biosynthesis_non_mevalonate_pathway	ors_bl_microbiomic_dnaconc	2.58747e-05
ors_bl_microbiomic_dnaconc	M00238_D_Methionine_transport_system	ors_bl_microbiomic_dnaconc	-2.57356e-05
ors_bl_microbiomic_dnaconc	M00170_C4_dicarboxylic_acid_cycle_phosphoenolpyruvate_carboxykinase_type	ors_bl_microbiomic_dnaconc	3.4869e-05
ors_bl_microbiomic_dnaconc	M00265_PTS_system_glucose_specific_II_component	ors_bl_microbiomic_dnaconc	-6.11655e-05
ors_bl_microbiomic_dnaconc	M00281_PTS_system_lactose_specific_II_component	ors_bl_microbiomic_dnaconc	-5.94893e-05
ors_bl_microbiomic_dnaconc	M00307_Pyruvate_oxidation_pyruvate_acetyl_CoA	ors_bl_microbiomic_dnaconc	-4.28838e-05
ors_bl_microbiomic_dnaconc	M00311_2_oxoglutarate_ferredoxin_oxidoreductase	ors_bl_microbiomic_dnaconc	7.03667e-05
ors_bl_microbiomic_dnaconc	M00247_Putative_ABC_transport_system	ors_bl_microbiomic_dnaconc	-3.29949e-05
ors_bl_microbiomic_dnaconc	M00021_Cysteine_biosynthesis_serine_cysteine	ors_bl_microbiomic_dnaconc	-1.34045e-05
ors_bl_microbiomic_dnaconc	M00271_PTS_system_beta_glucosides_specific_II_component	ors_bl_microbiomic_dnaconc	-4.92469e-05
ors_bl_microbiomic_dnaconc	M00313_indolepyruvate_ferredoxin_oxidoreductase	ors_bl_microbiomic_dnaconc	4.03766e-05
ors_bl_microbiomic_dnaconc	M00214_Methyl_galactoside_transport_system	ors_bl_microbiomic_dnaconc	4.6302e-05
ors_bl_microbiomic_dnaconc	M00236_Polar_amino_acid_transport_system	ors_bl_microbiomic_dnaconc	-7.01504e-05
ors_bl_microbiomic_dnaconc	M00197_Putative_sugar_transport_system	ors_bl_microbiomic_dnaconc	-2.88307e-05
ors_bl_microbiomic_dnaconc	M00063_CMP_KDO_biosynthesis	ors_bl_microbiomic_dnaconc	4.84848e-05
ors_bl_microbiomic_dnaconc	M00194_Maltose_maltodextrin_transport_system	ors_bl_microbiomic_dnaconc	-2.95667e-05
ors_bl_microbiomic_dnaconc	M00193_Putative_spermidine_putrescine_transport_system	ors_bl_microbiomic_dnaconc	1.58459e-05
ors_bl_microbiomic_dnaconc	M00003_Gluconeogenesis_oxaloacetate_fructose_6P	ors_bl_microbiomic_dnaconc	1.92491e-05
ors_bl_microbiomic_dnaconc	M00269_PTS_system_sucrose_specific_II_component	ors_bl_microbiomic_dnaconc	-4.59151e-05
ors_bl_microbiomic_dnaconc	M00175_Nitrogen_fixation_N2_ammonia	ors_bl_microbiomic_dnaconc	2.1615e-05
ors_bl_microbiomic_dnaconc	M00211_Putative_ABC_transport_system	ors_bl_microbiomic_dnaconc	1.46588e-05
ors_bl_microbiomic_dnaconc	M00006_Pentose_phosphate_pathway_oxidative_phase_glucose_6P_ribulose_5P	ors_bl_microbiomic_dnaconc	-2.61803e-05
ors_bl_microbiomic_dnaconc	M00134_Polyamine_biosynthesis_arginine_ornithine_putrescine	ors_bl_microbiomic_dnaconc	1.70082e-05
ors_bl_microbiomic_dnaconc	M00209_Osmoprotectant_transport_system	ors_bl_microbiomic_dnaconc	-4.26533e-05
ors_bl_microbiomic_dnaconc	M00299_Spermidine_putrescine_transport_system	ors_bl_microbiomic_dnaconc	-2.36281e-05
ors_bl_microbiomic_dnaconc	M00256_Cell_division_transport_system	ors_bl_microbiomic_dnaconc	1.9134e-05
ors_bl_microbiomic_dnaconc	M00061_Uronic_acid_metabolism	ors_bl_microbiomic_dnaconc	2.32975e-05
ors_bl_microbiomic_dnaconc	M00255_Lipoprotein_releasing_system	ors_bl_microbiomic_dnaconc	5.537e-05
ors_bl_microbiomic_dnaconc	M00093_Phosphatidylethanolamine_PE_biosynthesis_PA_PS_PE	ors_bl_microbiomic_dnaconc	4.24859e-05
ors_bl_microbiomic_dnaconc	M00115_NAD_biosynthesis_aspartate_NAD	ors_bl_microbiomic_dnaconc	5.65022e-05
ors_bl_microbiomic_dnaconc	M00273_PTS_system_fructose_specific_II_component	ors_bl_microbiomic_dnaconc	-2.4309e-05
ors_bl_microbiomic_dnaconc	M00127_Thiamine_biosynthesis_AIR_thiamine_P_thiamine_2P	ors_bl_microbiomic_dnaconc	2.38055e-05
ors_bl_microbiomic_dnaconc	M00002_Glycolysis_core_module_involving_three_carbon_compounds	ors_bl_microbiomic_dnaconc	8.06617e-06
ors_bl_microbiomic_dnaconc	M00310_Pyruvate_ferredoxin_oxidoreductase	ors_bl_microbiomic_dnaconc	1.21407e-05
ors_bl_microbiomic_dnaconc	M00240_Iron_complex_transport_system	ors_bl_microbiomic_dnaconc	-2.1293e-05
ors_bl_microbiomic_dnaconc	M00153_Cytochrome_bd_complex	ors_bl_microbiomic_dnaconc	2.22531e-05
ors_bl_microbiomic_dnaconc	M00345_Formaldehyde_assimilation_ribulose_monophosphate_pathway	ors_bl_microbiomic_dnaconc	1.35728e-05
ors_bl_microbiomic_plate	M00318_Iron_zinc_copper_transport_system	ors_bl_microbiomic_plateSK-27BR	0.0095788
ors_bl_microbiomic_plate	M00275_PTS_system_cellobiose_specific_II_component	ors_bl_microbiomic_plateSK-27BR	0.0115761
ors_bl_microbiomic_plate	M00049_Adenine_nucleotide_biosynthesis_IMP_ADP_dADP_ATP_dATP	ors_bl_microbiomic_plateSK-27BR	0.00341577
ors_bl_microbiomic_plate	M00258_Uncharacterized_ABC_transport_system	ors_bl_microbiomic_plateSK-27BR	-0.0150374
ors_bl_microbiomic_plate	M00026_Histidine_biosynthesis_PRPP_histidine	ors_bl_microbiomic_plateSK-27BR	0.00707522
ors_bl_microbiomic_plate	M00052_Pyrimidine_ribonucleotide_biosynthesis_UMP_UDP_UTP_CDP_CTP	ors_bl_microbiomic_plateSK-27BR	0.00512532
ors_bl_microbiomic_plate	M00188_Sulfonate_nitrate_taurine_transport_system	ors_bl_microbiomic_plateSK-27BR	-0.00506113
ors_bl_microbiomic_plate	M00050_Guanine_nucleotide_biosynthesis_IMP_GDP_dGDP_GTP_dGTP	ors_bl_microbiomic_plateSK-27BR	0.00350429
ors_bl_microbiomic_plate	M00318_Iron_zinc_copper_transport_system	ors_bl_microbiomic_plateSK-24Q7	0.00685339
ors_bl_microbiomic_plate	M00023_Tryptophan_biosynthesis_chorismate_tryptophan	ors_bl_microbiomic_plateSK-27BR	-0.00505687
ors_bl_microbiomic_plate	M00025_Tyrosine_biosynthesis_chorismate_tyrosine	ors_bl_microbiomic_plateSK-27BR	0.00582343
ors_bl_microbiomic_plate	M00344_Formaldehyde_assimilation_xylulose_monophosphate_pathway	ors_bl_microbiomic_plateSK-27BR	0.00696714
ors_bl_microbiomic_plate	M00258_Uncharacterized_ABC_transport_system	ors_bl_microbiomic_plate1YXS	-0.0140551
ors_bl_microbiomic_plate	M00125_Riboflavin_biosynthesis_GTP_riboflavin_FMN_FAD	ors_bl_microbiomic_plate1YXS	0.00939102
ors_bl_microbiomic_plate	M00236_Polar_amino_acid_transport_system	ors_bl_microbiomic_plate1YXS	-0.0151622
ors_bl_microbiomic_plate	M00024_Phenylalanine_biosynthesis_chorismate_phenylalanine	ors_bl_microbiomic_plateSK-27BR	0.00597248
ors_bl_microbiomic_plate	M00208_Glycine_betaine_proline_transport_system	ors_bl_microbiomic_plateSK-27BR	-0.00327693
ors_bl_microbiomic_plate	M00023_Tryptophan_biosynthesis_chorismate_tryptophan	ors_bl_microbiomic_plate1YXS	-0.00529324
ors_bl_microbiomic_plate	M00053_Pyrimidine_deoxyribonuleotide_biosynthesis_CDP_CTP_dCDP_dCTP_dTDP_dTTP	ors_bl_microbiomic_plateSK-27BR	0.00301518
ors_bl_microbiomic_plate	M00168_CAM_Crassulacean_acid_metabolism_dark	ors_bl_microbiomic_plateSK-27BR	0.00272882
ors_bl_microbiomic_plate	M00125_Riboflavin_biosynthesis_GTP_riboflavin_FMN_FAD	ors_bl_microbiomic_plateSK-27BR	0.00669049
ors_bl_microbiomic_plate	M00228_Putative_glutamine_transport_system	ors_bl_microbiomic_plateSK-27BR	-0.00620728
ors_bl_microbiomic_plate	M00242_Zinc_transport_system	ors_bl_microbiomic_plateSK-27BR	-0.00350254
ors_bl_microbiomic_plate	M00003_Gluconeogenesis_oxaloacetate_fructose_6P	ors_bl_microbiomic_plateSK-27BR	0.00337922
periodontitis_Dkremove	M00276_PTS_system_mannose_specific_II_component	periodontitis_DkremoveYes	-0.0035689
periodontitis_Dkremove	M00035_Methionine_degradation	periodontitis_DkremoveYes	0.00246289
periodontitis_Dkremove	M00338_Cysteine_biosynthesis_homocysteine_serine_cysteine	periodontitis_DkremoveYes	0.0012672
raceoverall	M00219_AI_2_transport_system	raceoverallAm. Indian or AK Nat.	0.0112543
tobaccostatus	M00151_Complex_III_Cytochrome_bc1_complex_	tobaccostatusNever regular or former regular	0.0129934
tobaccostatus	M00300_Putrescine_transport_system	tobaccostatusNever regular or former regular	0.0150528
tobaccostatus	M00349_Microcin_C_transport_system	tobaccostatusNever regular or former regular	0.0150075
tobaccostatus	M00185_Sulfate_transport_system	tobaccostatusNever regular or former regular	0.014289
tobaccostatus	M00118_Glutathione_biosynthesis_glutamate_glutathione	tobaccostatusNever regular or former regular	0.0153605
tobaccostatus	M00005_PRPP_biosynthesis_ribose_5P_PRPP	tobaccostatusCurrent regular	0.00302524
tobaccostatus	M00156_Complex_IV_Cytochrome_c_oxidase_cytochrome_c_oxidase_cbb3_type	tobaccostatusNever regular or former regular	0.0127357
tobaccostatus	M00008_Entner_Doudoroff_pathway_glucose_6P_glyceraldehyde_3P_pyruvate	tobaccostatusNever regular or former regular	0.0198622
tobaccostatus	M00026_Histidine_biosynthesis_PRPP_histidine	tobaccostatusNever regular or former regular	0.00638905
tobaccostatus	M00320_Lipopolysaccharide_export_system	tobaccostatusNever regular or former regular	0.0131859
tobaccostatus	M00364_C10_C20_isoprenoid_biosynthesis_bacteria	tobaccostatusNever regular or former regular	0.0132677
tobaccostatus	M00275_PTS_system_cellobiose_specific_II_component	tobaccostatusCurrent regular	0.00508813
