# Supplementary material for: Alterations in oral bacterial communities are associated with risk factors for oral and oropharyngeal cancer
Source: Sci Rep. 2017 Dec 15;7:17686. doi: 10.1038/s41598-017-17795-z (PMC5732161; doi:10.1038/s41598-017-17795-z)
Supplement: Supplementary file 10 — Dataset 9 [file 41598_2017_17795_MOESM10_ESM.txt]

#HEADERS	GS2041	GS2052	GS2055	GS2057	GS2064	GS2067	GS2040	GS2042	GS2051	GS2056	GS2053	GS2050	GS2068	GS2072	GS2073	GS2074	GS2082	GS2087	GS2091	GS2094	GS2097	GS2071	GS2081	GS2076	GS2079	GS2092	GS2061	GS2093	GS2078	GS2045	GS2085	GS2080	GS2106	GS2110	GS2102	GS2105	GS2117	GS2125	GS2130	GS2133	GS2135	GS2145	GS2151	GS2153	GS2140	GS2142	GS2154	GS2141	GS2152
TOTAL READS	49252	49402	26903	43898	33334	50993	24035	43849	23843	17265	20291	31971	45996	16025	19183	24366	19119	20203	17452	30486	108833	25798	28529	20694	10596	38401	9365	24305	20089	15672	6971	12715	36091	49493	93204	32843	25472	15126	35224	25389	26289	10631	33566	21685	21850	30695	33625	31875	32136
READS UNCLASSIFIED AT CLASS LEVEL	8	35	0	0	557	178	0	0	0	0	0	0	0	0	0	0	0	14	1	0	153	11	0	0	0	5	17	0	0	0	0	0	0	6	0	0	0	0	0	0	0	0	1	1	0	6	0	241	0
k__Bacteria;p__Bacteroidetes;c__Flavobacteriia	736	577	155	269	432	421	37	126	10	73	151	493	273	0	69	626	77	142	62	5	723	271	162	216	15	334	15	0	7	61	0	37	60	92	392	0	0	70	484	141	269	16	188	98	9	87	16	802	37
k__Bacteria;p__Proteobacteria;c__Alphaproteobacteria	1	7	0	0	1	0	1	0	1	14	13	0	5	0	0	8	0	0	1	0	0	19	1	0	0	3	0	0	0	2	0	17	0	0	29	0	2	0	0	2	8	17	0	0	0	4	3	1	3
k__Bacteria;p__Tenericutes;c__RF3	0	0	0	0	0	0	0	0	0	0	0	0	0	0	0	0	0	0	0	0	4	0	0	0	0	0	0	0	0	0	0	0	0	0	0	0	0	0	0	0	0	0	0	0	0	0	0	0	0
k__Bacteria;p__Chlorobi;c__OPB56	0	0	0	0	0	12	0	0	0	0	0	0	0	0	0	0	0	0	0	0	0	0	0	0	0	0	0	0	0	0	0	0	0	0	0	0	0	0	0	0	0	0	0	0	0	0	0	0	0
k__Bacteria;p__Proteobacteria;c__Deltaproteobacteria	2	9	0	0	0	44	0	0	0	0	14	0	0	0	0	0	0	0	0	0	7	0	0	0	0	0	0	0	0	0	0	0	0	3	0	1	0	0	0	0	0	0	15	0	0	0	0	1	0
k__Bacteria;p__Synergistetes;c__Synergistia	2	24	10	5	9	89	3	0	0	0	4	1	3	0	0	0	0	0	5	2	11	0	0	0	0	0	1	0	0	0	1	0	0	2	0	5	0	0	1	1	0	0	16	4	0	0	0	0	0
k__Bacteria;p__Firmicutes;c__Bacilli	16957	15541	15894	10524	8754	12617	10255	15111	4715	8341	6827	12859	13135	5013	5949	8456	7221	9070	5681	6676	32461	11025	15776	8295	4280	15334	4086	14395	7638	10129	4231	7813	13058	11260	52936	10973	8270	5894	12757	10704	11039	6066	14616	8160	9950	12983	12648	13743	13992
k__Bacteria;p__Bacteroidetes;c__Cytophagia	0	0	0	0	0	0	0	0	0	0	0	0	0	0	0	0	0	0	0	0	0	0	0	0	0	0	0	0	0	0	0	0	0	0	0	0	0	0	0	0	0	0	0	0	0	0	0	0	0
k__Bacteria;p__Planctomycetes;c__Planctomycetia	0	0	0	0	0	0	0	0	0	0	0	0	0	0	0	0	0	0	0	0	0	0	0	0	0	0	0	0	0	0	0	0	0	0	0	0	0	0	0	0	0	0	0	0	0	0	0	0	0
k__Bacteria;p__[Thermi];c__Deinococci	0	0	0	0	0	0	0	0	0	0	0	0	0	0	0	0	0	0	0	0	0	0	0	0	0	0	0	0	0	0	0	0	0	0	0	0	0	0	0	0	0	0	0	0	0	0	0	0	0
k__Bacteria;p__Bacteroidetes;c__[Saprospirae]	0	0	0	0	0	0	0	0	0	0	0	0	0	0	0	0	0	0	0	0	0	0	0	0	0	0	0	0	0	0	0	0	0	0	0	0	0	0	0	0	0	0	0	0	0	0	0	0	1
k__Bacteria;p__Spirochaetes;c__Spirochaetes	43	624	85	29	77	1556	122	10	1	15	150	14	43	19	29	0	2	19	76	2	607	15	20	9	0	0	43	2	11	2	2	12	3	60	16	161	9	11	55	12	0	0	244	38	0	0	0	12	0
k__Bacteria;p__Cyanobacteria;c__Oscillatoriophycideae	0	0	0	0	0	0	0	0	0	0	0	0	0	0	0	0	0	0	0	0	0	0	0	0	0	0	0	0	0	0	0	0	0	0	0	0	0	0	0	0	0	0	0	0	0	0	0	0	0
k__Bacteria;p__Firmicutes;c__Erysipelotrichi	382	231	36	376	612	750	86	359	169	14	208	47	1399	189	30	1	0	48	57	308	390	164	77	76	35	9	22	3	11	1	0	7	2	630	815	86	174	45	404	191	42	3	286	75	71	108	191	72	35
k__Bacteria;p__Fusobacteria;c__Fusobacteriia	3098	4202	525	5022	3028	4274	1611	3509	1941	767	709	453	2405	362	575	1621	0	983	460	133	19220	825	868	533	34	660	225	225	1306	186	21	260	219	3815	2264	1469	423	243	2626	838	1616	75	1451	1339	188	123	397	2012	779
k__Bacteria;p__Proteobacteria;c__Gammaproteobacteria	4964	4592	809	2609	2879	2548	330	2517	908	533	73	4292	3375	26	3322	1053	2600	1682	1085	2402	3597	2266	1815	1466	253	8738	169	1797	264	33	305	320	3571	3261	10	4	4624	1162	2153	2487	883	133	3317	1119	1053	2415	454	4124	2527
k__Bacteria;p__Cyanobacteria;c__Chloroplast	6	24	1	0	4	1	0	0	0	45	7	0	3	12	0	62	0	0	1	2	0	24	5	0	0	0	5	0	2	29	0	23	0	0	5	2	4	0	1	1	8	78	0	0	0	2	9	5	1
k__Bacteria;p__Acidobacteria;c__Acidobacteria-6	0	0	0	0	0	0	0	0	0	0	0	0	0	0	0	0	0	0	0	0	0	0	0	0	0	0	0	0	0	0	0	0	0	0	0	0	0	0	0	0	0	0	1	0	0	0	0	0	0
k__Bacteria;p__Armatimonadetes;c__OS-L	0	0	0	0	0	0	0	0	0	0	0	0	0	0	0	0	0	0	0	0	0	0	0	0	0	0	0	0	0	0	0	0	0	0	0	0	0	0	0	0	0	0	0	0	0	0	0	0	0
k__Bacteria;p__Actinobacteria;c__Thermoleophilia	0	0	0	0	0	0	0	0	0	0	0	0	0	0	0	0	0	0	0	0	0	0	0	0	0	0	0	0	0	0	0	0	0	0	0	0	0	0	0	0	0	0	0	0	0	0	0	0	0
k__Bacteria;p__Bacteroidetes;c__Bacteroidia	7711	5874	1942	10494	7493	9458	3009	8662	5225	1333	3754	3249	5647	4197	2030	1765	2953	3098	2569	10750	29322	2503	2802	3091	1137	1555	1775	244	2575	388	207	831	5903	9239	10602	9748	4273	3157	5253	3508	3826	334	6008	2670	3264	3555	4901	4861	2917
k__Bacteria;p__Cyanobacteria;c__4C0d-2	0	0	0	0	0	0	0	0	0	0	0	0	0	0	0	0	0	0	0	0	0	0	0	0	0	0	0	0	0	0	0	0	0	0	0	0	0	0	0	0	0	0	0	0	0	0	0	0	0
k__Bacteria;p__Actinobacteria;c__Coriobacteriia	733	398	103	1009	917	719	293	1469	1293	191	884	324	1043	1310	262	20	91	48	124	1124	741	165	126	101	317	174	17	33	329	32	2	112	1182	3638	1853	335	132	141	433	373	345	18	534	386	109	339	2614	230	626
k__Bacteria;p__GN02;c__BD1-5	0	0	0	0	8	5	0	0	0	0	0	0	0	0	0	0	0	0	5	0	0	0	2	0	0	0	0	0	0	0	0	0	0	0	0	0	0	0	0	0	0	0	0	0	0	0	0	5	0
k__Bacteria;p__Actinobacteria;c__Actinobacteria	5769	5778	4575	2658	1431	4399	3505	3407	2673	4062	2892	4795	6725	1822	3216	2928	2045	1806	3612	2426	6346	4577	4475	4868	3621	5080	1956	5842	4804	4257	1039	2372	6243	4691	13709	6971	1562	2399	3837	3554	3290	2494	3072	3960	3574	6159	6161	1135	6287
k__Bacteria;p__SR1;c__	8	35	0	0	557	178	0	0	0	0	0	0	0	0	0	0	0	14	1	0	153	11	0	0	0	5	17	0	0	0	0	0	0	6	0	0	0	0	0	0	0	0	1	1	0	6	0	241	0
k__Bacteria;p__Verrucomicrobia;c__Verrucomicrobiae	0	0	0	0	0	0	0	0	0	0	0	0	0	0	0	0	0	0	0	0	0	0	0	0	0	0	0	0	0	0	0	0	0	0	0	0	0	0	0	0	0	0	0	0	0	0	0	0	0
k__Bacteria;p__Tenericutes;c__Mollicutes	3	44	18	0	119	265	197	1	0	0	0	0	9	2	0	0	0	0	2	0	85	0	5	7	0	3	1	0	0	16	1	0	0	0	0	15	0	0	13	0	0	2	42	17	0	0	0	19	0
k__Bacteria;p__Proteobacteria;c__Epsilonproteobacteria	496	313	60	256	528	542	47	282	102	44	131	200	315	29	83	17	3	52	76	79	356	98	29	37	35	70	40	30	107	9	33	16	111	383	382	216	90	48	91	73	75	10	107	119	164	66	160	79	101
k__Bacteria;p__Firmicutes;c__Clostridia	5301	4485	2537	9517	5183	9846	4481	7611	6656	1389	4448	3583	8454	3043	2591	3574	1654	1476	853	6568	14318	2292	1187	732	867	1932	652	1655	2323	413	1129	837	5292	9092	9096	2838	2288	1506	2961	3130	3313	1332	3296	3246	2947	3813	6039	1675	3802
k__Bacteria;p__Proteobacteria;c__Betaproteobacteria	3004	6632	148	1116	1269	3210	54	764	130	441	20	1657	3139	1	1020	4235	2473	1759	2776	3	448	1531	1176	1260	2	4498	340	79	712	112	0	49	447	3310	1092	7	3621	448	4147	362	1575	53	359	444	506	1032	20	2851	1013
k__Bacteria;p__Bacteroidetes;c__Sphingobacteriia	0	0	0	0	0	0	0	0	0	0	0	0	0	0	0	0	0	0	0	0	0	0	0	0	0	0	0	0	0	0	0	0	0	0	0	0	0	0	0	0	0	0	0	0	0	0	0	0	0
k__Bacteria;p__TM7;c__TM7-3	34	12	5	14	33	56	4	21	19	3	5	4	23	0	7	0	0	6	6	6	43	12	3	3	0	6	1	0	0	2	0	9	0	11	3	10	0	2	6	12	0	0	12	9	15	3	12	7	15
k__Bacteria;p__Chloroflexi;c__Anaerolineae	2	0	0	0	0	3	0	0	0	0	1	0	0	0	0	0	0	0	0	0	1	0	0	0	0	0	0	0	0	0	0	0	0	0	0	2	0	0	2	0	0	0	1	0	0	0	0	0	0
[truncated: 314 more columns]
